# Supplementary material for: Proteomic Characterization of Plasma Rich in Growth Factors and Undiluted Autologous Serum
Source: Int J Mol Sci. 2021 Nov 10;22(22):12176. doi: 10.3390/ijms222212176 (PMC8618701; doi:10.3390/ijms222212176)
Supplement: Supplementary file 1 [file ijms-22-12176-s001.zip]

Archive with 9 entries (9 files):
- Supplementary Figure S1.tif
- Supplementary Figure S2.tif
- Supplementary Figure S3.tif
- Supplementary Figure S4.tif
- Supplementary File S1.xlsx
- Supplementary File S2.xlsx
- Supplementary File S3.xlsx
- Supplementary File S4.xlsx
- Supplementary File S5.xlsx
