# Supplementary material for: Proteomic Characterization of Plasma Rich in Growth Factors and Undiluted Autologous Serum
Source: Int J Mol Sci. 2021 Nov 10;22(22):12176. doi: 10.3390/ijms222212176 (PMC8618701; doi:10.3390/ijms222212176)
Supplement: Supplementary file 1 [file ijms-22-12176-s001.zip › Supplementary File S1.xlsx]

## Sheet: PRGF sample
					LFQ			Counts
Accession	Description	Peptides	Razor + unique peptides	Unique peptides	P1A	P2A	P3A	P1A	P2A	P3A	P1A	P2A	P3A	SUM
P04114	APOB_HUMAN Apolipoprotein B-100 OS=Homo sapiens OX=9606 GN=APOB PE=1 SV=2	232	232	226	14740000	20160000	27345000	198	259	208	1	1	1	3
P01024	CO3_HUMAN Complement C3 OS=Homo sapiens OX=9606 GN=C3 PE=1 SV=2	144	144	135	86255000	105210000	93628000	392	502	312	1	1	1	3
P0C0L4	CO4A_HUMAN Complement C4-A OS=Homo sapiens OX=9606 GN=C4A PE=1 SV=2	93	93	5	28668000	40703000	32700000	149	191	133	1	1	1	3
P0C0L5	CO4B_HUMAN Complement C4-B OS=Homo sapiens OX=9606 GN=C4B PE=1 SV=2	92	4	4	6433100	13670000	11136000	7	8	5	1	1	1	3
P01031	CO5_HUMAN Complement C5 OS=Homo sapiens OX=9606 GN=C5 PE=1 SV=4	67	67	67	6713500	10345000	8483100	75	96	68	1	1	1	3
P00450	CERU_HUMAN Ceruloplasmin OS=Homo sapiens OX=9606 GN=CP PE=1 SV=1	61	61	53	62746000	56816000	36525000	124	123	78	1	1	1	3
P01023	A2MG_HUMAN Alpha-2-macroglobulin OS=Homo sapiens OX=9606 GN=A2M PE=1 SV=3	53	53	45	5457900	3353700	6973000	62	54	61	1	1	1	3
P00747	PLMN_HUMAN Plasminogen OS=Homo sapiens OX=9606 GN=PLG PE=1 SV=2	51	51	49	29000000	20534000	24194000	78	72	71	1	1	1	3
P04275	VWF_HUMAN von Willebrand factor OS=Homo sapiens OX=9606 GN=VWF PE=1 SV=4	51	51	51	594600	788500	494330	33	37	24	1	1	1	3
P02751	FINC_HUMAN Fibronectin OS=Homo sapiens OX=9606 GN=FN1 PE=1 SV=5	49	49	49	1056000	1920800	2339100	18	39	36	1	1	1	3
P02787	TRFE_HUMAN Serotransferrin OS=Homo sapiens OX=9606 GN=TF PE=1 SV=3	49	49	49	7161800	7674800	4310300	54	60	39	1	1	1	3
P08603	CFAH_HUMAN Complement factor H OS=Homo sapiens OX=9606 GN=CFH PE=1 SV=4	47	47	43	2413500	2561900	1808100	44	56	36	1	1	1	3
P06727	APOA4_HUMAN Apolipoprotein A-IV OS=Homo sapiens OX=9606 GN=APOA4 PE=1 SV=3	43	43	43	8517800	4365400	6764100	46	37	28	1	1	1	3
P00751	CFAB_HUMAN Complement factor B OS=Homo sapiens OX=9606 GN=CFB PE=1 SV=2	42	42	42	52286000	39253000	35957000	71	60	41	1	1	1	3
P02774	VTDB_HUMAN Vitamin D-binding protein OS=Homo sapiens OX=9606 GN=GC PE=1 SV=2	41	41	41	46543000	40758000	42706000	69	62	50	1	1	1	3
Q14624	ITIH4_HUMAN Inter-alpha-trypsin inhibitor heavy chain H4 OS=Homo sapiens OX=9606 GN=ITIH4 PE=1 SV=4	41	41	41	29872000	31030000	12405000	69	79	40	1	1	1	3
P10643	CO7_HUMAN Complement component C7 OS=Homo sapiens OX=9606 GN=C7 PE=1 SV=2	36	36	36	4517300	4271000	4906900	36	43	36	1	1	1	3
P01009	A1AT_HUMAN Alpha-1-antitrypsin OS=Homo sapiens OX=9606 GN=SERPINA1 PE=1 SV=3	35	35	35	42133000	53088000	37137000	111	142	84	1	1	1	3
P00734	THRB_HUMAN Prothrombin OS=Homo sapiens OX=9606 GN=F2 PE=1 SV=2	34	34	34	22689000	25932000	25536000	64	73	58	1	1	1	3
P06396	GELS_HUMAN Gelsolin OS=Homo sapiens OX=9606 GN=GSN PE=1 SV=1	34	34	16	23304000	20018000	16172000	49	53	44	1	1	1	3
P01042	KNG1_HUMAN Kininogen-1 OS=Homo sapiens OX=9606 GN=KNG1 PE=1 SV=2	33	33	33	28081000	21661000	24291000	56	46	42	1	1	1	3
P02647	APOA1_HUMAN Apolipoprotein A-I OS=Homo sapiens OX=9606 GN=APOA1 PE=1 SV=1	33	33	33	28335000	19562000	30349000	43	42	42	1	1	1	3
P03952	KLKB1_HUMAN Plasma kallikrein OS=Homo sapiens OX=9606 GN=KLKB1 PE=1 SV=1	33	33	33	8600800	8244500	6483900	42	40	32	1	1	1	3
P12259	FA5_HUMAN Coagulation factor V OS=Homo sapiens OX=9606 GN=F5 PE=1 SV=4	33	33	28	1659800	1288300	982270	25	28	19	1	1	1	3
P13671	CO6_HUMAN Complement component C6 OS=Homo sapiens OX=9606 GN=C6 PE=1 SV=3	33	33	33	7046000	5952300	5381900	35	36	21	1	1	1	3
P43652	AFAM_HUMAN Afamin OS=Homo sapiens OX=9606 GN=AFM PE=1 SV=1	33	33	33	17516000	23050000	17792000	34	31	17	1	1	1	3
O75882	ATRN_HUMAN Attractin OS=Homo sapiens OX=9606 GN=ATRN PE=1 SV=2	32	32	32	5730300	4327000	4502600	36	34	29	1	1	1	3
P08519	APOA_HUMAN Apolipoprotein(a) OS=Homo sapiens OX=9606 GN=LPA PE=1 SV=1	32	30	30	2157200	2559500	10253000	6	11	31	1	1	1	3
P02790	HEMO_HUMAN Hemopexin OS=Homo sapiens OX=9606 GN=HPX PE=1 SV=2	29	29	29	56982000	50195000	58335000	52	58	43	1	1	1	3
P19827	ITIH1_HUMAN Inter-alpha-trypsin inhibitor heavy chain H1 OS=Homo sapiens OX=9606 GN=ITIH1 PE=1 SV=3	29	29	29	29629000	39255000	22863000	61	74	50	1	1	1	3
P04003	C4BPA_HUMAN C4b-binding protein alpha chain OS=Homo sapiens OX=9606 GN=C4BPA PE=1 SV=2	28	28	28	13395000	9037500	11760000	28	32	29	1	1	1	3
P19823	ITIH2_HUMAN Inter-alpha-trypsin inhibitor heavy chain H2 OS=Homo sapiens OX=9606 GN=ITIH2 PE=1 SV=2	28	28	22	38012000	42128000	31172000	67	84	43	1	1	1	3
P06681	CO2_HUMAN Complement C2 OS=Homo sapiens OX=9606 GN=C2 PE=1 SV=2	27	27	27	5083500	5246800	3875700	44	41	33	1	1	1	3
P00736	C1R_HUMAN Complement C1r subcomponent OS=Homo sapiens OX=9606 GN=C1R PE=1 SV=2	26	26	26	5169900	4020300	3941300	34	33	25	1	1	1	3
P02748	CO9_HUMAN Complement component C9 OS=Homo sapiens OX=9606 GN=C9 PE=1 SV=2	26	26	26	6639800	10116000	6512000	20	29	21	1	1	1	3
P07358	CO8B_HUMAN Complement component C8 beta chain OS=Homo sapiens OX=9606 GN=C8B PE=1 SV=3	26	26	26	4822500	5576000	4272000	33	35	23	1	1	1	3
P09871	C1S_HUMAN Complement C1s subcomponent OS=Homo sapiens OX=9606 GN=C1S PE=1 SV=1	26	26	26	8460200	5245400	4577300	37	41	25	1	1	1	3
Q06033	ITIH3_HUMAN Inter-alpha-trypsin inhibitor heavy chain H3 OS=Homo sapiens OX=9606 GN=ITIH3 PE=1 SV=2	25	25	18	2256700	2055600	2433400	28	24	14	1	1	1	3
P01008	ANT3_HUMAN Antithrombin-III OS=Homo sapiens OX=9606 GN=SERPINC1 PE=1 SV=1	24	24	24	22384000	19898000	20651000	55	49	39	1	1	1	3
P05156	CFAI_HUMAN Complement factor I OS=Homo sapiens OX=9606 GN=CFI PE=1 SV=2	24	24	24	8149000	8521400	10620000	24	28	26	1	1	1	3
P07225	PROS_HUMAN Vitamin K-dependent protein S OS=Homo sapiens OX=9606 GN=PROS1 PE=1 SV=1	24	24	24	3172800	2203100	2088100	27	25	23	1	1	1	3
P00738	HPT_HUMAN Haptoglobin OS=Homo sapiens OX=9606 GN=HP PE=1 SV=1	23	23	10	2843200	4421100	3604300	18	22	18	1	1	1	3
P01011	AACT_HUMAN Alpha-1-antichymotrypsin OS=Homo sapiens OX=9606 GN=SERPINA3 PE=1 SV=2	23	23	23	29714000	44029000	47615000	64	75	64	1	1	1	3
P02749	APOH_HUMAN Beta-2-glycoprotein 1 OS=Homo sapiens OX=9606 GN=APOH PE=1 SV=3	22	22	22	22296000	24808000	22935000	35	36	27	1	1	1	3
P25311	ZA2G_HUMAN Zinc-alpha-2-glycoprotein OS=Homo sapiens OX=9606 GN=AZGP1 PE=1 SV=2	22	22	22	7142100	5982400	7000000	30	25	23	1	1	1	3
P02649	APOE_HUMAN Apolipoprotein E OS=Homo sapiens OX=9606 GN=APOE PE=1 SV=1	21	21	21	10927000	12262000	18234000	27	24	23	1	1	1	3
P07357	CO8A_HUMAN Complement component C8 alpha chain OS=Homo sapiens OX=9606 GN=C8A PE=1 SV=2	21	21	21	7358700	6067500	7204800	18	21	17	1	1	1	3
Q96KN2	CNDP1_HUMAN Beta-Ala-His dipeptidase OS=Homo sapiens OX=9606 GN=CNDP1 PE=1 SV=4	21	21	21	2052700	1294200	2444200	24	19	15	1	1	1	3
P08697	A2AP_HUMAN Alpha-2-antiplasmin OS=Homo sapiens OX=9606 GN=SERPINF2 PE=1 SV=3	20	20	20	10783000	12459000	6841700	24	28	17	1	1	1	3
P10909	CLUS_HUMAN Clusterin OS=Homo sapiens OX=9606 GN=CLU PE=1 SV=1	20	20	20	10983000	9610000	15027000	23	22	21	1	1	1	3
P26927	HGFL_HUMAN Hepatocyte growth factor-like protein OS=Homo sapiens OX=9606 GN=MST1 PE=1 SV=2	20	20	20	1753400	914290	1222500	15	13	13	1	1	1	3
P02760	AMBP_HUMAN Protein AMBP OS=Homo sapiens OX=9606 GN=AMBP PE=1 SV=1	19	19	19	31663000	63263000	66651000	32	32	28	1	1	1	3
P04004	VTNC_HUMAN Vitronectin OS=Homo sapiens OX=9606 GN=VTN PE=1 SV=1	19	19	19	43929000	51595000	53727000	24	23	25	1	1	1	3
P04217	A1BG_HUMAN Alpha-1B-glycoprotein OS=Homo sapiens OX=9606 GN=A1BG PE=1 SV=4	19	19	19	27254000	28129000	27794000	31	27	15	1	1	1	3
P05155	IC1_HUMAN Plasma protease C1 inhibitor OS=Homo sapiens OX=9606 GN=SERPING1 PE=1 SV=2	19	19	19	14958000	16239000	18516000	29	29	20	1	1	1	3
Q15582	BGH3_HUMAN Transforming growth factor-beta-induced protein ig-h3 OS=Homo sapiens OX=9606 GN=TGFBI PE=1 SV=1	19	19	19	470210	302180	322180	13	11	6	1	1	1	3
P04196	HRG_HUMAN Histidine-rich glycoprotein OS=Homo sapiens OX=9606 GN=HRG PE=1 SV=1	18	18	18	21371000	20478000	14252000	20	21	18	1	1	1	3
P35858	ALS_HUMAN Insulin-like growth factor-binding protein complex acid labile subunit OS=Homo sapiens OX=9606 GN=IGFALS PE=1 SV=1	18	18	18	3126800	4454300	4619000	15	20	17	1	1	1	3
Q14520	HABP2_HUMAN Hyaluronan-binding protein 2 OS=Homo sapiens OX=9606 GN=HABP2 PE=1 SV=1	18	18	18	3936000	2890800	2789400	17	16	8	1	1	1	3
P00739	HPTR_HUMAN Haptoglobin-related protein OS=Homo sapiens OX=9606 GN=HPR PE=2 SV=2	17	4	4	346950	187490	629520	4	3	5	1	1	1	3
P36955	PEDF_HUMAN Pigment epithelium-derived factor OS=Homo sapiens OX=9606 GN=SERPINF1 PE=1 SV=4	17	17	17	10753000	8540700	9354000	27	24	18	1	1	1	3
P48740	MASP1_HUMAN Mannan-binding lectin serine protease 1 OS=Homo sapiens OX=9606 GN=MASP1 PE=1 SV=3	17	17	17	1262400	701950	873160	20	17	16	1	1	1	3
P49747	COMP_HUMAN Cartilage oligomeric matrix protein OS=Homo sapiens OX=9606 GN=COMP PE=1 SV=2	17	17	16	584810	347130	68959	11	14	3	1	1	1	3
P01019	ANGT_HUMAN Angiotensinogen OS=Homo sapiens OX=9606 GN=AGT PE=1 SV=1	16	16	16	7812000	14311000	22742000	16	21	20	1	1	1	3
P02765	FETUA_HUMAN Alpha-2-HS-glycoprotein OS=Homo sapiens OX=9606 GN=AHSG PE=1 SV=2	16	16	13	32772000	21994000	16418000	40	30	22	1	1	1	3
P03951	FA11_HUMAN Coagulation factor XI OS=Homo sapiens OX=9606 GN=F11 PE=1 SV=1	16	16	16	632290	517070	730340	11	13	13	1	1	1	3
P60709	ACTB_HUMAN Actin, cytoplasmic 1 OS=Homo sapiens OX=9606 GN=ACTB PE=1 SV=1	16	16	1	2145800	1054000	1646200	22	16	18	1	1	1	3
P63261	ACTG_HUMAN Actin, cytoplasmic 2 OS=Homo sapiens OX=9606 GN=ACTG1 PE=1 SV=1	16	1	1	390460	162080	224720	2	2	2	1	1	1	3
P80108	PHLD_HUMAN Phosphatidylinositol-glycan-specific phospholipase D OS=Homo sapiens OX=9606 GN=GPLD1 PE=1 SV=3	16	16	16	2642100	1631100	2044300	11	10	11	1	1	1	3
Q04756	HGFA_HUMAN Hepatocyte growth factor activator OS=Homo sapiens OX=9606 GN=HGFAC PE=1 SV=1	16	16	16	1192600	1334200	1360000	13	12	10	1	1	1	3
Q9Y490	TLN1_HUMAN Talin-1 OS=Homo sapiens OX=9606 GN=TLN1 PE=1 SV=3	16	16	16	258610	20428	60448	13	2	4	1	1	1	3
O00391	QSOX1_HUMAN Sulfhydryl oxidase 1 OS=Homo sapiens OX=9606 GN=QSOX1 PE=1 SV=3	15	15	15	1008300	713430	733600	11	15	4	1	1	1	3
O00533	NCHL1_HUMAN Neural cell adhesion molecule L1-like protein OS=Homo sapiens OX=9606 GN=CHL1 PE=1 SV=4	15	15	15	247100	144390	96983	10	8	2	1	1	1	3
P00742	FA10_HUMAN Coagulation factor X OS=Homo sapiens OX=9606 GN=F10 PE=1 SV=2	15	15	15	1852200	2403700	3485600	16	18	14	1	1	1	3
P05546	HEP2_HUMAN Heparin cofactor 2 OS=Homo sapiens OX=9606 GN=SERPIND1 PE=1 SV=3	15	15	15	5681400	9737300	13403000	13	22	14	1	1	1	3
P13796	PLSL_HUMAN Plastin-2 OS=Homo sapiens OX=9606 GN=LCP1 PE=1 SV=6	15	15	12	384280	320110	249640	11	13	10	1	1	1	3
Q08380	LG3BP_HUMAN Galectin-3-binding protein OS=Homo sapiens OX=9606 GN=LGALS3BP PE=1 SV=1	15	15	15	2785700	2589600	2696900	18	17	11	1	1	1	3
Q16610	ECM1_HUMAN Extracellular matrix protein 1 OS=Homo sapiens OX=9606 GN=ECM1 PE=1 SV=2	15	15	15	362060	687200	433950	5	15	9	1	1	1	3
P15144	AMPN_HUMAN Aminopeptidase N OS=Homo sapiens OX=9606 GN=ANPEP PE=1 SV=4	14	14	14	315720	218850	541110	7	8	10	1	1	1	3
P05154	IPSP_HUMAN Plasma serine protease inhibitor OS=Homo sapiens OX=9606 GN=SERPINA5 PE=1 SV=3	13	13	13	1122700	553870	0	9	9	1	1	1	1	3
P05543	THBG_HUMAN Thyroxine-binding globulin OS=Homo sapiens OX=9606 GN=SERPINA7 PE=1 SV=2	13	13	13	2837700	5273900	3545500	16	21	15	1	1	1	3
P06276	CHLE_HUMAN Cholinesterase OS=Homo sapiens OX=9606 GN=BCHE PE=1 SV=1	13	13	13	2747000	1936000	2566400	12	15	12	1	1	1	3
P13591	NCAM1_HUMAN Neural cell adhesion molecule 1 OS=Homo sapiens OX=9606 GN=NCAM1 PE=1 SV=3	13	13	13	442060	283360	233500	7	5	4	1	1	1	3
P27169	PON1_HUMAN Serum paraoxonase/arylesterase 1 OS=Homo sapiens OX=9606 GN=PON1 PE=1 SV=3	13	13	13	14889000	20152000	19976000	18	16	9	1	1	1	3
Q13201	MMRN1_HUMAN Multimerin-1 OS=Homo sapiens OX=9606 GN=MMRN1 PE=1 SV=3	13	13	13	353930	113760	222470	10	3	3	1	1	1	3
Q96PD5	PGRP2_HUMAN N-acetylmuramoyl-L-alanine amidase OS=Homo sapiens OX=9606 GN=PGLYRP2 PE=1 SV=1	13	13	13	10402000	10852000	7983700	15	20	11	1	1	1	3
O14791	APOL1_HUMAN Apolipoprotein L1 OS=Homo sapiens OX=9606 GN=APOL1 PE=1 SV=5	12	12	12	1874500	1508000	1300700	10	12	9	1	1	1	3
P00740	FA9_HUMAN Coagulation factor IX OS=Homo sapiens OX=9606 GN=F9 PE=1 SV=2	12	12	12	1442700	1590700	2075800	8	12	9	1	1	1	3
P01871	IGHM_HUMAN Immunoglobulin heavy constant mu OS=Homo sapiens OX=9606 GN=IGHM PE=1 SV=4	12	12	12	802110	1390700	4157000	12	18	16	1	1	1	3
P05090	APOD_HUMAN Apolipoprotein D OS=Homo sapiens OX=9606 GN=APOD PE=1 SV=1	12	12	12	13809000	8284400	11624000	18	16	9	1	1	1	3
P05452	TETN_HUMAN Tetranectin OS=Homo sapiens OX=9606 GN=CLEC3B PE=1 SV=3	12	12	12	1596300	1236500	2009600	10	10	7	1	1	1	3
P09486	SPRC_HUMAN SPARC OS=Homo sapiens OX=9606 GN=SPARC PE=1 SV=1	12	12	12	908080	401140	337590	6	5	4	1	1	1	3
P11021	BIP_HUMAN Endoplasmic reticulum chaperone BiP OS=Homo sapiens OX=9606 GN=HSPA5 PE=1 SV=2	12	12	12	183660	144080	165600	7	6	6	1	1	1	3
P29622	KAIN_HUMAN Kallistatin OS=Homo sapiens OX=9606 GN=SERPINA4 PE=1 SV=3	12	12	12	2963800	3878600	4557600	16	20	15	1	1	1	3
P51884	LUM_HUMAN Lumican OS=Homo sapiens OX=9606 GN=LUM PE=1 SV=2	12	12	12	7688500	5331800	4462000	16	15	11	1	1	1	3
Q76LX8	ATS13_HUMAN A disintegrin and metalloproteinase with thrombospondin motifs 13 OS=Homo sapiens OX=9606 GN=ADAMTS13 PE=1 SV=1	12	12	12	200680	123210	143120	4	4	2	1	1	1	3
Q92954	PRG4_HUMAN Proteoglycan 4 OS=Homo sapiens OX=9606 GN=PRG4 PE=1 SV=3	12	12	12	688470	864950	1464400	4	8	6	1	1	1	3
P00748	FA12_HUMAN Coagulation factor XII OS=Homo sapiens OX=9606 GN=F12 PE=1 SV=3	11	11	11	3705600	3474300	4292200	9	10	8	1	1	1	3
P02753	RET4_HUMAN Retinol-binding protein 4 OS=Homo sapiens OX=9606 GN=RBP4 PE=1 SV=3	11	11	11	5664100	4949500	8491300	12	13	10	1	1	1	3
P07360	CO8G_HUMAN Complement component C8 gamma chain OS=Homo sapiens OX=9606 GN=C8G PE=1 SV=3	11	11	11	6176800	7492300	6491200	14	18	14	1	1	1	3
P21333	FLNA_HUMAN Filamin-A OS=Homo sapiens OX=9606 GN=FLNA PE=1 SV=4	11	11	11	158650	42928	81287	8	3	5	1	1	1	3
P22105	TENX_HUMAN Tenascin-X OS=Homo sapiens OX=9606 GN=TNXB PE=1 SV=5	11	11	11	230900	114700	131370	3	5	4	1	1	1	3
P43251	BTD_HUMAN Biotinidase OS=Homo sapiens OX=9606 GN=BTD PE=1 SV=2	11	11	11	2249900	2288100	1836200	13	15	13	1	1	1	3
Q9UHG3	PCYOX_HUMAN Prenylcysteine oxidase 1 OS=Homo sapiens OX=9606 GN=PCYOX1 PE=1 SV=3	11	11	11	410690	340190	642010	9	8	9	1	1	1	3
Q9UK55	ZPI_HUMAN Protein Z-dependent protease inhibitor OS=Homo sapiens OX=9606 GN=SERPINA10 PE=1 SV=1	11	11	11	929070	995820	944860	11	12	9	1	1	1	3
O75636	FCN3_HUMAN Ficolin-3 OS=Homo sapiens OX=9606 GN=FCN3 PE=1 SV=2	10	10	10	1822900	1077400	1352200	10	8	7	1	1	1	3
P01860	IGHG3_HUMAN Immunoglobulin heavy constant gamma 3 OS=Homo sapiens OX=9606 GN=IGHG3 PE=1 SV=2	10	10	4	2611400	2620300	1711200	6	8	6	1	1	1	3
P15169	CBPN_HUMAN Carboxypeptidase N catalytic chain OS=Homo sapiens OX=9606 GN=CPN1 PE=1 SV=1	10	10	10	2415100	2261200	1262900	12	12	7	1	1	1	3
P22792	CPN2_HUMAN Carboxypeptidase N subunit 2 OS=Homo sapiens OX=9606 GN=CPN2 PE=1 SV=3	10	10	10	7054700	6083600	4079600	15	13	7	1	1	1	3
P23142	FBLN1_HUMAN Fibulin-1 OS=Homo sapiens OX=9606 GN=FBLN1 PE=1 SV=4	10	10	10	194070	322130	240600	5	8	7	1	1	1	3
O00187	MASP2_HUMAN Mannan-binding lectin serine protease 2 OS=Homo sapiens OX=9606 GN=MASP2 PE=1 SV=4	9	9	9	319780	189350	399280	8	5	2	1	1	1	3
P01857	IGHG1_HUMAN Immunoglobulin heavy constant gamma 1 OS=Homo sapiens OX=9606 GN=IGHG1 PE=1 SV=1	9	5	5	1584700	3525900	1627200	7	8	4	1	1	1	3
P02763	A1AG1_HUMAN Alpha-1-acid glycoprotein 1 OS=Homo sapiens OX=9606 GN=ORM1 PE=1 SV=1	9	9	7	1772100	3363800	9104300	6	13	11	1	1	1	3
P02766	TTHY_HUMAN Transthyretin OS=Homo sapiens OX=9606 GN=TTR PE=1 SV=1	9	9	9	8820000	16017000	16445000	5	10	6	1	1	1	3
P09172	DOPO_HUMAN Dopamine beta-hydroxylase OS=Homo sapiens OX=9606 GN=DBH PE=1 SV=3	9	9	9	1075600	541210	820440	6	4	5	1	1	1	3
P19652	A1AG2_HUMAN Alpha-1-acid glycoprotein 2 OS=Homo sapiens OX=9606 GN=ORM2 PE=1 SV=2	9	7	7	2991600	4198500	6235300	3	7	7	1	1	1	3
P63267	ACTH_HUMAN Actin, gamma-enteric smooth muscle OS=Homo sapiens OX=9606 GN=ACTG2 PE=1 SV=1;sp	9	1	1	318510	199750	0	3	2	1	1	1	1	3
P63104	1433Z_HUMAN 14-3-3 protein zeta/delta OS=Homo sapiens OX=9606 GN=YWHAZ PE=1 SV=1	9	9	8	117340	59978	124730	4	4	4	1	1	1	3
Q12805	FBLN3_HUMAN EGF-containing fibulin-like extracellular matrix protein 1 OS=Homo sapiens OX=9606 GN=EFEMP1 PE=1 SV=2	9	9	9	690040	579840	689840	6	9	6	1	1	1	3
Q9BXR6	FHR5_HUMAN Complement factor H-related protein 5 OS=Homo sapiens OX=9606 GN=CFHR5 PE=1 SV=1	9	9	8	289170	249250	472590	4	5	6	1	1	1	3
O95445	APOM_HUMAN Apolipoprotein M OS=Homo sapiens OX=9606 GN=APOM PE=1 SV=2	8	8	8	890210	1361300	2573200	5	4	2	1	1	1	3
P02750	A2GL_HUMAN Leucine-rich alpha-2-glycoprotein OS=Homo sapiens OX=9606 GN=LRG1 PE=1 SV=2	8	8	8	5759800	6030000	5056300	7	12	5	1	1	1	3
P04040	CATA_HUMAN Catalase OS=Homo sapiens OX=9606 GN=CAT PE=1 SV=3	8	8	8	42112	0	0	1	1	1	1	1	1	3
P05062	ALDOB_HUMAN Fructose-bisphosphate aldolase B OS=Homo sapiens OX=9606 GN=ALDOB PE=1 SV=2	8	8	8	551000	201450	450590	7	5	5	1	1	1	3
P05067	A4_HUMAN Amyloid-beta precursor protein OS=Homo sapiens OX=9606 GN=APP PE=1 SV=3	8	8	8	85902	49356	0	4	1	1	1	1	1	3
P07359	GP1BA_HUMAN Platelet glycoprotein Ib alpha chain OS=Homo sapiens OX=9606 GN=GP1BA PE=1 SV=2	8	8	8	1398600	576580	446230	9	5	3	1	1	1	3
P17936	IBP3_HUMAN Insulin-like growth factor-binding protein 3 OS=Homo sapiens OX=9606 GN=IGFBP3 PE=1 SV=2	8	8	8	822260	939950	794080	4	6	5	1	1	1	3
P27918	PROP_HUMAN Properdin OS=Homo sapiens OX=9606 GN=CFP PE=1 SV=2	8	8	8	2514900	2628000	1093500	9	6	5	1	1	1	3
P35443	TSP4_HUMAN Thrombospondin-4 OS=Homo sapiens OX=9606 GN=THBS4 PE=1 SV=2	8	7	7	390180	231920	153460	5	5	1	1	1	1	3
Q14766	LTBP1_HUMAN Latent-transforming growth factor beta-binding protein 1 OS=Homo sapiens OX=9606 GN=LTBP1 PE=1 SV=4	8	8	8	42019	22470	0	2	2	1	1	1	1	3
Q86VB7	C163A_HUMAN Scavenger receptor cysteine-rich type 1 protein M130 OS=Homo sapiens OX=9606 GN=CD163 PE=1 SV=2	8	8	8	168390	182040	46655	6	6	2	1	1	1	3
Q9NZP8	C1RL_HUMAN Complement C1r subcomponent-like protein OS=Homo sapiens OX=9606 GN=C1RL PE=1 SV=2	8	8	8	880730	1144600	588160	6	8	5	1	1	1	3
Q9UGM5	FETUB_HUMAN Fetuin-B OS=Homo sapiens OX=9606 GN=FETUB PE=1 SV=2	8	8	8	2118600	1556200	1658800	7	7	3	1	1	1	3
O43866	CD5L_HUMAN CD5 antigen-like OS=Homo sapiens OX=9606 GN=CD5L PE=1 SV=1	7	7	7	0	100870	820770	1	3	6	1	1	1	3
P01859	IGHG2_HUMAN Immunoglobulin heavy constant gamma 2 OS=Homo sapiens OX=9606 GN=IGHG2 PE=1 SV=2	7	3	2	1562100	1872900	2347700	4	5	4	1	1	1	3
P01876	IGHA1_HUMAN Immunoglobulin heavy constant alpha 1 OS=Homo sapiens OX=9606 GN=IGHA1 PE=1 SV=2	7	7	6	1156200	921730	1563100	6	7	6	1	1	1	3
P02775	CXCL7_HUMAN Platelet basic protein OS=Homo sapiens OX=9606 GN=PPBP PE=1 SV=3	7	7	7	769700	1205500	2331500	3	4	4	1	1	1	3
P04278	SHBG_HUMAN Sex hormone-binding globulin OS=Homo sapiens OX=9606 GN=SHBG PE=1 SV=2	7	7	7	265790	231800	249920	3	4	1	1	1	1	3
P08185	CBG_HUMAN Corticosteroid-binding globulin OS=Homo sapiens OX=9606 GN=SERPINA6 PE=1 SV=1	7	7	7	1763900	5972200	9632300	6	11	6	1	1	1	3
P08514	ITA2B_HUMAN Integrin alpha-IIb OS=Homo sapiens OX=9606 GN=ITGA2B PE=1 SV=3	7	7	7	167930	51071	130970	6	2	3	1	1	1	3
P08571	CD14_HUMAN Monocyte differentiation antigen CD14 OS=Homo sapiens OX=9606 GN=CD14 PE=1 SV=2	7	7	7	1192300	967570	1311600	5	7	3	1	1	1	3
P19320	VCAM1_HUMAN Vascular cell adhesion protein 1 OS=Homo sapiens OX=9606 GN=VCAM1 PE=1 SV=1	7	7	7	197970	180090	97069	4	4	2	1	1	1	3
P20851	C4BPB_HUMAN C4b-binding protein beta chain OS=Homo sapiens OX=9606 GN=C4BPB PE=1 SV=1	7	7	7	1271600	867660	920490	9	9	8	1	1	1	3
P40197	GPV_HUMAN Platelet glycoprotein V OS=Homo sapiens OX=9606 GN=GP5 PE=1 SV=1	7	7	6	196480	117820	97534	3	3	3	1	1	1	3
Q12913	PTPRJ_HUMAN Receptor-type tyrosine-protein phosphatase eta OS=Homo sapiens OX=9606 GN=PTPRJ PE=1 SV=3	7	7	7	325280	166500	216020	3	4	3	1	1	1	3
Q92820	GGH_HUMAN Gamma-glutamyl hydrolase OS=Homo sapiens OX=9606 GN=GGH PE=1 SV=2	7	7	7	145410	157580	73588	4	4	3	1	1	1	3
P00338	LDHA_HUMAN L-lactate dehydrogenase A chain OS=Homo sapiens OX=9606 GN=LDHA PE=1 SV=2	6	6	5	468280	371950	557480	4	4	3	1	1	1	3
P00746	CFAD_HUMAN Complement factor D OS=Homo sapiens OX=9606 GN=CFD PE=1 SV=5	6	6	6	161870	176480	148740	5	3	2	1	1	1	3
P01834	IGKC_HUMAN Immunoglobulin kappa constant OS=Homo sapiens OX=9606 GN=IGKC PE=1 SV=2	6	6	6	1222600	1221900	2159500	5	5	8	1	1	1	3
P02652	APOA2_HUMAN Apolipoprotein A-II OS=Homo sapiens OX=9606 GN=APOA2 PE=1 SV=1	6	6	6	2832500	4520400	2499100	6	7	4	1	1	1	3
P02654	APOC1_HUMAN Apolipoprotein C-I OS=Homo sapiens OX=9606 GN=APOC1 PE=1 SV=1	6	6	6	629490	378810	1177500	3	4	3	1	1	1	3
P02743	SAMP_HUMAN Serum amyloid P-component OS=Homo sapiens OX=9606 GN=APCS PE=1 SV=2	6	6	6	1900400	708460	1512400	3	4	4	1	1	1	3
P02747	C1QC_HUMAN Complement C1q subcomponent subunit C OS=Homo sapiens OX=9606 GN=C1QC PE=1 SV=3	6	6	6	9878500	10197000	13582000	6	6	6	1	1	1	3
P04070	PROC_HUMAN Vitamin K-dependent protein C OS=Homo sapiens OX=9606 GN=PROC PE=1 SV=1	6	6	6	826530	762150	871930	4	6	4	1	1	1	3
P04180	LCAT_HUMAN Phosphatidylcholine-sterol acyltransferase OS=Homo sapiens OX=9606 GN=LCAT PE=1 SV=1	6	6	6	1322700	1052500	1533400	7	5	8	1	1	1	3
P07355	ANXA2_HUMAN Annexin A2 OS=Homo sapiens OX=9606 GN=ANXA2 PE=1 SV=2;sp	6	6	6	329270	314680	514830	5	6	6	1	1	1	3
P08253	MMP2_HUMAN 72 kDa type IV collagenase OS=Homo sapiens OX=9606 GN=MMP2 PE=1 SV=2	6	6	6	404770	221760	160750	4	3	2	1	1	1	3
P14151	LYAM1_HUMAN L-selectin OS=Homo sapiens OX=9606 GN=SELL PE=1 SV=2	6	6	6	1811300	1799400	2031900	5	4	5	1	1	1	3
P18206	VINC_HUMAN Vinculin OS=Homo sapiens OX=9606 GN=VCL PE=1 SV=4	6	6	6	401050	182970	197490	3	1	2	1	1	1	3
P18428	LBP_HUMAN Lipopolysaccharide-binding protein OS=Homo sapiens OX=9606 GN=LBP PE=1 SV=3	6	6	6	926150	1096100	1278600	4	8	5	1	1	1	3
P33908	MA1A1_HUMAN Mannosyl-oligosaccharide 1,2-alpha-mannosidase IA OS=Homo sapiens OX=9606 GN=MAN1A1 PE=1 SV=3	6	6	6	99718	123310	176530	2	5	2	1	1	1	3
P43121	MUC18_HUMAN Cell surface glycoprotein MUC18 OS=Homo sapiens OX=9606 GN=MCAM PE=1 SV=2	6	6	6	373090	246490	189720	5	4	4	1	1	1	3
P55058	PLTP_HUMAN Phospholipid transfer protein OS=Homo sapiens OX=9606 GN=PLTP PE=1 SV=1	6	6	6	995220	1312200	794160	3	2	2	1	1	1	3
P68363	TBA1B_HUMAN Tubulin alpha-1B chain OS=Homo sapiens OX=9606 GN=TUBA1B PE=1 SV=1;sp	6	6	6	205920	131880	272730	5	2	3	1	1	1	3
Q01459	DIAC_HUMAN Di-N-acetylchitobiase OS=Homo sapiens OX=9606 GN=CTBS PE=1 SV=1	6	6	6	209630	151960	0	5	5	1	1	1	1	3
Q14515	SPRL1_HUMAN SPARC-like protein 1 OS=Homo sapiens OX=9606 GN=SPARCL1 PE=1 SV=2	6	6	6	67492	0	0	3	1	1	1	1	1	3
Q15166	PON3_HUMAN Serum paraoxonase/lactonase 3 OS=Homo sapiens OX=9606 GN=PON3 PE=1 SV=3	6	6	6	385600	201460	172710	4	1	2	1	1	1	3
Q96IY4	CBPB2_HUMAN Carboxypeptidase B2 OS=Homo sapiens OX=9606 GN=CPB2 PE=1 SV=2	6	6	6	2927500	2404900	1781400	6	6	5	1	1	1	3
Q9NPH3	IL1AP_HUMAN Interleukin-1 receptor accessory protein OS=Homo sapiens OX=9606 GN=IL1RAP PE=1 SV=2	6	6	6	0	50513	310720	1	2	6	1	1	1	3
Q9NQ79	CRAC1_HUMAN Cartilage acidic protein 1 OS=Homo sapiens OX=9606 GN=CRTAC1 PE=1 SV=2	6	6	6	293220	185380	114560	3	4	3	1	1	1	3
P01861	IGHG4_HUMAN Immunoglobulin heavy constant gamma 4 OS=Homo sapiens OX=9606 GN=IGHG4 PE=1 SV=1	5	1	1	0	0	0	1	1	1	1	1	1	3
P02656	APOC3_HUMAN Apolipoprotein C-III OS=Homo sapiens OX=9606 GN=APOC3 PE=1 SV=1	5	5	5	4453500	3161700	13945000	3	3	4	1	1	1	3
P02746	C1QB_HUMAN Complement C1q subcomponent subunit B OS=Homo sapiens OX=9606 GN=C1QB PE=1 SV=3	5	5	5	1668800	1178500	3594900	6	6	5	1	1	1	3
P04406	G3P_HUMAN Glyceraldehyde-3-phosphate dehydrogenase OS=Homo sapiens OX=9606 GN=GAPDH PE=1 SV=3	5	5	5	116790	66705	304020	5	4	3	1	1	1	3
P07195	LDHB_HUMAN L-lactate dehydrogenase B chain OS=Homo sapiens OX=9606 GN=LDHB PE=1 SV=2	5	4	4	162110	184900	0	1	2	1	1	1	1	3
P08709	FA7_HUMAN Coagulation factor VII OS=Homo sapiens OX=9606 GN=F7 PE=1 SV=1	5	5	5	192270	143730	63203	3	3	2	1	1	1	3
P10721	KIT_HUMAN Mast/stem cell growth factor receptor Kit OS=Homo sapiens OX=9606 GN=KIT PE=1 SV=1	5	5	5	80442	50654	82637	2	4	2	1	1	1	3
P12955	PEPD_HUMAN Xaa-Pro dipeptidase OS=Homo sapiens OX=9606 GN=PEPD PE=1 SV=3	5	5	5	346120	159570	194460	3	1	3	1	1	1	3
P22352	GPX3_HUMAN Glutathione peroxidase 3 OS=Homo sapiens OX=9606 GN=GPX3 PE=1 SV=2	5	5	5	703420	1660800	2423300	5	6	6	1	1	1	3
P23470	PTPRG_HUMAN Receptor-type tyrosine-protein phosphatase gamma OS=Homo sapiens OX=9606 GN=PTPRG PE=1 SV=4	5	5	5	149240	96449	82549	3	2	3	1	1	1	3
P98160	PGBM_HUMAN Basement membrane-specific heparan sulfate proteoglycan core protein OS=Homo sapiens OX=9606 GN=HSPG2 PE=1 SV=4	5	5	5	60402	61979	40184	3	3	1	1	1	1	3
Q6EMK4	VASN_HUMAN Vasorin OS=Homo sapiens OX=9606 GN=VASN PE=1 SV=1	5	5	5	561310	488180	317150	2	4	3	1	1	1	3
Q7Z7G0	TARSH_HUMAN Target of Nesh-SH3 OS=Homo sapiens OX=9606 GN=ABI3BP PE=1 SV=1	5	5	5	221550	216230	223000	3	4	3	1	1	1	3
Q9UNW1	MINP1_HUMAN Multiple inositol polyphosphate phosphatase 1 OS=Homo sapiens OX=9606 GN=MINPP1 PE=1 SV=1	5	5	5	260820	133500	199860	2	2	2	1	1	1	3
O14786	NRP1_HUMAN Neuropilin-1 OS=Homo sapiens OX=9606 GN=NRP1 PE=1 SV=3	4	4	4	205930	130260	0	4	1	1	1	1	1	3
P02745	C1QA_HUMAN Complement C1q subcomponent subunit A OS=Homo sapiens OX=9606 GN=C1QA PE=1 SV=2	4	4	4	3622700	3617300	3920200	1	4	1	1	1	1	3
P04439	HLAA_HUMAN HLA class I histocompatibility antigen, A alpha chain OS=Homo sapiens OX=9606 GN=HLA-A PE=1 SV=2;sp	4	4	2	340770	26194	149450	4	1	3	1	1	1	3
P08238	HS90B_HUMAN Heat shock protein HSP 90-beta OS=Homo sapiens OX=9606 GN=HSP90AB1 PE=1 SV=4	4	4	3	214460	143510	522840	2	2	4	1	1	1	3
P0DOY3	IGLC3_HUMAN Immunoglobulin lambda constant 3 OS=Homo sapiens OX=9606 GN=IGLC3 PE=1 SV=1;sp	4	4	4	638480	773130	848200	3	4	3	1	1	1	3
P14618	KPYM_HUMAN Pyruvate kinase PKM OS=Homo sapiens OX=9606 GN=PKM PE=1 SV=4	4	4	4	76118	141200	78504	2	2	2	1	1	1	3
P35542	SAA4_HUMAN Serum amyloid A-4 protein OS=Homo sapiens OX=9606 GN=SAA4 PE=1 SV=2	4	4	4	2729400	4775000	3013600	6	6	5	1	1	1	3
P49908	SEPP1_HUMAN Selenoprotein P OS=Homo sapiens OX=9606 GN=SELENOP PE=1 SV=3	4	4	4	786810	616710	637830	6	6	5	1	1	1	3
Q13103	SPP24_HUMAN Secreted phosphoprotein 24 OS=Homo sapiens OX=9606 GN=SPP2 PE=1 SV=1	4	4	4	280270	325080	265010	4	4	4	1	1	1	3
Q15113	PCOC1_HUMAN Procollagen C-endopeptidase enhancer 1 OS=Homo sapiens OX=9606 GN=PCOLCE PE=1 SV=2	4	4	4	0	91546	0	1	2	1	1	1	1	3
Q16853	AOC3_HUMAN Membrane primary amine oxidase OS=Homo sapiens OX=9606 GN=AOC3 PE=1 SV=3	4	4	4	73626	67556	113420	2	3	1	1	1	1	3
Q6UXB8	PI16_HUMAN Peptidase inhibitor 16 OS=Homo sapiens OX=9606 GN=PI16 PE=1 SV=1	4	4	4	987770	500530	339910	4	2	3	1	1	1	3
P04075	ALDOA_HUMAN Fructose-bisphosphate aldolase A OS=Homo sapiens OX=9606 GN=ALDOA PE=1 SV=2	3	3	3	99711	31904	49269	2	1	2	1	1	1	3
P07437	TBB5_HUMAN Tubulin beta chain OS=Homo sapiens OX=9606 GN=TUBB PE=1 SV=2;sp	3	3	3	202760	182450	419620	3	3	4	1	1	1	3
P07900	HS90A_HUMAN Heat shock protein HSP 90-alpha OS=Homo sapiens OX=9606 GN=HSP90AA1 PE=1 SV=5	3	2	2	0	0	270690	1	1	1	1	1	1	3
P15151	PVR_HUMAN Poliovirus receptor OS=Homo sapiens OX=9606 GN=PVR PE=1 SV=2	3	3	3	197020	130710	147170	2	2	1	1	1	1	3
P16070	CD44_HUMAN CD44 antigen OS=Homo sapiens OX=9606 GN=CD44 PE=1 SV=3	3	3	3	366810	189350	232150	3	2	3	1	1	1	3
P54108	CRIS3_HUMAN Cysteine-rich secretory protein 3 OS=Homo sapiens OX=9606 GN=CRISP3 PE=1 SV=1	3	3	3	0	100380	178850	1	3	1	1	1	1	3
P55056	APOC4_HUMAN Apolipoprotein C-IV OS=Homo sapiens OX=9606 GN=APOC4 PE=1 SV=1	3	3	3	105890	94904	132410	2	3	2	1	1	1	3
P55290	CAD13_HUMAN Cadherin-13 OS=Homo sapiens OX=9606 GN=CDH13 PE=1 SV=1	3	3	3	412280	129320	179290	3	2	2	1	1	1	3
P61769	B2MG_HUMAN Beta-2-microglobulin OS=Homo sapiens OX=9606 GN=B2M PE=1 SV=1	3	3	3	0	98900	92336	1	2	1	1	1	1	3
Q00610	CLH1_HUMAN Clathrin heavy chain 1 OS=Homo sapiens OX=9606 GN=CLTC PE=1 SV=5	3	3	3	44491	41760	95041	3	2	3	1	1	1	3
Q13790	APOF_HUMAN Apolipoprotein F OS=Homo sapiens OX=9606 GN=APOF PE=1 SV=2	3	3	3	0	525950	1686200	3	4	4	1	1	1	3
Q8IZF2	AGRF5_HUMAN Adhesion G protein-coupled receptor F5 OS=Homo sapiens OX=9606 GN=ADGRF5 PE=1 SV=3	3	3	3	354320	147480	506570	2	2	1	1	1	1	3
Q8NBP7	PCSK9_HUMAN Proprotein convertase subtilisin/kexin type 9 OS=Homo sapiens OX=9606 GN=PCSK9 PE=1 SV=3	3	3	3	106100	0	0	2	1	1	1	1	1	3
Q92496	FHR4_HUMAN Complement factor H-related protein 4 OS=Homo sapiens OX=9606 GN=CFHR4 PE=1 SV=3	3	3	2	0	140630	560650	1	2	3	1	1	1	3
P01767	HV353_HUMAN Immunoglobulin heavy variable 3-53 OS=Homo sapiens OX=9606 GN=IGHV3-53 PE=1 SV=2;sp	2	2	0	371280	669650	982010	2	3	3	1	1	1	3
P06703	S10A6_HUMAN Protein S100-A6 OS=Homo sapiens OX=9606 GN=S100A6 PE=1 SV=1	2	2	2	286890	179010	649870	2	2	2	1	1	1	3
P10720	PF4V_HUMAN Platelet factor 4 variant OS=Homo sapiens OX=9606 GN=PF4V1 PE=1 SV=1	2	2	1	337760	0	1401100	2	1	2	1	1	1	3
P13639	EF2_HUMAN Elongation factor 2 OS=Homo sapiens OX=9606 GN=EEF2 PE=1 SV=4	2	2	2	98085	70495	120700	2	1	2	1	1	1	3
P14625	ENPL_HUMAN Endoplasmin OS=Homo sapiens OX=9606 GN=HSP90B1 PE=1 SV=1	2	2	2	43639	51431	96658	3	1	1	1	1	1	3
P48741	HSP77_HUMAN Putative heat shock 70 kDa protein 7 OS=Homo sapiens OX=9606 GN=HSPA7 PE=5 SV=2;sp	2	2	1	0	0	0	1	1	1	1	1	1	3
P23528	COF1_HUMAN Cofilin-1 OS=Homo sapiens OX=9606 GN=CFL1 PE=1 SV=3;sp	2	2	2	46816	0	110590	1	1	2	1	1	1	3
P52815	RM12_HUMAN 39S ribosomal protein L12, mitochondrial OS=Homo sapiens OX=9606 GN=MRPL12 PE=1 SV=2	2	2	2	0	0	48793	1	1	2	1	1	1	3
P61626	LYSC_HUMAN Lysozyme C OS=Homo sapiens OX=9606 GN=LYZ PE=1 SV=1	2	2	2	0	0	0	1	1	1	1	1	1	3
Q5VTE0	EF1A3_HUMAN Putative elongation factor 1-alpha-like 3 OS=Homo sapiens OX=9606 GN=EEF1A1P5 PE=5 SV=1;sp	2	2	2	202820	0	199460	2	1	3	1	1	1	3
Q13822	ENPP2_HUMAN Ectonucleotide pyrophosphatase/phosphodiesterase family member 2 OS=Homo sapiens OX=9606 GN=ENPP2 PE=1 SV=3	2	2	2	111440	107310	0	1	2	1	1	1	1	3
Q15848	ADIPO_HUMAN Adiponectin OS=Homo sapiens OX=9606 GN=ADIPOQ PE=1 SV=1	2	2	2	120120	845180	422370	3	3	3	1	1	1	3
Q9NPY3	C1QR1_HUMAN Complement component C1q receptor OS=Homo sapiens OX=9606 GN=CD93 PE=1 SV=3	2	2	2	0	0	0	2	1	1	1	1	1	3
Q9Y6Z7	COL10_HUMAN Collectin-10 OS=Homo sapiens OX=9606 GN=COLEC10 PE=1 SV=2	2	2	2	0	56643	131950	1	2	2	1	1	1	3
P12111	CO6A3_HUMAN Collagen alpha-3(VI) chain OS=Homo sapiens OX=9606 GN=COL6A3 PE=1 SV=5	14	14	14	163700	54686	0	6	2	0	1	1	0	2
P12814	ACTN1_HUMAN Alpha-actinin-1 OS=Homo sapiens OX=9606 GN=ACTN1 PE=1 SV=2;sp	8	8	8	0	0	45123	2	0	2	1	0	1	2
P54289	CA2D1_HUMAN Voltage-dependent calcium channel subunit alpha-2/delta-1 OS=Homo sapiens OX=9606 GN=CACNA2D1 PE=1 SV=3	8	8	8	338920	0	0	4	0	1	1	0	1	2
P68871	HBB_HUMAN Hemoglobin subunit beta OS=Homo sapiens OX=9606 GN=HBB PE=1 SV=2;sp	8	8	8	67787	94258	30068	2	2	0	1	1	0	2
P22891	PROZ_HUMAN Vitamin K-dependent protein Z OS=Homo sapiens OX=9606 GN=PROZ PE=1 SV=2	7	7	7	333390	181780	0	3	1	0	1	1	0	2
P33151	CADH5_HUMAN Cadherin-5 OS=Homo sapiens OX=9606 GN=CDH5 PE=1 SV=5	7	7	7	201190	106870	0	4	1	0	1	1	0	2
P05362	ICAM1_HUMAN Intercellular adhesion molecule 1 OS=Homo sapiens OX=9606 GN=ICAM1 PE=1 SV=2	6	6	6	0	0	0	1	1	0	1	1	0	2
O95497	VNN1_HUMAN Pantetheinase OS=Homo sapiens OX=9606 GN=VNN1 PE=1 SV=2	5	5	5	0	355360	267210	0	3	2	0	1	1	2
P01591	IGJ_HUMAN Immunoglobulin J chain OS=Homo sapiens OX=9606 GN=JCHAIN PE=1 SV=4	5	5	5	0	25048	171660	0	1	2	0	1	1	2
P02741	CRP_HUMAN C-reactive protein OS=Homo sapiens OX=9606 GN=CRP PE=1 SV=1	5	5	5	13692	334350	469810	0	3	2	0	1	1	2
O95479	G6PE_HUMAN GDH/6PGL endoplasmic bifunctional protein OS=Homo sapiens OX=9606 GN=H6PD PE=1 SV=2	4	4	4	54139	47051	0	2	3	0	1	1	0	2
P00488	F13A_HUMAN Coagulation factor XIII A chain OS=Homo sapiens OX=9606 GN=F13A1 PE=1 SV=4	4	4	4	171970	0	141120	2	0	2	1	0	1	2
P05106	ITB3_HUMAN Integrin beta-3 OS=Homo sapiens OX=9606 GN=ITGB3 PE=1 SV=2	4	4	4	0	0	0	2	1	0	1	1	0	2
P06576	ATPB_HUMAN ATP synthase subunit beta, mitochondrial OS=Homo sapiens OX=9606 GN=ATP5F1B PE=1 SV=3	3	3	3	43779	0	0	2	0	1	1	0	1	2
P07237	PDIA1_HUMAN Protein disulfide-isomerase OS=Homo sapiens OX=9606 GN=P4HB PE=1 SV=3	3	3	3	0	0	0	1	0	1	1	0	1	2
P13473	LAMP2_HUMAN Lysosome-associated membrane glycoprotein 2 OS=Homo sapiens OX=9606 GN=LAMP2 PE=1 SV=2	3	3	3	0	0	0	0	1	1	0	1	1	2
P13598	ICAM2_HUMAN Intercellular adhesion molecule 2 OS=Homo sapiens OX=9606 GN=ICAM2 PE=1 SV=2	3	3	3	0	200100	139560	1	3	0	1	1	0	2
P37802	TAGL2_HUMAN Transgelin-2 OS=Homo sapiens OX=9606 GN=TAGLN2 PE=1 SV=3	3	3	3	0	0	0	1	1	0	1	1	0	2
Q13093	PAFA_HUMAN Platelet-activating factor acetylhydrolase OS=Homo sapiens OX=9606 GN=PLA2G7 PE=1 SV=1	3	3	3	0	0	0	1	3	0	1	1	0	2
Q13740	CD166_HUMAN CD166 antigen OS=Homo sapiens OX=9606 GN=ALCAM PE=1 SV=2	3	3	3	56170	0	45401	1	1	0	1	1	0	2
Q86UX7	URP2_HUMAN Fermitin family homolog 3 OS=Homo sapiens OX=9606 GN=FERMT3 PE=1 SV=1	3	3	3	0	0	94256	0	1	2	0	1	1	2
P01780	HV307_HUMAN Immunoglobulin heavy variable 3-7 OS=Homo sapiens OX=9606 GN=IGHV3-7 PE=1 SV=2;sp	2	1	1	0	0	0	0	1	1	0	1	1	2
A6NIZ1	RP1BL_HUMAN Ras-related protein Rap-1b-like protein OS=Homo sapiens OX=9606 PE=2 SV=1;sp	2	2	2	121240	0	59037	2	0	2	1	0	1	2
P01034	CYTC_HUMAN Cystatin-C OS=Homo sapiens OX=9606 GN=CST3 PE=1 SV=1	2	2	2	260510	338780	230090	0	3	2	0	1	1	2
P02655	APOC2_HUMAN Apolipoprotein C-II OS=Homo sapiens OX=9606 GN=APOC2 PE=1 SV=1	2	2	2	631730	298990	788670	2	0	2	1	0	1	2
P02671	FIBA_HUMAN Fibrinogen alpha chain OS=Homo sapiens OX=9606 GN=FGA PE=1 SV=2	2	2	2	0	96843	0	0	2	1	0	1	1	2
P07333	CSF1R_HUMAN Macrophage colony-stimulating factor 1 receptor OS=Homo sapiens OX=9606 GN=CSF1R PE=1 SV=2	2	2	2	327760	145860	0	3	3	0	1	1	0	2
P08637	FCG3A_HUMAN Low affinity immunoglobulin gamma Fc region receptor III-A OS=Homo sapiens OX=9606 GN=FCGR3A PE=1 SV=2	2	2	2	0	0	0	0	1	1	0	1	1	2
Q32P51	RA1L2_HUMAN Heterogeneous nuclear ribonucleoprotein A1-like 2 OS=Homo sapiens OX=9606 GN=HNRNPA1L2 PE=2 SV=2;sp	2	2	2	0	0	0	1	1	0	1	1	0	2
P11279	LAMP1_HUMAN Lysosome-associated membrane glycoprotein 1 OS=Homo sapiens OX=9606 GN=LAMP1 PE=1 SV=3	2	2	2	0	0	0	1	0	1	1	0	1	2
P12109	CO6A1_HUMAN Collagen alpha-1(VI) chain OS=Homo sapiens OX=9606 GN=COL6A1 PE=1 SV=3	2	2	2	138580	80319	0	2	2	0	1	1	0	2
P12830	CADH1_HUMAN Cadherin-1 OS=Homo sapiens OX=9606 GN=CDH1 PE=1 SV=3	2	2	2	69362	60091	0	2	2	0	1	1	0	2
P49913	CAMP_HUMAN Cathelicidin antimicrobial peptide OS=Homo sapiens OX=9606 GN=CAMP PE=1 SV=1	2	2	2	38578	0	50233	2	0	2	1	0	1	2
P54802	ANAG_HUMAN Alpha-N-acetylglucosaminidase OS=Homo sapiens OX=9606 GN=NAGLU PE=1 SV=2	2	2	2	0	0	0	1	1	0	1	1	0	2
P55103	INHBC_HUMAN Inhibin beta C chain OS=Homo sapiens OX=9606 GN=INHBC PE=2 SV=1	2	2	2	0	89045	0	1	1	0	1	1	0	2
Q15485	FCN2_HUMAN Ficolin-2 OS=Homo sapiens OX=9606 GN=FCN2 PE=1 SV=2	2	2	2	0	0	0	1	1	0	1	1	0	2
Q6GTS8	P20D1_HUMAN N-fatty-acyl-amino acid synthase/hydrolase PM20D1 OS=Homo sapiens OX=9606 GN=PM20D1 PE=2 SV=3	2	2	2	0	0	0	0	1	1	0	1	1	2
Q7Z7M0	MEGF8_HUMAN Multiple epidermal growth factor-like domains protein 8 OS=Homo sapiens OX=9606 GN=MEGF8 PE=1 SV=2	2	2	2	59053	0	0	1	1	0	1	1	0	2
Q86SQ4	AGRG6_HUMAN Adhesion G-protein coupled receptor G6 OS=Homo sapiens OX=9606 GN=ADGRG6 PE=1 SV=3	2	2	2	0	28499	0	1	1	0	1	1	0	2
Q86UN3	R4RL2_HUMAN Reticulon-4 receptor-like 2 OS=Homo sapiens OX=9606 GN=RTN4RL2 PE=1 SV=1	2	2	2	100060	0	0	2	1	0	1	1	0	2
Q99784	NOE1_HUMAN Noelin OS=Homo sapiens OX=9606 GN=OLFM1 PE=1 SV=4	2	2	2	0	0	0	1	1	0	1	1	0	2
Q9H4G4	GAPR1_HUMAN Golgi-associated plant pathogenesis-related protein 1 OS=Homo sapiens OX=9606 GN=GLIPR2 PE=1 SV=3	2	2	2	24749	33329	0	1	1	0	1	1	0	2
P67936	TPM4_HUMAN Tropomyosin alpha-4 chain OS=Homo sapiens OX=9606 GN=TPM4 PE=1 SV=3	20	20	12	36909	0	0	1	0	0	1	0	0	1
P20742	PZP_HUMAN Pregnancy zone protein OS=Homo sapiens OX=9606 GN=PZP PE=1 SV=4	13	7	7	0	83489	0	0	5	0	0	1	0	1
P16109	LYAM3_HUMAN P-selectin OS=Homo sapiens OX=9606 GN=SELP PE=1 SV=3	7	7	7	0	0	0	1	0	0	1	0	0	1
P62328	TYB4_HUMAN Thymosin beta-4 OS=Homo sapiens OX=9606 GN=TMSB4X PE=1 SV=2	7	7	7	0	0	0	0	0	1	0	0	1	1
P06733	ENOA_HUMAN Alpha-enolase OS=Homo sapiens OX=9606 GN=ENO1 PE=1 SV=2	6	6	5	92377	0	0	2	0	0	1	0	0	1
P11226	MBL2_HUMAN Mannose-binding protein C OS=Homo sapiens OX=9606 GN=MBL2 PE=1 SV=2	5	5	5	0	0	119620	0	0	4	0	0	1	1
Q03591	FHR1_HUMAN Complement factor H-related protein 1 OS=Homo sapiens OX=9606 GN=CFHR1 PE=1 SV=2	5	1	0	0	0	0	0	1	0	0	1	0	1
P0DP25	CALM3_HUMAN Calmodulin-3 OS=Homo sapiens OX=9606 GN=CALM3 PE=1 SV=1;sp	4	4	4	0	0	0	0	0	1	0	0	1	1
P14543	NID1_HUMAN Nidogen-1 OS=Homo sapiens OX=9606 GN=NID1 PE=1 SV=3	4	4	4	0	0	0	1	0	0	1	0	0	1
P22897	MRC1_HUMAN Macrophage mannose receptor 1 OS=Homo sapiens OX=9606 GN=MRC1 PE=1 SV=1	4	4	4	36069	0	0	2	0	0	1	0	0	1
P40189	IL6RB_HUMAN Interleukin-6 receptor subunit beta OS=Homo sapiens OX=9606 GN=IL6ST PE=1 SV=2	4	4	4	70877	0	0	2	0	0	1	0	0	1
Q8NBJ4	GOLM1_HUMAN Golgi membrane protein 1 OS=Homo sapiens OX=9606 GN=GOLM1 PE=1 SV=1	4	4	4	0	0	0	0	0	1	0	0	1	1
Q9BTY2	FUCO2_HUMAN Plasma alpha-L-fucosidase OS=Homo sapiens OX=9606 GN=FUCA2 PE=1 SV=2	4	4	4	0	0	0	0	2	0	0	1	0	1
Q9HDC9	APMAP_HUMAN Adipocyte plasma membrane-associated protein OS=Homo sapiens OX=9606 GN=APMAP PE=1 SV=2	4	4	4	0	0	577740	0	0	3	0	0	1	1
O75144	ICOSL_HUMAN ICOS ligand OS=Homo sapiens OX=9606 GN=ICOSLG PE=1 SV=2	3	3	3	0	0	0	1	0	0	1	0	0	1
P01889	HLAB_HUMAN HLA class I histocompatibility antigen, B alpha chain OS=Homo sapiens OX=9606 GN=HLA-B PE=1 SV=3	3	2	1	0	0	0	2	0	0	1	0	0	1
P11717	MPRI_HUMAN Cation-independent mannose-6-phosphate receptor OS=Homo sapiens OX=9606 GN=IGF2R PE=1 SV=3	3	3	3	50463	0	0	2	0	0	1	0	0	1
P27105	STOM_HUMAN Erythrocyte band 7 integral membrane protein OS=Homo sapiens OX=9606 GN=STOM PE=1 SV=3	3	3	3	97101	0	0	3	0	0	1	0	0	1
P27348	1433T_HUMAN 14-3-3 protein theta OS=Homo sapiens OX=9606 GN=YWHAQ PE=1 SV=1	3	2	1	0	0	0	0	0	1	0	0	1	1
P36980	FHR2_HUMAN Complement factor H-related protein 2 OS=Homo sapiens OX=9606 GN=CFHR2 PE=1 SV=1	3	2	2	0	0	117810	0	0	2	0	0	1	1
P62258	1433E_HUMAN 14-3-3 protein epsilon OS=Homo sapiens OX=9606 GN=YWHAE PE=1 SV=1	3	2	1	0	8297.9	0	0	0	1	0	0	1	1
Q07954	LRP1_HUMAN Prolow-density lipoprotein receptor-related protein 1 OS=Homo sapiens OX=9606 GN=LRP1 PE=1 SV=2	3	3	3	0	0	0	1	0	0	1	0	0	1
Q14126	DSG2_HUMAN Desmoglein-2 OS=Homo sapiens OX=9606 GN=DSG2 PE=1 SV=2	3	3	3	0	0	0	3	0	0	1	0	0	1
Q15063	POSTN_HUMAN Periostin OS=Homo sapiens OX=9606 GN=POSTN PE=1 SV=2	3	3	3	30748	0	0	2	0	0	1	0	0	1
Q6YHK3	CD109_HUMAN CD109 antigen OS=Homo sapiens OX=9606 GN=CD109 PE=1 SV=2	3	3	3	0	0	70047	0	0	1	0	0	1	1
A1L4H1	SRCRL_HUMAN Soluble scavenger receptor cysteine-rich domain-containing protein SSC5D OS=Homo sapiens OX=9606 GN=SSC5D PE=1 SV=3	2	2	2	0	0	0	1	0	0	1	0	0	1
O00592	PODXL_HUMAN Podocalyxin OS=Homo sapiens OX=9606 GN=PODXL PE=1 SV=2	2	2	2	0	0	0	1	0	0	1	0	0	1
P01344	IGF2_HUMAN Insulin-like growth factor II OS=Homo sapiens OX=9606 GN=IGF2 PE=1 SV=1	2	2	2	194140	271630	242660	0	0	1	0	0	1	1
P02776	PLF4_HUMAN Platelet factor 4 OS=Homo sapiens OX=9606 GN=PF4 PE=1 SV=2	2	1	1	0	0	0	0	0	1	0	0	1	1
P04066	FUCO_HUMAN Tissue alpha-L-fucosidase OS=Homo sapiens OX=9606 GN=FUCA1 PE=1 SV=4	2	2	2	0	0	0	0	1	0	0	1	0	1
P62987	RL40_HUMAN Ubiquitin-60S ribosomal protein L40 OS=Homo sapiens OX=9606 GN=UBA52 PE=1 SV=2;sp	2	2	2	0	0	0	1	0	0	1	0	0	1
P0DJI8	SAA1_HUMAN Serum amyloid A-1 protein OS=Homo sapiens OX=9606 GN=SAA1 PE=1 SV=1;sp	2	2	2	0	0	0	0	2	0	0	1	0	1
P13224	GP1BB_HUMAN Platelet glycoprotein Ib beta chain OS=Homo sapiens OX=9606 GN=GP1BB PE=1 SV=1	2	2	2	0	0	0	1	0	0	1	0	0	1
P17813	EGLN_HUMAN Endoglin OS=Homo sapiens OX=9606 GN=ENG PE=1 SV=2	2	2	2	0	0	0	0	0	1	0	0	1	1
P31946	1433B_HUMAN 14-3-3 protein beta/alpha OS=Homo sapiens OX=9606 GN=YWHAB PE=1 SV=3	2	1	1	0	0	0	0	0	1	0	0	1	1
P35916	VGFR3_HUMAN Vascular endothelial growth factor receptor 3 OS=Homo sapiens OX=9606 GN=FLT4 PE=1 SV=3	2	2	2	0	0	0	1	0	0	1	0	0	1
P81605	DCD_HUMAN Dermcidin OS=Homo sapiens OX=9606 GN=DCD PE=1 SV=2	2	2	2	0	0	0	0	0	1	0	0	1	1
Q16706	MA2A1_HUMAN Alpha-mannosidase 2 OS=Homo sapiens OX=9606 GN=MAN2A1 PE=1 SV=2	2	2	2	0	0	0	0	0	1	0	0	1	1
Q99969	RARR2_HUMAN Retinoic acid receptor responder protein 2 OS=Homo sapiens OX=9606 GN=RARRES2 PE=1 SV=1	2	2	2	0	0	0	0	1	0	0	1	0	1
Q9BYE9	CDHR2_HUMAN Cadherin-related family member 2 OS=Homo sapiens OX=9606 GN=CDHR2 PE=1 SV=2	2	2	2	0	0	95004	0	0	2	0	0	1	1
Q9H4B7	TBB1_HUMAN Tubulin beta-1 chain OS=Homo sapiens OX=9606 GN=TUBB1 PE=1 SV=1	2	2	2	0	0	0	1	0	0	1	0	0	1
Q9UBQ0	VPS29_HUMAN Vacuolar protein sorting-associated protein 29 OS=Homo sapiens OX=9606 GN=VPS29 PE=1 SV=1	2	2	2	0	0	0	0	2	0	0	1	0	1
Q9UNN8	EPCR_HUMAN Endothelial protein C receptor OS=Homo sapiens OX=9606 GN=PROCR PE=1 SV=1	2	2	2	0	0	0	2	0	0	1	0	0	1
Q9Y5Y7	LYVE1_HUMAN Lymphatic vessel endothelial hyaluronic acid receptor 1 OS=Homo sapiens OX=9606 GN=LYVE1 PE=1 SV=2	2	2	2	418350	0	0	1	0	0	1	0	0	1
P15924	DESP_HUMAN Desmoplakin OS=Homo sapiens OX=9606 GN=DSP PE=1 SV=3	18	18	18	0	0	0	0	0	0	0	0	0	0
P06753	TPM3_HUMAN Tropomyosin alpha-3 chain OS=Homo sapiens OX=9606 GN=TPM3 PE=1 SV=2	13	8	7	0	0	0	0	0	0	0	0	0	0
P07951	TPM2_HUMAN Tropomyosin beta chain OS=Homo sapiens OX=9606 GN=TPM2 PE=1 SV=1	12	4	0	0	0	0	0	0	0	0	0	0	0
P09493	TPM1_HUMAN Tropomyosin alpha-1 chain OS=Homo sapiens OX=9606 GN=TPM1 PE=1 SV=2	10	4	4	0	0	0	0	0	0	0	0	0	0
Q05682	CALD1_HUMAN Caldesmon OS=Homo sapiens OX=9606 GN=CALD1 PE=1 SV=3	7	7	7	0	0	0	0	0	0	0	0	0	0
P02788	TRFL_HUMAN Lactotransferrin OS=Homo sapiens OX=9606 GN=LTF PE=1 SV=6	6	6	6	0	0	0	0	0	0	0	0	0	0
P00915	CAH1_HUMAN Carbonic anhydrase 1 OS=Homo sapiens OX=9606 GN=CA1 PE=1 SV=2	5	5	5	0	248360	0	0	0	0	0	0	0	0
P13797	PLST_HUMAN Plastin-3 OS=Homo sapiens OX=9606 GN=PLS3 PE=1 SV=4	4	1	1	0	0	0	0	0	0	0	0	0	0
P14923	PLAK_HUMAN Junction plakoglobin OS=Homo sapiens OX=9606 GN=JUP PE=1 SV=3	4	4	4	0	0	0	0	0	0	0	0	0	0
Q02413	DSG1_HUMAN Desmoglein-1 OS=Homo sapiens OX=9606 GN=DSG1 PE=1 SV=2	4	4	4	0	0	0	0	0	0	0	0	0	0
P00390	GSHR_HUMAN Glutathione reductase, mitochondrial OS=Homo sapiens OX=9606 GN=GSR PE=1 SV=2	3	3	3	0	0	0	0	0	0	0	0	0	0
P06732	KCRM_HUMAN Creatine kinase M-type OS=Homo sapiens OX=9606 GN=CKM PE=1 SV=2	3	3	3	0	0	0	0	0	0	0	0	0	0
P16284	PECA1_HUMAN Platelet endothelial cell adhesion molecule OS=Homo sapiens OX=9606 GN=PECAM1 PE=1 SV=2	3	3	3	0	0	0	0	0	0	0	0	0	0
P27482	CALL3_HUMAN Calmodulin-like protein 3 OS=Homo sapiens OX=9606 GN=CALML3 PE=1 SV=2	3	3	3	0	0	0	0	0	0	0	0	0	0
Q08554	DSC1_HUMAN Desmocollin-1 OS=Homo sapiens OX=9606 GN=DSC1 PE=1 SV=2	3	3	3	0	0	0	0	0	0	0	0	0	0
Q12860	CNTN1_HUMAN Contactin-1 OS=Homo sapiens OX=9606 GN=CNTN1 PE=1 SV=1	3	3	3	0	0	0	0	0	0	0	0	0	0
Q14247	SRC8_HUMAN Src substrate cortactin OS=Homo sapiens OX=9606 GN=CTTN PE=1 SV=2	3	3	3	0	0	0	0	0	0	0	0	0	0
Q15942	ZYX_HUMAN Zyxin OS=Homo sapiens OX=9606 GN=ZYX PE=1 SV=1	3	3	3	0	0	0	0	0	0	0	0	0	0
O00151	PDLI1_HUMAN PDZ and LIM domain protein 1 OS=Homo sapiens OX=9606 GN=PDLIM1 PE=1 SV=4	2	2	2	0	0	0	0	0	0	0	0	0	0
P0DP03	HVC05_HUMAN Immunoglobulin heavy variable 3-30-5 OS=Homo sapiens OX=9606 GN=IGHV3-30-5 PE=3 SV=1;sp	2	1	1	0	0	0	0	0	0	0	0	0	0
P01877	IGHA2_HUMAN Immunoglobulin heavy constant alpha 2 OS=Homo sapiens OX=9606 GN=IGHA2 PE=1 SV=4	2	1	1	0	0	0	0	0	0	0	0	0	0
P04179	SODM_HUMAN Superoxide dismutase [Mn], mitochondrial OS=Homo sapiens OX=9606 GN=SOD2 PE=1 SV=3	2	2	2	0	0	0	0	0	0	0	0	0	0
P08195	4F2_HUMAN 4F2 cell-surface antigen heavy chain OS=Homo sapiens OX=9606 GN=SLC3A2 PE=1 SV=3	2	2	2	0	0	0	0	0	0	0	0	0	0
P10124	SRGN_HUMAN Serglycin OS=Homo sapiens OX=9606 GN=SRGN PE=1 SV=3	2	2	2	0	0	0	0	0	0	0	0	0	0
P54652	HSP72_HUMAN Heat shock-related 70 kDa protein 2 OS=Homo sapiens OX=9606 GN=HSPA2 PE=1 SV=1;sp	2	1	1	0	0	0	0	0	0	0	0	0	0
P11597	CETP_HUMAN Cholesteryl ester transfer protein OS=Homo sapiens OX=9606 GN=CETP PE=1 SV=2	2	2	2	0	0	0	0	0	0	0	0	0	0
P16112	PGCA_HUMAN Aggrecan core protein OS=Homo sapiens OX=9606 GN=ACAN PE=1 SV=3	2	2	2	0	0	0	0	0	0	0	0	0	0
P29401	TKT_HUMAN Transketolase OS=Homo sapiens OX=9606 GN=TKT PE=1 SV=3	2	2	2	0	0	0	0	0	0	0	0	0	0
P35579	MYH9_HUMAN Myosin-9 OS=Homo sapiens OX=9606 GN=MYH9 PE=1 SV=4	2	2	2	0	0	0	0	0	0	0	0	0	0
P41222	PTGDS_HUMAN Prostaglandin-H2 D-isomerase OS=Homo sapiens OX=9606 GN=PTGDS PE=1 SV=1	2	2	2	0	0	0	0	0	0	0	0	0	0
Q12841	FSTL1_HUMAN Follistatin-related protein 1 OS=Homo sapiens OX=9606 GN=FSTL1 PE=1 SV=1	2	2	2	0	0	0	0	0	0	0	0	0	0
Q12884	SEPR_HUMAN Prolyl endopeptidase FAP OS=Homo sapiens OX=9606 GN=FAP PE=1 SV=5	2	2	2	42789	0	0	0	0	0	0	0	0	0
Q14847	LASP1_HUMAN LIM and SH3 domain protein 1 OS=Homo sapiens OX=9606 GN=LASP1 PE=1 SV=2	2	2	2	0	0	0	0	0	0	0	0	0	0
Q9NTU7	CBLN4_HUMAN Cerebellin-4 OS=Homo sapiens OX=9606 GN=CBLN4 PE=1 SV=1	2	2	2	0	0	0	0	0	0	0	0	0	0
Q9NZT1	CALL5_HUMAN Calmodulin-like protein 5 OS=Homo sapiens OX=9606 GN=CALML5 PE=1 SV=2	2	2	2	0	0	0	0	0	0	0	0	0	0
					P1A	P2A	P3A
					1307009485	1.37565e+09	1356068276

## Sheet: PRGF 2of3 GO BP
Category	Term	Count	%	PValue	Genes	List Total	Pop Hits	Pop Total	Fold Enrichment	Bonferroni	Benjamini	FDR
GOTERM_BP_DIRECT	GO:0006508~proteolysis	43	16.1654	0.00419382	P01780, P12955, P08519, P12259, O00187, P0C0L5, P0C0L4, P00747, P01859, Q04756, P01857, P02747, P00746, P01834, P02746, P06681, P02745, P09871, P05156, P00740, Q15485, O75636, P03951, Q96IY4, P03952, P48740, Q76LX8, Q9Y6Z7, P15144, P00736, Q96KN2, P04070, P00734, P26927, P01767, P08253, Q9NZP8, Q14520, P01861, Q15113, P01024, P01860, Q92820	246	114	943	1.44591	0.997985	0.247771	0.245758
GOTERM_BP_DIRECT	GO:0002576~platelet degranulation	39	14.6617	5.34149e-12	P02671, P01042, P04217, Q08380, Q14624, P12259, P19652, P13473, P00747, O00391, P02749, P00746, P02647, P00488, P02765, Q16610, P02787, P05155, P05452, P02763, Q9Y490, P01011, P29622, Q13201, Q13103, Q06033, P18206, P49908, P01009, P04196, P04075, P04275, P02775, P02751, P08697, P01023, P21333, P10909, P07225	246	55	943	2.71818	7.8894e-09	7.88939e-09	7.82529e-09
GOTERM_BP_DIRECT	GO:0045087~innate immune response	36	13.5338	4.10865e-06	P02671, O14791, O95497, P13671, P0C0L5, P0C0L4, P01859, P00748, P01857, P02747, P01834, P02746, P06681, P02745, P01876, P02743, P09871, P05155, P20851, P61769, P07333, P05156, P49913, P01871, P04003, P01591, Q96PD5, P54108, P18428, P00736, P08571, Q9NPH3, Q9NZP8, P01861, P01860, P10909	246	69	943	2	0.00605011	0.00102262	0.00101431
GOTERM_BP_DIRECT	GO:0010951~negative regulation of endopeptidase activity	32	12.0301	7.17355e-10	P05546, P01042, P08519, Q14624, P12111, P0C0L5, P19823, P0C0L4, P08185, P19827, P01019, P02765, P05154, P05155, P02760, P01011, P29622, P04004, Q9UGM5, P01031, Q13103, P36955, Q06033, P01009, P01008, P04196, Q9UK55, P01024, P08697, P01023, P05543, P07225	246	45	943	2.72593	1.05953e-06	5.29766e-07	5.25462e-07
GOTERM_BP_DIRECT	GO:0006958~complement activation, classical pathway	32	12.0301	0.00233842	P01780, O00187, P13671, P0C0L5, P0C0L4, P01859, P02748, P01857, P02747, P01834, P02746, P06681, P02745, P01876, P09871, P05155, P20851, P05156, P07358, P01871, P04003, P07357, P01031, P10643, P00736, P07360, P01767, Q9NZP8, P01861, P01024, P01860, P10909	246	76	943	1.61404	0.968504	0.150167	0.148947
GOTERM_BP_DIRECT	GO:0006956~complement activation	30	11.2782	0.00245709	P01780, O00187, P13671, P0C0L5, P0C0L4, P01859, P01857, P02747, P00746, P01834, P02746, P06681, P02745, P09871, P07358, P07357, Q15485, P01031, O75636, P08603, P48740, Q9Y6Z7, P10643, P00736, P27918, P01767, P01861, P01024, P01860, P10909	246	70	943	1.64286	0.973579	0.151213	0.149985
GOTERM_BP_DIRECT	GO:0007155~cell adhesion	29	10.9023	0.0394314	P35858, Q08380, P12111, P13591, Q15582, P55290, P02760, P04004, P07359, Q13201, Q13740, P12109, Q16853, P19320, P35443, O00533, P18206, P14151, P40197, P33151, P43121, P05362, P16070, Q14520, P04275, P22105, P25311, P49747, P02751	246	80	943	1.38958	1	1	0.992547
GOTERM_BP_DIRECT	GO:0007596~blood coagulation	24	9.02256	1.16404e-06	P02671, P07359, Q13201, P05546, P03951, Q96IY4, P12259, P08709, P00747, P40197, P04070, P00734, P68871, P01009, P01008, P00488, P00742, P05154, P22891, P20851, P04275, P00740, Q9UK55, P07225	246	36	943	2.55556	0.0017178	0.00042982	0.000426328
GOTERM_BP_DIRECT	GO:0006954~inflammatory response	20	7.5188	8.91669e-05	P01011, P01042, P01031, Q16853, O43866, P10720, P10721, O75882, O95497, P0C0L5, P0C0L4, P08571, Q9NPH3, Q16610, P02775, P61626, P02763, P02741, P07333, P01024	246	33	943	2.32323	0.123401	0.0146333	0.0145144
GOTERM_BP_DIRECT	GO:0030449~regulation of complement activation	18	6.76692	7.38831e-09	P04004, P01031, P08603, P10643, P13671, P0C0L5, P0C0L4, P27918, P02748, P07360, P06681, P20851, P05156, P01024, P07358, P04003, P07357, P07225	246	19	943	3.63158	1.09125e-05	3.63751e-06	3.60796e-06
GOTERM_BP_DIRECT	GO:0044267~cellular protein metabolic process	16	6.01504	0.00145455	P02671, P35858, P06727, P00747, P00734, P17936, P02647, Q15582, P02766, P08253, P02743, P06396, P61626, P61769, P98160, P01034	246	28	943	2.19048	0.883509	0.114827	0.113894
GOTERM_BP_DIRECT	GO:0006953~acute-phase response	15	5.6391	3.83753e-05	P01011, Q14624, P35542, P19652, P00738, P18428, P00734, P01009, P02765, P02743, Q86VB7, P02763, P02741, P08697, P02751	246	20	943	2.875	0.055105	0.00708504	0.00702748
GOTERM_BP_DIRECT	GO:0042157~lipoprotein metabolic process	14	5.26316	0.000108154	O95445, P04114, O14791, P06727, P08519, Q8NBP7, P04180, P02649, P02647, P02656, P02655, P02654, P98160, P02652	246	19	943	2.82456	0.147645	0.0159743	0.0158446
GOTERM_BP_DIRECT	GO:0007597~blood coagulation, intrinsic pathway	13	4.88722	4.15418e-06	P07359, P03951, P01042, P03952, P40197, P00748, P02749, P00734, P00742, P05155, P04275, P00740, P01023	246	14	943	3.55952	0.00611696	0.00102262	0.00101431
GOTERM_BP_DIRECT	GO:0006869~lipid transport	13	4.88722	0.000128766	P55058, O14791, P55056, P06727, P08519, P05090, P02649, P02647, Q13790, P02656, P05154, P02655, P02652	246	17	943	2.93137	0.173205	0.0172897	0.0171492
GOTERM_BP_DIRECT	GO:0042730~fibrinolysis	12	4.51128	0.000147702	P02671, P07359, Q96IY4, P03952, P00747, P00748, P00734, P04196, P05155, P07355, P08697, P07225	246	15	943	3.06667	0.196013	0.0181796	0.0180319
GOTERM_BP_DIRECT	GO:0008203~cholesterol metabolic process	12	4.51128	0.000364417	P04114, Q8NBP7, P27169, O14791, P04180, P02649, P06727, Q13790, P02647, P04040, P02654, P02652	246	16	943	2.875	0.416285	0.0414034	0.041067
GOTERM_BP_DIRECT	GO:0006957~complement activation, alternative pathway	11	4.13534	1.03509e-05	P01031, P08603, P27918, P02748, P00746, P07360, Q9BXR6, P10643, P07358, P01024, P07357	246	11	943	3.83333	0.0151721	0.00218404	0.0021663
GOTERM_BP_DIRECT	GO:0007186~G-protein coupled receptor signaling pathway	11	4.13534	0.000432967	Q86SQ4, P01031, Q8IZF2, Q13822, P02649, P01019, P02647, P02656, P10720, P02775, P01024	246	14	943	3.0119	0.472513	0.045678	0.0453069
GOTERM_BP_DIRECT	GO:0001523~retinoid metabolic process	11	4.13534	0.00206863	O95445, P04114, P02649, P06727, P02647, P02656, P02766, P02655, P02753, P98160, P02652	246	16	943	2.63542	0.953043	0.13888	0.137752
GOTERM_BP_DIRECT	GO:0030168~platelet activation	11	4.13534	0.00676793	P02671, P07359, P40197, Q76LX8, P00734, P12259, P04196, P10720, P04275, P63104, P21333	246	18	943	2.34259	0.999956	0.344698	0.341897
GOTERM_BP_DIRECT	GO:0008285~negative regulation of cell proliferation	11	4.13534	0.0663458	P00747, O00391, P17936, P33151, P04196, P06276, Q12913, P25311, P07333, P55290, P80108	246	24	943	1.75694	1	1	0.992547
GOTERM_BP_DIRECT	GO:0042632~cholesterol homeostasis	10	3.7594	0.00519182	O95445, P04114, Q8NBP7, P04180, P02649, P06727, P02647, P02656, P02655, P02652	246	15	943	2.55556	0.999542	0.273868	0.271643
GOTERM_BP_DIRECT	GO:0001895~retina homeostasis	10	3.7594	0.0236197	P01591, P63261, P60709, P01834, P01876, P02787, P61626, P61769, P25311, P01860	246	18	943	2.12963	1	0.996751	0.988653
GOTERM_BP_DIRECT	GO:0006629~lipid metabolic process	10	3.7594	0.0349167	P05090, P55058, P04180, P55056, P08519, Q13790, P02655, P02654, P10909, P06576	246	19	943	2.01754	1	1	0.992547
GOTERM_BP_DIRECT	GO:0022617~extracellular matrix disassembly	10	3.7594	0.0891326	P03952, P00747, P12830, P08253, P16070, P06396, P13796, P98160, P02751, P01023	246	22	943	1.74242	1	1	0.992547
GOTERM_BP_DIRECT	GO:0034375~high-density lipoprotein particle remodeling	9	3.38346	0.000515021	O95445, P55058, P04180, P02649, P06727, P02647, P02656, P02654, P02652	246	10	943	3.45	0.532746	0.0507124	0.0503004
GOTERM_BP_DIRECT	GO:0043691~reverse cholesterol transport	9	3.38346	0.00146531	O95445, P04180, P02649, P06727, P02647, P02656, P02655, P02652, P10909	246	11	943	3.13636	0.885347	0.114827	0.113894
GOTERM_BP_DIRECT	GO:0033344~cholesterol efflux	9	3.38346	0.00146531	O95445, P04114, P02649, P06727, P02647, P02656, P02655, P02654, P02652	246	11	943	3.13636	0.885347	0.114827	0.113894
GOTERM_BP_DIRECT	GO:0070527~platelet aggregation	9	3.38346	0.0481152	P02671, P18206, P07359, Q86UX7, P63261, P60709, P68871, Q9Y490, P21333	246	17	943	2.02941	1	1	0.992547
GOTERM_BP_DIRECT	GO:0019835~cytolysis	8	3.00752	0.00163261	P13671, P01031, O14791, P07360, P10643, P61626, P07358, P07357	246	9	943	3.40741	0.910483	0.114827	0.113894
GOTERM_BP_DIRECT	GO:0050731~positive regulation of peptidyl-tyrosine phosphorylation	8	3.00752	0.0170521	P04004, Q15848, Q13822, P01019, P35443, P05362, O14786, P16070	246	12	943	2.55556	1	0.763209	0.757008
GOTERM_BP_DIRECT	GO:0050830~defense response to Gram-positive bacterium	8	3.00752	0.0452618	P18428, P04439, Q96PD5, P61626, P61769, P49913, P02741, Q15485	246	14	943	2.19048	1	1	0.992547
GOTERM_BP_DIRECT	GO:0042158~lipoprotein biosynthetic process	7	2.63158	0.00160698	P04114, P04180, P02649, P06727, P02647, P02652, P07237	246	7	943	3.83333	0.907025	0.114827	0.113894
GOTERM_BP_DIRECT	GO:0017187~peptidyl-glutamic acid carboxylation	7	2.63158	0.00160698	P04070, P00734, P08709, P22891, P00742, P00740, P07225	246	7	943	3.83333	0.907025	0.114827	0.113894
GOTERM_BP_DIRECT	GO:0006465~signal peptide processing	7	2.63158	0.00502953	P04070, P00734, P08709, P22891, P00742, P00740, P07225	246	8	943	3.35417	0.999417	0.273868	0.271643
GOTERM_BP_DIRECT	GO:0033700~phospholipid efflux	7	2.63158	0.00502953	P02649, P06727, P02647, P02656, P02655, P02654, P02652	246	8	943	3.35417	0.999417	0.273868	0.271643
GOTERM_BP_DIRECT	GO:0006641~triglyceride metabolic process	7	2.63158	0.0401197	Q8NBP7, P02749, P02649, P04040, P02656, P02654, P02652	246	11	943	2.43939	1	1	0.992547
GOTERM_BP_DIRECT	GO:0007584~response to nutrient	7	2.63158	0.0401197	P14618, Q15848, P00338, P06681, P01008, P02647, P19320	246	11	943	2.43939	1	1	0.992547
GOTERM_BP_DIRECT	GO:0010873~positive regulation of cholesterol esterification	6	2.25564	0.0149549	P02649, P06727, P01019, P02647, P02654, P02652	246	7	943	3.28571	1	0.690263	0.684655
GOTERM_BP_DIRECT	GO:0051918~negative regulation of fibrinolysis	6	2.25564	0.0149549	Q96IY4, P00747, P02749, P00734, P04196, P08697	246	7	943	3.28571	1	0.690263	0.684655
GOTERM_BP_DIRECT	GO:0030195~negative regulation of blood coagulation	6	2.25564	0.0149549	P04004, P01042, P04070, P02749, P02649, P07225	246	7	943	3.28571	1	0.690263	0.684655
GOTERM_BP_DIRECT	GO:0071222~cellular response to lipopolysaccharide	6	2.25564	0.0560895	P18428, P08571, Q76LX8, P05362, P61769, P49913	246	9	943	2.55556	1	1	0.992547
GOTERM_BP_DIRECT	GO:0060333~interferon-gamma-mediated signaling pathway	6	2.25564	0.0560895	P13591, P04439, P19320, P05362, P16070, P61769	246	9	943	2.55556	1	1	0.992547
GOTERM_BP_DIRECT	GO:0070328~triglyceride homeostasis	6	2.25564	0.0560895	P55056, P02649, P06727, P02647, P02656, P02655	246	9	943	2.55556	1	1	0.992547
GOTERM_BP_DIRECT	GO:0050829~defense response to Gram-negative bacterium	6	2.25564	0.0560895	P18428, P61626, P61769, P49913, P01871, Q15485	246	9	943	2.55556	1	1	0.992547
GOTERM_BP_DIRECT	GO:0045429~positive regulation of nitric oxide biosynthetic process	6	2.25564	0.0560895	P07900, P68871, P01019, P05362, P08238, P10909	246	9	943	2.55556	1	1	0.992547
GOTERM_BP_DIRECT	GO:0019731~antibacterial humoral response	6	2.25564	0.0889811	P01591, P04439, P01876, P61769, P49913, P01871	246	10	943	2.3	1	1	0.992547
GOTERM_BP_DIRECT	GO:0034384~high-density lipoprotein particle clearance	5	1.8797	0.0177769	O95445, P02649, P02647, P02655, P02652	246	5	943	3.83333	1	0.772251	0.765977
GOTERM_BP_DIRECT	GO:0034374~low-density lipoprotein particle remodeling	5	1.8797	0.0424895	P04114, Q13093, P02649, P01019, P02652	246	6	943	3.19444	1	1	0.992547
GOTERM_BP_DIRECT	GO:0034380~high-density lipoprotein particle assembly	5	1.8797	0.0424895	O95445, P02649, P06727, P02647, P02652	246	6	943	3.19444	1	1	0.992547
GOTERM_BP_DIRECT	GO:0050728~negative regulation of inflammatory response	5	1.8797	0.0792022	Q15848, P04070, P02649, P02647, P36955	246	7	943	2.7381	1	1	0.992547
GOTERM_BP_DIRECT	GO:0009749~response to glucose	5	1.8797	0.0792022	O95445, Q15848, P00338, P02652, P80108	246	7	943	2.7381	1	1	0.992547
GOTERM_BP_DIRECT	GO:0031100~organ regeneration	5	1.8797	0.0792022	P14618, P02647, P08709, P13796, P02652	246	7	943	2.7381	1	1	0.992547
GOTERM_BP_DIRECT	GO:0048261~negative regulation of receptor-mediated endocytosis	4	1.50376	0.0560916	Q8NBP7, P02656, P02655, P02654	246	4	943	3.83333	1	1	0.992547
GOTERM_BP_DIRECT	GO:0030212~hyaluronan metabolic process	4	1.50376	0.0560916	P19823, P19827, Q14624, Q06033	246	4	943	3.83333	1	1	0.992547
GOTERM_BP_DIRECT	GO:0051919~positive regulation of fibrinolysis	4	1.50376	0.0560916	P03951, P03952, P00747, P00748	246	4	943	3.83333	1	1	0.992547
GOTERM_BP_DIRECT	GO:2000427~positive regulation of apoptotic cell clearance	4	1.50376	0.0560916	P0C0L5, P0C0L4, P06681, P01024	246	4	943	3.83333	1	1	0.992547
GOTERM_BP_DIRECT	GO:0034382~chylomicron remnant clearance	4	1.50376	0.0560916	P02649, P02656, P02655, P02654	246	4	943	3.83333	1	1	0.992547

## Sheet: SA sample
					LFQ			Counts
Accession	Description	Peptides	Razor + unique peptides	Unique peptides	P1C	P2C	P3C	P1C	P2C	P3C	P1C	P2C	P3C	SUM
P04114	APOB_HUMAN Apolipoprotein B-100 OS=Homo sapiens OX=9606 GN=APOB PE=1 SV=2	232	232	226	12828000	18049000	29979000	184	226	254	1	1	1	3
P01024	CO3_HUMAN Complement C3 OS=Homo sapiens OX=9606 GN=C3 PE=1 SV=2	144	144	135	84791000	102750000	92240000	391	396	378	1	1	1	3
P0C0L4	CO4A_HUMAN Complement C4-A OS=Homo sapiens OX=9606 GN=C4A PE=1 SV=2	93	93	5	29110000	44015000	33117000	160	159	150	1	1	1	3
P0C0L5	CO4B_HUMAN Complement C4-B OS=Homo sapiens OX=9606 GN=C4B PE=1 SV=2	92	4	4	6132800	10292000	13264000	7	7	7	1	1	1	3
P01031	CO5_HUMAN Complement C5 OS=Homo sapiens OX=9606 GN=C5 PE=1 SV=4	67	67	67	6742800	8894300	9508300	69	83	84	1	1	1	3
P00450	CERU_HUMAN Ceruloplasmin OS=Homo sapiens OX=9606 GN=CP PE=1 SV=1	61	61	53	71764000	59387000	44867000	122	106	101	1	1	1	3
P01023	A2MG_HUMAN Alpha-2-macroglobulin OS=Homo sapiens OX=9606 GN=A2M PE=1 SV=3	53	53	45	4501600	3351800	8964200	57	47	86	1	1	1	3
P00747	PLMN_HUMAN Plasminogen OS=Homo sapiens OX=9606 GN=PLG PE=1 SV=2	51	51	49	31814000	19897000	24241000	79	70	83	1	1	1	3
P04275	VWF_HUMAN von Willebrand factor OS=Homo sapiens OX=9606 GN=VWF PE=1 SV=4	51	51	51	332370	783890	355240	16	35	25	1	1	1	3
P02751	FINC_HUMAN Fibronectin OS=Homo sapiens OX=9606 GN=FN1 PE=1 SV=5	49	49	49	467770	1347600	1596700	14	19	32	1	1	1	3
P02787	TRFE_HUMAN Serotransferrin OS=Homo sapiens OX=9606 GN=TF PE=1 SV=3	49	49	49	9246500	8773900	4178800	59	55	44	1	1	1	3
P08603	CFAH_HUMAN Complement factor H OS=Homo sapiens OX=9606 GN=CFH PE=1 SV=4	47	47	43	2722300	3047100	2002500	48	49	42	1	1	1	3
P06727	APOA4_HUMAN Apolipoprotein A-IV OS=Homo sapiens OX=9606 GN=APOA4 PE=1 SV=3	43	43	43	11487000	4906700	5709800	51	34	38	1	1	1	3
P00751	CFAB_HUMAN Complement factor B OS=Homo sapiens OX=9606 GN=CFB PE=1 SV=2	42	42	42	55987000	44438000	34143000	70	57	54	1	1	1	3
P02774	VTDB_HUMAN Vitamin D-binding protein OS=Homo sapiens OX=9606 GN=GC PE=1 SV=2	41	41	41	58754000	43645000	35447000	73	61	61	1	1	1	3
Q14624	ITIH4_HUMAN Inter-alpha-trypsin inhibitor heavy chain H4 OS=Homo sapiens OX=9606 GN=ITIH4 PE=1 SV=4	41	41	41	28696000	31787000	13380000	64	59	54	1	1	1	3
P10643	CO7_HUMAN Complement component C7 OS=Homo sapiens OX=9606 GN=C7 PE=1 SV=2	36	36	36	4776500	4431600	4466100	35	38	32	1	1	1	3
P01009	A1AT_HUMAN Alpha-1-antitrypsin OS=Homo sapiens OX=9606 GN=SERPINA1 PE=1 SV=3	35	35	35	43122000	42887000	48245000	110	88	121	1	1	1	3
P00734	THRB_HUMAN Prothrombin OS=Homo sapiens OX=9606 GN=F2 PE=1 SV=2	34	34	34	25145000	36165000	30645000	65	77	76	1	1	1	3
P06396	GELS_HUMAN Gelsolin OS=Homo sapiens OX=9606 GN=GSN PE=1 SV=1	34	34	16	25780000	20979000	16502000	46	39	42	1	1	1	3
P01042	KNG1_HUMAN Kininogen-1 OS=Homo sapiens OX=9606 GN=KNG1 PE=1 SV=2	33	33	33	32221000	28431000	18948000	63	50	42	1	1	1	3
P02647	APOA1_HUMAN Apolipoprotein A-I OS=Homo sapiens OX=9606 GN=APOA1 PE=1 SV=1	33	33	33	31137000	27878000	22193000	54	39	45	1	1	1	3
P03952	KLKB1_HUMAN Plasma kallikrein OS=Homo sapiens OX=9606 GN=KLKB1 PE=1 SV=1	33	33	33	9399400	8757700	6897300	43	37	40	1	1	1	3
P12259	FA5_HUMAN Coagulation factor V OS=Homo sapiens OX=9606 GN=F5 PE=1 SV=4	33	33	28	1487900	1270400	848660	19	23	18	1	1	1	3
P13671	CO6_HUMAN Complement component C6 OS=Homo sapiens OX=9606 GN=C6 PE=1 SV=3	33	33	33	7670600	6092100	5240800	34	29	28	1	1	1	3
P43652	AFAM_HUMAN Afamin OS=Homo sapiens OX=9606 GN=AFM PE=1 SV=1	33	33	33	18609000	22227000	19124000	33	34	26	1	1	1	3
O75882	ATRN_HUMAN Attractin OS=Homo sapiens OX=9606 GN=ATRN PE=1 SV=2	32	32	32	5897100	4441900	5437200	31	27	36	1	1	1	3
P08519	APOA_HUMAN Apolipoprotein(a) OS=Homo sapiens OX=9606 GN=LPA PE=1 SV=1	32	30	30	1623400	3316300	13380000	7	9	38	1	1	1	3
P02790	HEMO_HUMAN Hemopexin OS=Homo sapiens OX=9606 GN=HPX PE=1 SV=2	29	29	29	54227000	54603000	39390000	66	50	53	1	1	1	3
P19827	ITIH1_HUMAN Inter-alpha-trypsin inhibitor heavy chain H1 OS=Homo sapiens OX=9606 GN=ITIH1 PE=1 SV=3	29	29	29	29097000	38682000	31788000	60	74	68	1	1	1	3
P04003	C4BPA_HUMAN C4b-binding protein alpha chain OS=Homo sapiens OX=9606 GN=C4BPA PE=1 SV=2	28	28	28	17052000	11172000	10175000	27	23	27	1	1	1	3
P19823	ITIH2_HUMAN Inter-alpha-trypsin inhibitor heavy chain H2 OS=Homo sapiens OX=9606 GN=ITIH2 PE=1 SV=2	28	28	22	36577000	50605000	37876000	59	59	60	1	1	1	3
P06681	CO2_HUMAN Complement C2 OS=Homo sapiens OX=9606 GN=C2 PE=1 SV=2	27	27	27	5054400	4884700	4570100	37	36	33	1	1	1	3
P00736	C1R_HUMAN Complement C1r subcomponent OS=Homo sapiens OX=9606 GN=C1R PE=1 SV=2	26	26	26	6589500	4558400	4315600	36	33	28	1	1	1	3
P02748	CO9_HUMAN Complement component C9 OS=Homo sapiens OX=9606 GN=C9 PE=1 SV=2	26	26	26	6631900	13260000	6763700	21	27	27	1	1	1	3
P07358	CO8B_HUMAN Complement component C8 beta chain OS=Homo sapiens OX=9606 GN=C8B PE=1 SV=3	26	26	26	4739000	5692000	5271300	30	31	30	1	1	1	3
P09871	C1S_HUMAN Complement C1s subcomponent OS=Homo sapiens OX=9606 GN=C1S PE=1 SV=1	26	26	26	9546600	7536200	5732900	40	37	34	1	1	1	3
Q06033	ITIH3_HUMAN Inter-alpha-trypsin inhibitor heavy chain H3 OS=Homo sapiens OX=9606 GN=ITIH3 PE=1 SV=2	25	25	18	2133700	1971700	2499300	27	17	18	1	1	1	3
P01008	ANT3_HUMAN Antithrombin-III OS=Homo sapiens OX=9606 GN=SERPINC1 PE=1 SV=1	24	24	24	26448000	16892000	22251000	66	41	44	1	1	1	3
P05156	CFAI_HUMAN Complement factor I OS=Homo sapiens OX=9606 GN=CFI PE=1 SV=2	24	24	24	10332000	7631300	6955600	25	24	26	1	1	1	3
P07225	PROS_HUMAN Vitamin K-dependent protein S OS=Homo sapiens OX=9606 GN=PROS1 PE=1 SV=1	24	24	24	3034000	2775200	2495500	27	24	22	1	1	1	3
P00738	HPT_HUMAN Haptoglobin OS=Homo sapiens OX=9606 GN=HP PE=1 SV=1	23	23	10	3807000	9536600	3291700	20	24	21	1	1	1	3
P01011	AACT_HUMAN Alpha-1-antichymotrypsin OS=Homo sapiens OX=9606 GN=SERPINA3 PE=1 SV=2	23	23	23	27615000	41016000	48871000	70	70	76	1	1	1	3
P02749	APOH_HUMAN Beta-2-glycoprotein 1 OS=Homo sapiens OX=9606 GN=APOH PE=1 SV=3	22	22	22	34831000	16070000	13945000	34	23	24	1	1	1	3
P25311	ZA2G_HUMAN Zinc-alpha-2-glycoprotein OS=Homo sapiens OX=9606 GN=AZGP1 PE=1 SV=2	22	22	22	8969500	6524100	4704500	29	28	20	1	1	1	3
P02649	APOE_HUMAN Apolipoprotein E OS=Homo sapiens OX=9606 GN=APOE PE=1 SV=1	21	21	21	11888000	11469000	16525000	23	28	25	1	1	1	3
P07357	CO8A_HUMAN Complement component C8 alpha chain OS=Homo sapiens OX=9606 GN=C8A PE=1 SV=2	21	21	21	8743600	8361200	6759900	18	16	21	1	1	1	3
Q96KN2	CNDP1_HUMAN Beta-Ala-His dipeptidase OS=Homo sapiens OX=9606 GN=CNDP1 PE=1 SV=4	21	21	21	2136900	1314800	2318800	23	18	26	1	1	1	3
P08697	A2AP_HUMAN Alpha-2-antiplasmin OS=Homo sapiens OX=9606 GN=SERPINF2 PE=1 SV=3	20	20	20	11604000	14153000	8155100	23	29	26	1	1	1	3
P10909	CLUS_HUMAN Clusterin OS=Homo sapiens OX=9606 GN=CLU PE=1 SV=1	20	20	20	14919000	13584000	13468000	19	20	18	1	1	1	3
P26927	HGFL_HUMAN Hepatocyte growth factor-like protein OS=Homo sapiens OX=9606 GN=MST1 PE=1 SV=2	20	20	20	1617700	1146800	1371900	12	13	16	1	1	1	3
P02760	AMBP_HUMAN Protein AMBP OS=Homo sapiens OX=9606 GN=AMBP PE=1 SV=1	19	19	19	32175000	33492000	58511000	33	32	30	1	1	1	3
P04004	VTNC_HUMAN Vitronectin OS=Homo sapiens OX=9606 GN=VTN PE=1 SV=1	19	19	19	45441000	68131000	56530000	23	24	29	1	1	1	3
P04217	A1BG_HUMAN Alpha-1B-glycoprotein OS=Homo sapiens OX=9606 GN=A1BG PE=1 SV=4	19	19	19	27419000	36856000	21589000	27	31	19	1	1	1	3
P05155	IC1_HUMAN Plasma protease C1 inhibitor OS=Homo sapiens OX=9606 GN=SERPING1 PE=1 SV=2	19	19	19	14316000	13808000	16837000	25	19	24	1	1	1	3
Q15582	BGH3_HUMAN Transforming growth factor-beta-induced protein ig-h3 OS=Homo sapiens OX=9606 GN=TGFBI PE=1 SV=1	19	19	19	493100	378000	342030	11	8	9	1	1	1	3
P04196	HRG_HUMAN Histidine-rich glycoprotein OS=Homo sapiens OX=9606 GN=HRG PE=1 SV=1	18	18	18	31456000	14361000	12055000	26	17	17	1	1	1	3
P35858	ALS_HUMAN Insulin-like growth factor-binding protein complex acid labile subunit OS=Homo sapiens OX=9606 GN=IGFALS PE=1 SV=1	18	18	18	3058200	4496400	4014700	16	16	17	1	1	1	3
Q14520	HABP2_HUMAN Hyaluronan-binding protein 2 OS=Homo sapiens OX=9606 GN=HABP2 PE=1 SV=1	18	18	18	3289100	4118900	3322300	12	11	14	1	1	1	3
P00739	HPTR_HUMAN Haptoglobin-related protein OS=Homo sapiens OX=9606 GN=HPR PE=2 SV=2	17	4	4	378740	237220	702170	3	2	5	1	1	1	3
P36955	PEDF_HUMAN Pigment epithelium-derived factor OS=Homo sapiens OX=9606 GN=SERPINF1 PE=1 SV=4	17	17	17	11065000	11024000	8548100	26	22	25	1	1	1	3
P48740	MASP1_HUMAN Mannan-binding lectin serine protease 1 OS=Homo sapiens OX=9606 GN=MASP1 PE=1 SV=3	17	17	17	1274200	931970	999140	19	10	18	1	1	1	3
P49747	COMP_HUMAN Cartilage oligomeric matrix protein OS=Homo sapiens OX=9606 GN=COMP PE=1 SV=2	17	17	16	524700	645960	227850	8	13	11	1	1	1	3
P01019	ANGT_HUMAN Angiotensinogen OS=Homo sapiens OX=9606 GN=AGT PE=1 SV=1	16	16	16	6709600	9848500	20411000	18	16	22	1	1	1	3
P02765	FETUA_HUMAN Alpha-2-HS-glycoprotein OS=Homo sapiens OX=9606 GN=AHSG PE=1 SV=2	16	16	13	31471000	27142000	27215000	32	31	22	1	1	1	3
P03951	FA11_HUMAN Coagulation factor XI OS=Homo sapiens OX=9606 GN=F11 PE=1 SV=1	16	16	16	523340	363640	737630	14	11	13	1	1	1	3
P60709	ACTB_HUMAN Actin, cytoplasmic 1 OS=Homo sapiens OX=9606 GN=ACTB PE=1 SV=1	16	16	1	1216800	1488300	1420100	15	15	17	1	1	1	3
P63261	ACTG_HUMAN Actin, cytoplasmic 2 OS=Homo sapiens OX=9606 GN=ACTG1 PE=1 SV=1	16	1	1	236060	245410	205780	2	2	2	1	1	1	3
P80108	PHLD_HUMAN Phosphatidylinositol-glycan-specific phospholipase D OS=Homo sapiens OX=9606 GN=GPLD1 PE=1 SV=3	16	16	16	2627700	2572300	2117400	10	12	9	1	1	1	3
Q04756	HGFA_HUMAN Hepatocyte growth factor activator OS=Homo sapiens OX=9606 GN=HGFAC PE=1 SV=1	16	16	16	1423500	1614800	1213800	11	12	12	1	1	1	3
O00391	QSOX1_HUMAN Sulfhydryl oxidase 1 OS=Homo sapiens OX=9606 GN=QSOX1 PE=1 SV=3	15	15	15	1016700	1031200	773020	5	9	10	1	1	1	3
O00533	NCHL1_HUMAN Neural cell adhesion molecule L1-like protein OS=Homo sapiens OX=9606 GN=CHL1 PE=1 SV=4	15	15	15	272820	105730	111700	10	4	2	1	1	1	3
P00742	FA10_HUMAN Coagulation factor X OS=Homo sapiens OX=9606 GN=F10 PE=1 SV=2	15	15	15	1640000	2356200	3553200	16	22	17	1	1	1	3
P05546	HEP2_HUMAN Heparin cofactor 2 OS=Homo sapiens OX=9606 GN=SERPIND1 PE=1 SV=3	15	15	15	4416900	7078100	14586000	11	12	18	1	1	1	3
P13796	PLSL_HUMAN Plastin-2 OS=Homo sapiens OX=9606 GN=LCP1 PE=1 SV=6	15	15	12	389910	434570	316680	11	8	13	1	1	1	3
Q08380	LG3BP_HUMAN Galectin-3-binding protein OS=Homo sapiens OX=9606 GN=LGALS3BP PE=1 SV=1	15	15	15	2916500	3033000	2711600	16	18	13	1	1	1	3
Q16610	ECM1_HUMAN Extracellular matrix protein 1 OS=Homo sapiens OX=9606 GN=ECM1 PE=1 SV=2	15	15	15	566280	1052900	238970	6	8	6	1	1	1	3
P15144	AMPN_HUMAN Aminopeptidase N OS=Homo sapiens OX=9606 GN=ANPEP PE=1 SV=4	14	14	14	342720	269240	527680	6	5	10	1	1	1	3
P05154	IPSP_HUMAN Plasma serine protease inhibitor OS=Homo sapiens OX=9606 GN=SERPINA5 PE=1 SV=3	13	13	13	450290	435430	24856	8	9	2	1	1	1	3
P05543	THBG_HUMAN Thyroxine-binding globulin OS=Homo sapiens OX=9606 GN=SERPINA7 PE=1 SV=2	13	13	13	3149100	4631900	3764700	18	16	19	1	1	1	3
P06276	CHLE_HUMAN Cholinesterase OS=Homo sapiens OX=9606 GN=BCHE PE=1 SV=1	13	13	13	3007400	2706000	2485900	9	10	13	1	1	1	3
P13591	NCAM1_HUMAN Neural cell adhesion molecule 1 OS=Homo sapiens OX=9606 GN=NCAM1 PE=1 SV=3	13	13	13	477260	263970	329930	6	4	4	1	1	1	3
P27169	PON1_HUMAN Serum paraoxonase/arylesterase 1 OS=Homo sapiens OX=9606 GN=PON1 PE=1 SV=3	13	13	13	14274000	19036000	20594000	17	18	14	1	1	1	3
Q96PD5	PGRP2_HUMAN N-acetylmuramoyl-L-alanine amidase OS=Homo sapiens OX=9606 GN=PGLYRP2 PE=1 SV=1	13	13	13	10708000	8329300	8949900	14	16	12	1	1	1	3
O14791	APOL1_HUMAN Apolipoprotein L1 OS=Homo sapiens OX=9606 GN=APOL1 PE=1 SV=5	12	12	12	1549100	1648300	1650100	10	11	10	1	1	1	3
P00740	FA9_HUMAN Coagulation factor IX OS=Homo sapiens OX=9606 GN=F9 PE=1 SV=2	12	12	12	1510700	2148300	2078500	8	10	9	1	1	1	3
P01871	IGHM_HUMAN Immunoglobulin heavy constant mu OS=Homo sapiens OX=9606 GN=IGHM PE=1 SV=4	12	12	12	956990	1805300	4151100	15	20	17	1	1	1	3
P05090	APOD_HUMAN Apolipoprotein D OS=Homo sapiens OX=9606 GN=APOD PE=1 SV=1	12	12	12	15507000	13119000	11292000	15	15	9	1	1	1	3
P05452	TETN_HUMAN Tetranectin OS=Homo sapiens OX=9606 GN=CLEC3B PE=1 SV=3	12	12	12	2019700	844770	1234300	10	7	6	1	1	1	3
P09486	SPRC_HUMAN SPARC OS=Homo sapiens OX=9606 GN=SPARC PE=1 SV=1	12	12	12	844770	658520	439020	8	4	8	1	1	1	3
P11021	BIP_HUMAN Endoplasmic reticulum chaperone BiP OS=Homo sapiens OX=9606 GN=HSPA5 PE=1 SV=2	12	12	12	232500	173830	150040	6	4	5	1	1	1	3
P29622	KAIN_HUMAN Kallistatin OS=Homo sapiens OX=9606 GN=SERPINA4 PE=1 SV=3	12	12	12	2920300	3240600	4504000	16	15	13	1	1	1	3
P51884	LUM_HUMAN Lumican OS=Homo sapiens OX=9606 GN=LUM PE=1 SV=2	12	12	12	7765100	6907100	4967400	18	17	14	1	1	1	3
Q76LX8	ATS13_HUMAN A disintegrin and metalloproteinase with thrombospondin motifs 13 OS=Homo sapiens OX=9606 GN=ADAMTS13 PE=1 SV=1	12	12	12	235080	182460	132130	3	4	5	1	1	1	3
Q92954	PRG4_HUMAN Proteoglycan 4 OS=Homo sapiens OX=9606 GN=PRG4 PE=1 SV=3	12	12	12	500830	1114200	1409000	3	7	7	1	1	1	3
P00748	FA12_HUMAN Coagulation factor XII OS=Homo sapiens OX=9606 GN=F12 PE=1 SV=3	11	11	11	3587300	3089800	3934600	8	9	9	1	1	1	3
P02753	RET4_HUMAN Retinol-binding protein 4 OS=Homo sapiens OX=9606 GN=RBP4 PE=1 SV=3	11	11	11	6367000	4990600	4439800	16	10	11	1	1	1	3
P07360	CO8G_HUMAN Complement component C8 gamma chain OS=Homo sapiens OX=9606 GN=C8G PE=1 SV=3	11	11	11	6227300	6738400	7239800	17	16	20	1	1	1	3
P21333	FLNA_HUMAN Filamin-A OS=Homo sapiens OX=9606 GN=FLNA PE=1 SV=4	11	11	11	0	32726	61467	1	1	4	1	1	1	3
P22105	TENX_HUMAN Tenascin-X OS=Homo sapiens OX=9606 GN=TNXB PE=1 SV=5	11	11	11	203560	108690	118200	6	1	3	1	1	1	3
P43251	BTD_HUMAN Biotinidase OS=Homo sapiens OX=9606 GN=BTD PE=1 SV=2	11	11	11	2809100	2158900	2358300	15	15	12	1	1	1	3
Q9UHG3	PCYOX_HUMAN Prenylcysteine oxidase 1 OS=Homo sapiens OX=9606 GN=PCYOX1 PE=1 SV=3	11	11	11	346200	401920	728440	9	5	13	1	1	1	3
Q9UK55	ZPI_HUMAN Protein Z-dependent protease inhibitor OS=Homo sapiens OX=9606 GN=SERPINA10 PE=1 SV=1	11	11	11	1084900	1155500	1100200	11	11	12	1	1	1	3
O75636	FCN3_HUMAN Ficolin-3 OS=Homo sapiens OX=9606 GN=FCN3 PE=1 SV=2	10	10	10	2363000	1022600	961020	12	7	7	1	1	1	3
P01860	IGHG3_HUMAN Immunoglobulin heavy constant gamma 3 OS=Homo sapiens OX=9606 GN=IGHG3 PE=1 SV=2	10	10	4	3169800	3034600	2346500	8	8	8	1	1	1	3
P15169	CBPN_HUMAN Carboxypeptidase N catalytic chain OS=Homo sapiens OX=9606 GN=CPN1 PE=1 SV=1	10	10	10	2366800	2606600	1614500	11	11	9	1	1	1	3
P22792	CPN2_HUMAN Carboxypeptidase N subunit 2 OS=Homo sapiens OX=9606 GN=CPN2 PE=1 SV=3	10	10	10	7380300	7766600	4086200	11	14	11	1	1	1	3
P23142	FBLN1_HUMAN Fibulin-1 OS=Homo sapiens OX=9606 GN=FBLN1 PE=1 SV=4	10	10	10	180780	438880	305550	5	8	8	1	1	1	3
O00187	MASP2_HUMAN Mannan-binding lectin serine protease 2 OS=Homo sapiens OX=9606 GN=MASP2 PE=1 SV=4	9	9	9	256510	169080	286280	5	6	5	1	1	1	3
P01857	IGHG1_HUMAN Immunoglobulin heavy constant gamma 1 OS=Homo sapiens OX=9606 GN=IGHG1 PE=1 SV=1	9	5	5	1677200	1334100	1840300	5	6	4	1	1	1	3
P02763	A1AG1_HUMAN Alpha-1-acid glycoprotein 1 OS=Homo sapiens OX=9606 GN=ORM1 PE=1 SV=1	9	9	7	2086100	3710500	9730500	10	7	9	1	1	1	3
P02766	TTHY_HUMAN Transthyretin OS=Homo sapiens OX=9606 GN=TTR PE=1 SV=1	9	9	9	10637000	9659500	15914000	8	7	10	1	1	1	3
P09172	DOPO_HUMAN Dopamine beta-hydroxylase OS=Homo sapiens OX=9606 GN=DBH PE=1 SV=3	9	9	9	1191100	664110	911640	6	3	6	1	1	1	3
P19652	A1AG2_HUMAN Alpha-1-acid glycoprotein 2 OS=Homo sapiens OX=9606 GN=ORM2 PE=1 SV=2	9	7	7	4773300	6641700	7591600	5	6	10	1	1	1	3
P63267	ACTH_HUMAN Actin, gamma-enteric smooth muscle OS=Homo sapiens OX=9606 GN=ACTG2 PE=1 SV=1;sp	9	1	1	0	122540	0	1	1	2	1	1	1	3
P63104	1433Z_HUMAN 14-3-3 protein zeta/delta OS=Homo sapiens OX=9606 GN=YWHAZ PE=1 SV=1	9	9	8	51231	33888	101940	1	1	7	1	1	1	3
Q12805	FBLN3_HUMAN EGF-containing fibulin-like extracellular matrix protein 1 OS=Homo sapiens OX=9606 GN=EFEMP1 PE=1 SV=2	9	9	9	571100	846310	511640	4	5	8	1	1	1	3
Q9BXR6	FHR5_HUMAN Complement factor H-related protein 5 OS=Homo sapiens OX=9606 GN=CFHR5 PE=1 SV=1	9	9	8	433000	256780	411940	6	4	3	1	1	1	3
O95445	APOM_HUMAN Apolipoprotein M OS=Homo sapiens OX=9606 GN=APOM PE=1 SV=2	8	8	8	1206600	1729700	1418900	4	4	4	1	1	1	3
P02750	A2GL_HUMAN Leucine-rich alpha-2-glycoprotein OS=Homo sapiens OX=9606 GN=LRG1 PE=1 SV=2	8	8	8	6388000	8844800	3948000	9	10	8	1	1	1	3
P04040	CATA_HUMAN Catalase OS=Homo sapiens OX=9606 GN=CAT PE=1 SV=3	8	8	8	187570	280660	116690	6	7	5	1	1	1	3
P05062	ALDOB_HUMAN Fructose-bisphosphate aldolase B OS=Homo sapiens OX=9606 GN=ALDOB PE=1 SV=2	8	8	8	566800	214060	441320	8	2	5	1	1	1	3
P07359	GP1BA_HUMAN Platelet glycoprotein Ib alpha chain OS=Homo sapiens OX=9606 GN=GP1BA PE=1 SV=2	8	8	8	731380	556380	440840	6	7	2	1	1	1	3
P17936	IBP3_HUMAN Insulin-like growth factor-binding protein 3 OS=Homo sapiens OX=9606 GN=IGFBP3 PE=1 SV=2	8	8	8	1129100	912450	649640	6	5	3	1	1	1	3
P27918	PROP_HUMAN Properdin OS=Homo sapiens OX=9606 GN=CFP PE=1 SV=2	8	8	8	4623600	941160	1079200	8	6	5	1	1	1	3
P35443	TSP4_HUMAN Thrombospondin-4 OS=Homo sapiens OX=9606 GN=THBS4 PE=1 SV=2	8	7	7	276010	240910	166180	4	2	2	1	1	1	3
P68871	HBB_HUMAN Hemoglobin subunit beta OS=Homo sapiens OX=9606 GN=HBB PE=1 SV=2;sp	8	8	8	1725500	5794100	593990	9	9	8	1	1	1	3
Q86VB7	C163A_HUMAN Scavenger receptor cysteine-rich type 1 protein M130 OS=Homo sapiens OX=9606 GN=CD163 PE=1 SV=2	8	8	8	170330	217290	92251	7	9	5	1	1	1	3
Q9NZP8	C1RL_HUMAN Complement C1r subcomponent-like protein OS=Homo sapiens OX=9606 GN=C1RL PE=1 SV=2	8	8	8	853170	1061600	543860	6	6	4	1	1	1	3
Q9UGM5	FETUB_HUMAN Fetuin-B OS=Homo sapiens OX=9606 GN=FETUB PE=1 SV=2	8	8	8	2935200	2094000	1183700	8	7	4	1	1	1	3
P01859	IGHG2_HUMAN Immunoglobulin heavy constant gamma 2 OS=Homo sapiens OX=9606 GN=IGHG2 PE=1 SV=2	7	3	2	2316300	1524000	2240700	3	5	3	1	1	1	3
P01876	IGHA1_HUMAN Immunoglobulin heavy constant alpha 1 OS=Homo sapiens OX=9606 GN=IGHA1 PE=1 SV=2	7	7	6	1376900	1462800	1572100	7	5	5	1	1	1	3
P02775	CXCL7_HUMAN Platelet basic protein OS=Homo sapiens OX=9606 GN=PPBP PE=1 SV=3	7	7	7	1099600	883640	1434300	4	2	5	1	1	1	3
P04278	SHBG_HUMAN Sex hormone-binding globulin OS=Homo sapiens OX=9606 GN=SHBG PE=1 SV=2	7	7	7	276180	319160	0	3	5	1	1	1	1	3
P08185	CBG_HUMAN Corticosteroid-binding globulin OS=Homo sapiens OX=9606 GN=SERPINA6 PE=1 SV=1	7	7	7	1979800	3732800	6525100	4	7	9	1	1	1	3
P08571	CD14_HUMAN Monocyte differentiation antigen CD14 OS=Homo sapiens OX=9606 GN=CD14 PE=1 SV=2	7	7	7	1416600	1117500	996470	5	4	5	1	1	1	3
P19320	VCAM1_HUMAN Vascular cell adhesion protein 1 OS=Homo sapiens OX=9606 GN=VCAM1 PE=1 SV=1	7	7	7	179400	245660	158900	2	8	6	1	1	1	3
P20851	C4BPB_HUMAN C4b-binding protein beta chain OS=Homo sapiens OX=9606 GN=C4BPB PE=1 SV=1	7	7	7	1082000	1590500	1100700	7	10	13	1	1	1	3
P33151	CADH5_HUMAN Cadherin-5 OS=Homo sapiens OX=9606 GN=CDH5 PE=1 SV=5	7	7	7	174560	95039	149840	2	1	1	1	1	1	3
P40197	GPV_HUMAN Platelet glycoprotein V OS=Homo sapiens OX=9606 GN=GP5 PE=1 SV=1	7	7	6	0	53161	109770	1	2	3	1	1	1	3
Q12913	PTPRJ_HUMAN Receptor-type tyrosine-protein phosphatase eta OS=Homo sapiens OX=9606 GN=PTPRJ PE=1 SV=3	7	7	7	381910	210420	222000	5	4	4	1	1	1	3
Q92820	GGH_HUMAN Gamma-glutamyl hydrolase OS=Homo sapiens OX=9606 GN=GGH PE=1 SV=2	7	7	7	169030	126070	115630	5	3	2	1	1	1	3
P00338	LDHA_HUMAN L-lactate dehydrogenase A chain OS=Homo sapiens OX=9606 GN=LDHA PE=1 SV=2	6	6	5	501930	629900	442410	1	5	4	1	1	1	3
P00746	CFAD_HUMAN Complement factor D OS=Homo sapiens OX=9606 GN=CFD PE=1 SV=5	6	6	6	235440	0	256850	6	1	2	1	1	1	3
P01834	IGKC_HUMAN Immunoglobulin kappa constant OS=Homo sapiens OX=9606 GN=IGKC PE=1 SV=2	6	6	6	1868400	982430	1855000	6	5	7	1	1	1	3
P02652	APOA2_HUMAN Apolipoprotein A-II OS=Homo sapiens OX=9606 GN=APOA2 PE=1 SV=1	6	6	6	2991300	2321100	4242700	6	5	6	1	1	1	3
P02654	APOC1_HUMAN Apolipoprotein C-I OS=Homo sapiens OX=9606 GN=APOC1 PE=1 SV=1	6	6	6	805990	739650	783310	4	3	3	1	1	1	3
P02743	SAMP_HUMAN Serum amyloid P-component OS=Homo sapiens OX=9606 GN=APCS PE=1 SV=2	6	6	6	1527800	1300600	1068400	5	3	3	1	1	1	3
P02747	C1QC_HUMAN Complement C1q subcomponent subunit C OS=Homo sapiens OX=9606 GN=C1QC PE=1 SV=3	6	6	6	9327600	9352400	13867000	5	5	5	1	1	1	3
P04070	PROC_HUMAN Vitamin K-dependent protein C OS=Homo sapiens OX=9606 GN=PROC PE=1 SV=1	6	6	6	810890	1120400	939460	4	4	6	1	1	1	3
P04180	LCAT_HUMAN Phosphatidylcholine-sterol acyltransferase OS=Homo sapiens OX=9606 GN=LCAT PE=1 SV=1	6	6	6	1385000	1419800	1570700	6	6	7	1	1	1	3
P05362	ICAM1_HUMAN Intercellular adhesion molecule 1 OS=Homo sapiens OX=9606 GN=ICAM1 PE=1 SV=2	6	6	6	0	0	41035	1	1	1	1	1	1	3
P06733	ENOA_HUMAN Alpha-enolase OS=Homo sapiens OX=9606 GN=ENO1 PE=1 SV=2	6	6	5	60545	0	78009	2	1	2	1	1	1	3
P07355	ANXA2_HUMAN Annexin A2 OS=Homo sapiens OX=9606 GN=ANXA2 PE=1 SV=2;sp	6	6	6	375280	432720	255860	5	6	6	1	1	1	3
P08253	MMP2_HUMAN 72 kDa type IV collagenase OS=Homo sapiens OX=9606 GN=MMP2 PE=1 SV=2	6	6	6	489670	381920	141050	3	3	2	1	1	1	3
P14151	LYAM1_HUMAN L-selectin OS=Homo sapiens OX=9606 GN=SELL PE=1 SV=2	6	6	6	2004100	2088100	2242500	3	4	7	1	1	1	3
P18206	VINC_HUMAN Vinculin OS=Homo sapiens OX=9606 GN=VCL PE=1 SV=4	6	6	6	1715500	245120	310490	3	1	3	1	1	1	3
P18428	LBP_HUMAN Lipopolysaccharide-binding protein OS=Homo sapiens OX=9606 GN=LBP PE=1 SV=3	6	6	6	932140	1469500	1456600	3	5	9	1	1	1	3
P33908	MA1A1_HUMAN Mannosyl-oligosaccharide 1,2-alpha-mannosidase IA OS=Homo sapiens OX=9606 GN=MAN1A1 PE=1 SV=3	6	6	6	0	227630	102110	1	3	3	1	1	1	3
P43121	MUC18_HUMAN Cell surface glycoprotein MUC18 OS=Homo sapiens OX=9606 GN=MCAM PE=1 SV=2	6	6	6	356430	369490	254620	5	4	4	1	1	1	3
P55058	PLTP_HUMAN Phospholipid transfer protein OS=Homo sapiens OX=9606 GN=PLTP PE=1 SV=1	6	6	6	1150600	0	721700	3	1	5	1	1	1	3
P68363	TBA1B_HUMAN Tubulin alpha-1B chain OS=Homo sapiens OX=9606 GN=TUBA1B PE=1 SV=1;sp	6	6	6	152010	195430	135680	2	3	1	1	1	1	3
Q01459	DIAC_HUMAN Di-N-acetylchitobiase OS=Homo sapiens OX=9606 GN=CTBS PE=1 SV=1	6	6	6	219030	201970	27998	4	4	2	1	1	1	3
Q15166	PON3_HUMAN Serum paraoxonase/lactonase 3 OS=Homo sapiens OX=9606 GN=PON3 PE=1 SV=3	6	6	6	423460	187590	322380	5	3	3	1	1	1	3
Q96IY4	CBPB2_HUMAN Carboxypeptidase B2 OS=Homo sapiens OX=9606 GN=CPB2 PE=1 SV=2	6	6	6	2664800	2134400	2382100	4	7	6	1	1	1	3
Q9NPH3	IL1AP_HUMAN Interleukin-1 receptor accessory protein OS=Homo sapiens OX=9606 GN=IL1RAP PE=1 SV=2	6	6	6	0	46935	265680	1	1	7	1	1	1	3
Q9NQ79	CRAC1_HUMAN Cartilage acidic protein 1 OS=Homo sapiens OX=9606 GN=CRTAC1 PE=1 SV=2	6	6	6	244880	228170	126320	3	3	2	1	1	1	3
P00915	CAH1_HUMAN Carbonic anhydrase 1 OS=Homo sapiens OX=9606 GN=CA1 PE=1 SV=2	5	5	5	475720	1327000	524290	5	6	5	1	1	1	3
P01591	IGJ_HUMAN Immunoglobulin J chain OS=Homo sapiens OX=9606 GN=JCHAIN PE=1 SV=4	5	5	5	0	43768	154830	1	1	2	1	1	1	3
P02656	APOC3_HUMAN Apolipoprotein C-III OS=Homo sapiens OX=9606 GN=APOC3 PE=1 SV=1	5	5	5	3505800	3866000	8121700	4	4	3	1	1	1	3
P02746	C1QB_HUMAN Complement C1q subcomponent subunit B OS=Homo sapiens OX=9606 GN=C1QB PE=1 SV=3	5	5	5	1317100	1089500	2469800	7	4	6	1	1	1	3
P04406	G3P_HUMAN Glyceraldehyde-3-phosphate dehydrogenase OS=Homo sapiens OX=9606 GN=GAPDH PE=1 SV=3	5	5	5	134890	114020	122470	7	4	3	1	1	1	3
P07195	LDHB_HUMAN L-lactate dehydrogenase B chain OS=Homo sapiens OX=9606 GN=LDHB PE=1 SV=2	5	4	4	100340	108950	196430	1	2	2	1	1	1	3
P08709	FA7_HUMAN Coagulation factor VII OS=Homo sapiens OX=9606 GN=F7 PE=1 SV=1	5	5	5	239980	186610	97603	4	3	4	1	1	1	3
P12955	PEPD_HUMAN Xaa-Pro dipeptidase OS=Homo sapiens OX=9606 GN=PEPD PE=1 SV=3	5	5	5	426160	204010	121390	4	3	3	1	1	1	3
P22352	GPX3_HUMAN Glutathione peroxidase 3 OS=Homo sapiens OX=9606 GN=GPX3 PE=1 SV=2	5	5	5	1072500	1090600	1834600	5	6	6	1	1	1	3
P23470	PTPRG_HUMAN Receptor-type tyrosine-protein phosphatase gamma OS=Homo sapiens OX=9606 GN=PTPRG PE=1 SV=4	5	5	5	150740	137200	104250	4	2	3	1	1	1	3
P98160	PGBM_HUMAN Basement membrane-specific heparan sulfate proteoglycan core protein OS=Homo sapiens OX=9606 GN=HSPG2 PE=1 SV=4	5	5	5	60477	57285	55401	4	2	2	1	1	1	3
Q6EMK4	VASN_HUMAN Vasorin OS=Homo sapiens OX=9606 GN=VASN PE=1 SV=1	5	5	5	668810	638870	315700	3	4	5	1	1	1	3
Q7Z7G0	TARSH_HUMAN Target of Nesh-SH3 OS=Homo sapiens OX=9606 GN=ABI3BP PE=1 SV=1	5	5	5	238590	248260	222160	3	4	4	1	1	1	3
Q9UNW1	MINP1_HUMAN Multiple inositol polyphosphate phosphatase 1 OS=Homo sapiens OX=9606 GN=MINPP1 PE=1 SV=1	5	5	5	0	0	212260	2	2	3	1	1	1	3
O14786	NRP1_HUMAN Neuropilin-1 OS=Homo sapiens OX=9606 GN=NRP1 PE=1 SV=3	4	4	4	227990	277280	59360	3	2	1	1	1	1	3
P02745	C1QA_HUMAN Complement C1q subcomponent subunit A OS=Homo sapiens OX=9606 GN=C1QA PE=1 SV=2	4	4	4	4152700	3703100	3960700	1	1	1	1	1	1	3
P08238	HS90B_HUMAN Heat shock protein HSP 90-beta OS=Homo sapiens OX=9606 GN=HSP90AB1 PE=1 SV=4	4	4	3	202610	221690	171020	3	2	3	1	1	1	3
P0DOY3	IGLC3_HUMAN Immunoglobulin lambda constant 3 OS=Homo sapiens OX=9606 GN=IGLC3 PE=1 SV=1;sp	4	4	4	789480	660310	611290	5	3	2	1	1	1	3
P14618	KPYM_HUMAN Pyruvate kinase PKM OS=Homo sapiens OX=9606 GN=PKM PE=1 SV=4	4	4	4	125310	65025	18956	2	3	2	1	1	1	3
P22897	MRC1_HUMAN Macrophage mannose receptor 1 OS=Homo sapiens OX=9606 GN=MRC1 PE=1 SV=1	4	4	4	37705	0	0	2	1	2	1	1	1	3
P35542	SAA4_HUMAN Serum amyloid A-4 protein OS=Homo sapiens OX=9606 GN=SAA4 PE=1 SV=2	4	4	4	2515700	3514200	2422800	5	8	6	1	1	1	3
P40189	IL6RB_HUMAN Interleukin-6 receptor subunit beta OS=Homo sapiens OX=9606 GN=IL6ST PE=1 SV=2	4	4	4	0	0	0	1	1	1	1	1	1	3
P49908	SEPP1_HUMAN Selenoprotein P OS=Homo sapiens OX=9606 GN=SELENOP PE=1 SV=3	4	4	4	912520	987510	435760	5	6	4	1	1	1	3
Q13103	SPP24_HUMAN Secreted phosphoprotein 24 OS=Homo sapiens OX=9606 GN=SPP2 PE=1 SV=1	4	4	4	423180	446960	243110	4	3	4	1	1	1	3
Q6UXB8	PI16_HUMAN Peptidase inhibitor 16 OS=Homo sapiens OX=9606 GN=PI16 PE=1 SV=1	4	4	4	1018800	748670	405200	4	3	3	1	1	1	3
P07237	PDIA1_HUMAN Protein disulfide-isomerase OS=Homo sapiens OX=9606 GN=P4HB PE=1 SV=3	3	3	3	45202	0	42542	1	1	2	1	1	1	3
P07437	TBB5_HUMAN Tubulin beta chain OS=Homo sapiens OX=9606 GN=TUBB PE=1 SV=2;sp	3	3	3	264530	260920	162000	3	3	2	1	1	1	3
P13598	ICAM2_HUMAN Intercellular adhesion molecule 2 OS=Homo sapiens OX=9606 GN=ICAM2 PE=1 SV=2	3	3	3	0	0	198040	1	1	2	1	1	1	3
P15151	PVR_HUMAN Poliovirus receptor OS=Homo sapiens OX=9606 GN=PVR PE=1 SV=2	3	3	3	163550	245230	114380	2	3	2	1	1	1	3
P16070	CD44_HUMAN CD44 antigen OS=Homo sapiens OX=9606 GN=CD44 PE=1 SV=3	3	3	3	237250	372400	190570	3	3	2	1	1	1	3
P54108	CRIS3_HUMAN Cysteine-rich secretory protein 3 OS=Homo sapiens OX=9606 GN=CRISP3 PE=1 SV=1	3	3	3	153130	0	151020	2	1	1	1	1	1	3
P55290	CAD13_HUMAN Cadherin-13 OS=Homo sapiens OX=9606 GN=CDH13 PE=1 SV=1	3	3	3	377150	178100	179840	2	2	2	1	1	1	3
P61769	B2MG_HUMAN Beta-2-microglobulin OS=Homo sapiens OX=9606 GN=B2M PE=1 SV=1	3	3	3	0	0	118840	1	1	1	1	1	1	3
Q00610	CLH1_HUMAN Clathrin heavy chain 1 OS=Homo sapiens OX=9606 GN=CLTC PE=1 SV=5	3	3	3	42472	56459	34065	2	3	3	1	1	1	3
Q13740	CD166_HUMAN CD166 antigen OS=Homo sapiens OX=9606 GN=ALCAM PE=1 SV=2	3	3	3	0	56071	58299	2	1	1	1	1	1	3
Q13790	APOF_HUMAN Apolipoprotein F OS=Homo sapiens OX=9606 GN=APOF PE=1 SV=2	3	3	3	0	1617700	1334200	3	3	4	1	1	1	3
Q8NBP7	PCSK9_HUMAN Proprotein convertase subtilisin/kexin type 9 OS=Homo sapiens OX=9606 GN=PCSK9 PE=1 SV=3	3	3	3	103720	0	70972	3	1	2	1	1	1	3
P01767	HV353_HUMAN Immunoglobulin heavy variable 3-53 OS=Homo sapiens OX=9606 GN=IGHV3-53 PE=1 SV=2;sp	2	2	0	509090	617930	1229500	2	3	3	1	1	1	3
P01034	CYTC_HUMAN Cystatin-C OS=Homo sapiens OX=9606 GN=CST3 PE=1 SV=1	2	2	2	468900	225810	359380	1	2	2	1	1	1	3
P02655	APOC2_HUMAN Apolipoprotein C-II OS=Homo sapiens OX=9606 GN=APOC2 PE=1 SV=1	2	2	2	481590	492020	454870	1	1	2	1	1	1	3
P02671	FIBA_HUMAN Fibrinogen alpha chain OS=Homo sapiens OX=9606 GN=FGA PE=1 SV=2	2	2	2	75442	28294	164410	2	2	1	1	1	1	3
P06703	S10A6_HUMAN Protein S100-A6 OS=Homo sapiens OX=9606 GN=S100A6 PE=1 SV=1	2	2	2	301760	372880	0	2	2	1	1	1	1	3
P07333	CSF1R_HUMAN Macrophage colony-stimulating factor 1 receptor OS=Homo sapiens OX=9606 GN=CSF1R PE=1 SV=2	2	2	2	437820	189890	0	3	2	1	1	1	1	3
P10720	PF4V_HUMAN Platelet factor 4 variant OS=Homo sapiens OX=9606 GN=PF4V1 PE=1 SV=1	2	2	1	498230	440060	1237700	2	2	3	1	1	1	3
P11279	LAMP1_HUMAN Lysosome-associated membrane glycoprotein 1 OS=Homo sapiens OX=9606 GN=LAMP1 PE=1 SV=3	2	2	2	122740	0	0	2	1	1	1	1	1	3
P13639	EF2_HUMAN Elongation factor 2 OS=Homo sapiens OX=9606 GN=EEF2 PE=1 SV=4	2	2	2	93691	149800	84480	2	2	2	1	1	1	3
P14625	ENPL_HUMAN Endoplasmin OS=Homo sapiens OX=9606 GN=HSP90B1 PE=1 SV=1	2	2	2	52699	64576	56066	3	2	1	1	1	1	3
P48741	HSP77_HUMAN Putative heat shock 70 kDa protein 7 OS=Homo sapiens OX=9606 GN=HSPA7 PE=5 SV=2;sp	2	2	1	144510	0	0	2	1	1	1	1	1	3
P23528	COF1_HUMAN Cofilin-1 OS=Homo sapiens OX=9606 GN=CFL1 PE=1 SV=3;sp	2	2	2	0	0	38745	1	1	1	1	1	1	3
P29401	TKT_HUMAN Transketolase OS=Homo sapiens OX=9606 GN=TKT PE=1 SV=3	2	2	2	0	0	0	1	2	1	1	1	1	3
P49913	CAMP_HUMAN Cathelicidin antimicrobial peptide OS=Homo sapiens OX=9606 GN=CAMP PE=1 SV=1	2	2	2	0	0	92025	1	1	3	1	1	1	3
P52815	RM12_HUMAN 39S ribosomal protein L12, mitochondrial OS=Homo sapiens OX=9606 GN=MRPL12 PE=1 SV=2	2	2	2	28597	19606	17355	2	1	1	1	1	1	3
P55103	INHBC_HUMAN Inhibin beta C chain OS=Homo sapiens OX=9606 GN=INHBC PE=2 SV=1	2	2	2	0	0	94280	1	1	1	1	1	1	3
P61626	LYSC_HUMAN Lysozyme C OS=Homo sapiens OX=9606 GN=LYZ PE=1 SV=1	2	2	2	0	0	547940	1	1	2	1	1	1	3
Q5VTE0	EF1A3_HUMAN Putative elongation factor 1-alpha-like 3 OS=Homo sapiens OX=9606 GN=EEF1A1P5 PE=5 SV=1;sp	2	2	2	156410	0	40037	2	1	2	1	1	1	3
Q13822	ENPP2_HUMAN Ectonucleotide pyrophosphatase/phosphodiesterase family member 2 OS=Homo sapiens OX=9606 GN=ENPP2 PE=1 SV=3	2	2	2	104180	126570	71702	2	2	1	1	1	1	3
Q15848	ADIPO_HUMAN Adiponectin OS=Homo sapiens OX=9606 GN=ADIPOQ PE=1 SV=1	2	2	2	141520	375830	507270	3	3	3	1	1	1	3
Q7Z7M0	MEGF8_HUMAN Multiple epidermal growth factor-like domains protein 8 OS=Homo sapiens OX=9606 GN=MEGF8 PE=1 SV=2	2	2	2	96437	0	0	2	1	1	1	1	1	3
Q9NPY3	C1QR1_HUMAN Complement component C1q receptor OS=Homo sapiens OX=9606 GN=CD93 PE=1 SV=3	2	2	2	0	0	0	1	1	1	1	1	1	3
Q9Y6Z7	COL10_HUMAN Collectin-10 OS=Homo sapiens OX=9606 GN=COLEC10 PE=1 SV=2	2	2	2	84165	94103	57298	1	1	1	1	1	1	3
Q9Y490	TLN1_HUMAN Talin-1 OS=Homo sapiens OX=9606 GN=TLN1 PE=1 SV=3	16	16	16	7708.2	0	20676	1	0	3	1	0	1	2
P12111	CO6A3_HUMAN Collagen alpha-3(VI) chain OS=Homo sapiens OX=9606 GN=COL6A3 PE=1 SV=5	14	14	14	143590	83578	28800	7	3	0	1	1	0	2
Q13201	MMRN1_HUMAN Multimerin-1 OS=Homo sapiens OX=9606 GN=MMRN1 PE=1 SV=3	13	13	13	103740	157060	92683	2	3	0	1	1	0	2
P05067	A4_HUMAN Amyloid-beta precursor protein OS=Homo sapiens OX=9606 GN=APP PE=1 SV=3	8	8	8	69647	0	91976	2	0	3	1	0	1	2
P12814	ACTN1_HUMAN Alpha-actinin-1 OS=Homo sapiens OX=9606 GN=ACTN1 PE=1 SV=2;sp	8	8	8	0	0	60887	0	1	2	0	1	1	2
Q14766	LTBP1_HUMAN Latent-transforming growth factor beta-binding protein 1 OS=Homo sapiens OX=9606 GN=LTBP1 PE=1 SV=4	8	8	8	0	0	0	0	1	1	0	1	1	2
O43866	CD5L_HUMAN CD5 antigen-like OS=Homo sapiens OX=9606 GN=CD5L PE=1 SV=1	7	7	7	49703	143430	713190	0	1	6	0	1	1	2
P22891	PROZ_HUMAN Vitamin K-dependent protein Z OS=Homo sapiens OX=9606 GN=PROZ PE=1 SV=2	7	7	7	186940	103820	0	3	2	0	1	1	0	2
P62328	TYB4_HUMAN Thymosin beta-4 OS=Homo sapiens OX=9606 GN=TMSB4X PE=1 SV=2	7	7	7	0	0	87624	1	0	2	1	0	1	2
P02788	TRFL_HUMAN Lactotransferrin OS=Homo sapiens OX=9606 GN=LTF PE=1 SV=6	6	6	6	0	52267	149950	0	1	4	0	1	1	2
Q14515	SPRL1_HUMAN SPARC-like protein 1 OS=Homo sapiens OX=9606 GN=SPARCL1 PE=1 SV=2	6	6	6	100360	0	51853	2	0	1	1	0	1	2
O95497	VNN1_HUMAN Pantetheinase OS=Homo sapiens OX=9606 GN=VNN1 PE=1 SV=2	5	5	5	0	182400	307840	0	2	1	0	1	1	2
P01861	IGHG4_HUMAN Immunoglobulin heavy constant gamma 4 OS=Homo sapiens OX=9606 GN=IGHG4 PE=1 SV=1	5	1	1	0	0	0	1	1	0	1	1	0	2
P02741	CRP_HUMAN C-reactive protein OS=Homo sapiens OX=9606 GN=CRP PE=1 SV=1	5	5	5	0	234520	579700	0	1	3	0	1	1	2
P10721	KIT_HUMAN Mast/stem cell growth factor receptor Kit OS=Homo sapiens OX=9606 GN=KIT PE=1 SV=1	5	5	5	0	79056	79519	0	1	3	0	1	1	2
P11226	MBL2_HUMAN Mannose-binding protein C OS=Homo sapiens OX=9606 GN=MBL2 PE=1 SV=2	5	5	5	0	0	101650	1	0	4	1	0	1	2
P04439	HLAA_HUMAN HLA class I histocompatibility antigen, A alpha chain OS=Homo sapiens OX=9606 GN=HLA-A PE=1 SV=2;sp	4	4	2	331130	0	127770	4	0	3	1	0	1	2
Q15113	PCOC1_HUMAN Procollagen C-endopeptidase enhancer 1 OS=Homo sapiens OX=9606 GN=PCOLCE PE=1 SV=2	4	4	4	101160	0	0	3	0	1	1	0	1	2
Q16853	AOC3_HUMAN Membrane primary amine oxidase OS=Homo sapiens OX=9606 GN=AOC3 PE=1 SV=3	4	4	4	74085	0	70247	0	1	1	0	1	1	2
O75144	ICOSL_HUMAN ICOS ligand OS=Homo sapiens OX=9606 GN=ICOSLG PE=1 SV=2	3	3	3	0	0	0	1	0	1	1	0	1	2
P04075	ALDOA_HUMAN Fructose-bisphosphate aldolase A OS=Homo sapiens OX=9606 GN=ALDOA PE=1 SV=2	3	3	3	144750	52876	47459	3	0	1	1	0	1	2
P06576	ATPB_HUMAN ATP synthase subunit beta, mitochondrial OS=Homo sapiens OX=9606 GN=ATP5F1B PE=1 SV=3	3	3	3	0	53217	0	1	1	0	1	1	0	2
P07900	HS90A_HUMAN Heat shock protein HSP 90-alpha OS=Homo sapiens OX=9606 GN=HSP90AA1 PE=1 SV=5	3	2	2	0	0	0	1	1	0	1	1	0	2
P55056	APOC4_HUMAN Apolipoprotein C-IV OS=Homo sapiens OX=9606 GN=APOC4 PE=1 SV=1	3	3	3	118620	0	147410	4	0	3	1	0	1	2
Q07954	LRP1_HUMAN Prolow-density lipoprotein receptor-related protein 1 OS=Homo sapiens OX=9606 GN=LRP1 PE=1 SV=2	3	3	3	0	0	0	2	1	0	1	1	0	2
Q12860	CNTN1_HUMAN Contactin-1 OS=Homo sapiens OX=9606 GN=CNTN1 PE=1 SV=1	3	3	3	0	0	0	1	0	1	1	0	1	2
Q15063	POSTN_HUMAN Periostin OS=Homo sapiens OX=9606 GN=POSTN PE=1 SV=2	3	3	3	0	36866	0	1	2	0	1	1	0	2
Q6YHK3	CD109_HUMAN CD109 antigen OS=Homo sapiens OX=9606 GN=CD109 PE=1 SV=2	3	3	3	85574	0	0	1	0	1	1	0	1	2
Q92496	FHR4_HUMAN Complement factor H-related protein 4 OS=Homo sapiens OX=9606 GN=CFHR4 PE=1 SV=3	3	3	2	0	253100	772380	1	0	3	1	0	1	2
A1L4H1	SRCRL_HUMAN Soluble scavenger receptor cysteine-rich domain-containing protein SSC5D OS=Homo sapiens OX=9606 GN=SSC5D PE=1 SV=3	2	2	2	0	0	0	0	1	1	0	1	1	2
P01344	IGF2_HUMAN Insulin-like growth factor II OS=Homo sapiens OX=9606 GN=IGF2 PE=1 SV=1	2	2	2	0	460220	0	1	1	0	1	1	0	2
P0DP03	HVC05_HUMAN Immunoglobulin heavy variable 3-30-5 OS=Homo sapiens OX=9606 GN=IGHV3-30-5 PE=3 SV=1;sp	2	1	1	0	0	0	1	1	0	1	1	0	2
P08637	FCG3A_HUMAN Low affinity immunoglobulin gamma Fc region receptor III-A OS=Homo sapiens OX=9606 GN=FCGR3A PE=1 SV=2	2	2	2	0	67895	0	1	3	0	1	1	0	2
P54652	HSP72_HUMAN Heat shock-related 70 kDa protein 2 OS=Homo sapiens OX=9606 GN=HSPA2 PE=1 SV=1;sp	2	1	1	0	0	0	1	1	0	1	1	0	2
P12109	CO6A1_HUMAN Collagen alpha-1(VI) chain OS=Homo sapiens OX=9606 GN=COL6A1 PE=1 SV=3	2	2	2	174770	99216	0	1	2	0	1	1	0	2
P12830	CADH1_HUMAN Cadherin-1 OS=Homo sapiens OX=9606 GN=CDH1 PE=1 SV=3	2	2	2	83396	0	0	2	0	1	1	0	1	2
P17813	EGLN_HUMAN Endoglin OS=Homo sapiens OX=9606 GN=ENG PE=1 SV=2	2	2	2	0	0	0	1	0	1	1	0	1	2
Q15485	FCN2_HUMAN Ficolin-2 OS=Homo sapiens OX=9606 GN=FCN2 PE=1 SV=2	2	2	2	0	0	0	0	1	1	0	1	1	2
Q6GTS8	P20D1_HUMAN N-fatty-acyl-amino acid synthase/hydrolase PM20D1 OS=Homo sapiens OX=9606 GN=PM20D1 PE=2 SV=3	2	2	2	0	0	0	0	1	1	0	1	1	2
Q9H4G4	GAPR1_HUMAN Golgi-associated plant pathogenesis-related protein 1 OS=Homo sapiens OX=9606 GN=GLIPR2 PE=1 SV=3	2	2	2	40139	0	0	2	0	1	1	0	1	2
Q9Y5Y7	LYVE1_HUMAN Lymphatic vessel endothelial hyaluronic acid receptor 1 OS=Homo sapiens OX=9606 GN=LYVE1 PE=1 SV=2	2	2	2	381840	332110	0	1	2	0	1	1	0	2
P15924	DESP_HUMAN Desmoplakin OS=Homo sapiens OX=9606 GN=DSP PE=1 SV=3	18	18	18	0	0	149850	0	0	2	0	0	1	1
P20742	PZP_HUMAN Pregnancy zone protein OS=Homo sapiens OX=9606 GN=PZP PE=1 SV=4	13	7	7	0	102940	0	0	5	0	0	1	0	1
P54289	CA2D1_HUMAN Voltage-dependent calcium channel subunit alpha-2/delta-1 OS=Homo sapiens OX=9606 GN=CACNA2D1 PE=1 SV=3	8	8	8	372450	0	0	4	0	0	1	0	0	1
P08514	ITA2B_HUMAN Integrin alpha-IIb OS=Homo sapiens OX=9606 GN=ITGA2B PE=1 SV=3	7	7	7	32714	0	42196	0	0	1	0	0	1	1
Q03591	FHR1_HUMAN Complement factor H-related protein 1 OS=Homo sapiens OX=9606 GN=CFHR1 PE=1 SV=2	5	1	0	0	0	0	1	0	0	1	0	0	1
O95479	G6PE_HUMAN GDH/6PGL endoplasmic bifunctional protein OS=Homo sapiens OX=9606 GN=H6PD PE=1 SV=2	4	4	4	0	72277	0	0	0	1	0	0	1	1
P00488	F13A_HUMAN Coagulation factor XIII A chain OS=Homo sapiens OX=9606 GN=F13A1 PE=1 SV=4	4	4	4	69088	0	0	2	0	0	1	0	0	1
P05106	ITB3_HUMAN Integrin beta-3 OS=Homo sapiens OX=9606 GN=ITGB3 PE=1 SV=2	4	4	4	0	0	0	0	0	1	0	0	1	1
P0DP25	CALM3_HUMAN Calmodulin-3 OS=Homo sapiens OX=9606 GN=CALM3 PE=1 SV=1;sp	4	4	4	0	0	0	0	0	1	0	0	1	1
P14543	NID1_HUMAN Nidogen-1 OS=Homo sapiens OX=9606 GN=NID1 PE=1 SV=3	4	4	4	0	0	0	0	0	1	0	0	1	1
P14923	PLAK_HUMAN Junction plakoglobin OS=Homo sapiens OX=9606 GN=JUP PE=1 SV=3	4	4	4	0	0	0	0	0	1	0	0	1	1
Q02413	DSG1_HUMAN Desmoglein-1 OS=Homo sapiens OX=9606 GN=DSG1 PE=1 SV=2	4	4	4	0	0	0	0	0	1	0	0	1	1
Q9HDC9	APMAP_HUMAN Adipocyte plasma membrane-associated protein OS=Homo sapiens OX=9606 GN=APMAP PE=1 SV=2	4	4	4	0	0	339000	0	0	3	0	0	1	1
P01889	HLAB_HUMAN HLA class I histocompatibility antigen, B alpha chain OS=Homo sapiens OX=9606 GN=HLA-B PE=1 SV=3	3	2	1	0	0	0	1	0	0	1	0	0	1
P11717	MPRI_HUMAN Cation-independent mannose-6-phosphate receptor OS=Homo sapiens OX=9606 GN=IGF2R PE=1 SV=3	3	3	3	42782	0	0	1	0	0	1	0	0	1
P13473	LAMP2_HUMAN Lysosome-associated membrane glycoprotein 2 OS=Homo sapiens OX=9606 GN=LAMP2 PE=1 SV=2	3	3	3	0	0	0	0	0	1	0	0	1	1
P27348	1433T_HUMAN 14-3-3 protein theta OS=Homo sapiens OX=9606 GN=YWHAQ PE=1 SV=1	3	2	1	0	0	0	0	1	0	0	1	0	1
P36980	FHR2_HUMAN Complement factor H-related protein 2 OS=Homo sapiens OX=9606 GN=CFHR2 PE=1 SV=1	3	2	2	0	0	48884	0	0	1	0	0	1	1
P37802	TAGL2_HUMAN Transgelin-2 OS=Homo sapiens OX=9606 GN=TAGLN2 PE=1 SV=3	3	3	3	0	0	56181	0	0	3	0	0	1	1
P62258	1433E_HUMAN 14-3-3 protein epsilon OS=Homo sapiens OX=9606 GN=YWHAE PE=1 SV=1	3	2	1	0	0	9740.2	0	1	0	0	1	0	1
Q13093	PAFA_HUMAN Platelet-activating factor acetylhydrolase OS=Homo sapiens OX=9606 GN=PLA2G7 PE=1 SV=1	3	3	3	0	0	0	0	1	0	0	1	0	1
Q14126	DSG2_HUMAN Desmoglein-2 OS=Homo sapiens OX=9606 GN=DSG2 PE=1 SV=2	3	3	3	0	0	0	1	0	0	1	0	0	1
Q86UX7	URP2_HUMAN Fermitin family homolog 3 OS=Homo sapiens OX=9606 GN=FERMT3 PE=1 SV=1	3	3	3	0	0	49513	0	0	1	0	0	1	1
P01780	HV307_HUMAN Immunoglobulin heavy variable 3-7 OS=Homo sapiens OX=9606 GN=IGHV3-7 PE=1 SV=2;sp	2	1	1	0	0	0	0	0	1	0	0	1	1
A6NIZ1	RP1BL_HUMAN Ras-related protein Rap-1b-like protein OS=Homo sapiens OX=9606 PE=2 SV=1;sp	2	2	2	0	0	0	0	0	1	0	0	1	1
O00592	PODXL_HUMAN Podocalyxin OS=Homo sapiens OX=9606 GN=PODXL PE=1 SV=2	2	2	2	0	0	0	0	0	1	0	0	1	1
P08195	4F2_HUMAN 4F2 cell-surface antigen heavy chain OS=Homo sapiens OX=9606 GN=SLC3A2 PE=1 SV=3	2	2	2	0	0	0	2	0	0	1	0	0	1
P62987	RL40_HUMAN Ubiquitin-60S ribosomal protein L40 OS=Homo sapiens OX=9606 GN=UBA52 PE=1 SV=2;sp	2	2	2	0	0	172870	0	0	1	0	0	1	1
P0DJI8	SAA1_HUMAN Serum amyloid A-1 protein OS=Homo sapiens OX=9606 GN=SAA1 PE=1 SV=1;sp	2	2	2	0	0	0	0	1	0	0	1	0	1
P10124	SRGN_HUMAN Serglycin OS=Homo sapiens OX=9606 GN=SRGN PE=1 SV=3	2	2	2	0	0	0	0	0	1	0	0	1	1
P11597	CETP_HUMAN Cholesteryl ester transfer protein OS=Homo sapiens OX=9606 GN=CETP PE=1 SV=2	2	2	2	0	0	98289	0	0	2	0	0	1	1
P35916	VGFR3_HUMAN Vascular endothelial growth factor receptor 3 OS=Homo sapiens OX=9606 GN=FLT4 PE=1 SV=3	2	2	2	0	0	0	1	0	0	1	0	0	1
P41222	PTGDS_HUMAN Prostaglandin-H2 D-isomerase OS=Homo sapiens OX=9606 GN=PTGDS PE=1 SV=1	2	2	2	0	0	561980	2	0	0	1	0	0	1
P54802	ANAG_HUMAN Alpha-N-acetylglucosaminidase OS=Homo sapiens OX=9606 GN=NAGLU PE=1 SV=2	2	2	2	0	0	0	0	0	1	0	0	1	1
Q16706	MA2A1_HUMAN Alpha-mannosidase 2 OS=Homo sapiens OX=9606 GN=MAN2A1 PE=1 SV=2	2	2	2	0	0	0	0	0	1	0	0	1	1
Q86SQ4	AGRG6_HUMAN Adhesion G-protein coupled receptor G6 OS=Homo sapiens OX=9606 GN=ADGRG6 PE=1 SV=3	2	2	2	0	57037	0	0	2	0	0	1	0	1
Q86UN3	R4RL2_HUMAN Reticulon-4 receptor-like 2 OS=Homo sapiens OX=9606 GN=RTN4RL2 PE=1 SV=1	2	2	2	106170	0	0	1	0	0	1	0	0	1
Q99784	NOE1_HUMAN Noelin OS=Homo sapiens OX=9606 GN=OLFM1 PE=1 SV=4	2	2	2	0	0	0	0	0	1	0	0	1	1
Q9BYE9	CDHR2_HUMAN Cadherin-related family member 2 OS=Homo sapiens OX=9606 GN=CDHR2 PE=1 SV=2	2	2	2	0	0	0	0	1	0	0	1	0	1
Q9NTU7	CBLN4_HUMAN Cerebellin-4 OS=Homo sapiens OX=9606 GN=CBLN4 PE=1 SV=1	2	2	2	0	0	0	0	0	1	0	0	1	1
Q9UNN8	EPCR_HUMAN Endothelial protein C receptor OS=Homo sapiens OX=9606 GN=PROCR PE=1 SV=1	2	2	2	0	0	0	1	0	0	1	0	0	1
P67936	TPM4_HUMAN Tropomyosin alpha-4 chain OS=Homo sapiens OX=9606 GN=TPM4 PE=1 SV=3	20	20	12	0	0	0	0	0	0	0	0	0	0
P06753	TPM3_HUMAN Tropomyosin alpha-3 chain OS=Homo sapiens OX=9606 GN=TPM3 PE=1 SV=2	13	8	7	0	0	0	0	0	0	0	0	0	0
P07951	TPM2_HUMAN Tropomyosin beta chain OS=Homo sapiens OX=9606 GN=TPM2 PE=1 SV=1	12	4	0	0	0	0	0	0	0	0	0	0	0
P09493	TPM1_HUMAN Tropomyosin alpha-1 chain OS=Homo sapiens OX=9606 GN=TPM1 PE=1 SV=2	10	4	4	0	0	0	0	0	0	0	0	0	0
P16109	LYAM3_HUMAN P-selectin OS=Homo sapiens OX=9606 GN=SELP PE=1 SV=3	7	7	7	0	0	0	0	0	0	0	0	0	0
Q05682	CALD1_HUMAN Caldesmon OS=Homo sapiens OX=9606 GN=CALD1 PE=1 SV=3	7	7	7	0	0	0	0	0	0	0	0	0	0
P13797	PLST_HUMAN Plastin-3 OS=Homo sapiens OX=9606 GN=PLS3 PE=1 SV=4	4	1	1	0	0	0	0	0	0	0	0	0	0
Q8NBJ4	GOLM1_HUMAN Golgi membrane protein 1 OS=Homo sapiens OX=9606 GN=GOLM1 PE=1 SV=1	4	4	4	0	0	0	0	0	0	0	0	0	0
Q9BTY2	FUCO2_HUMAN Plasma alpha-L-fucosidase OS=Homo sapiens OX=9606 GN=FUCA2 PE=1 SV=2	4	4	4	0	0	0	0	0	0	0	0	0	0
P00390	GSHR_HUMAN Glutathione reductase, mitochondrial OS=Homo sapiens OX=9606 GN=GSR PE=1 SV=2	3	3	3	0	0	0	0	0	0	0	0	0	0
P06732	KCRM_HUMAN Creatine kinase M-type OS=Homo sapiens OX=9606 GN=CKM PE=1 SV=2	3	3	3	0	0	0	0	0	0	0	0	0	0
P16284	PECA1_HUMAN Platelet endothelial cell adhesion molecule OS=Homo sapiens OX=9606 GN=PECAM1 PE=1 SV=2	3	3	3	0	0	0	0	0	0	0	0	0	0
P27105	STOM_HUMAN Erythrocyte band 7 integral membrane protein OS=Homo sapiens OX=9606 GN=STOM PE=1 SV=3	3	3	3	0	0	0	0	0	0	0	0	0	0
P27482	CALL3_HUMAN Calmodulin-like protein 3 OS=Homo sapiens OX=9606 GN=CALML3 PE=1 SV=2	3	3	3	0	0	0	0	0	0	0	0	0	0
Q08554	DSC1_HUMAN Desmocollin-1 OS=Homo sapiens OX=9606 GN=DSC1 PE=1 SV=2	3	3	3	0	0	0	0	0	0	0	0	0	0
Q14247	SRC8_HUMAN Src substrate cortactin OS=Homo sapiens OX=9606 GN=CTTN PE=1 SV=2	3	3	3	0	0	0	0	0	0	0	0	0	0
Q15942	ZYX_HUMAN Zyxin OS=Homo sapiens OX=9606 GN=ZYX PE=1 SV=1	3	3	3	0	0	0	0	0	0	0	0	0	0
Q8IZF2	AGRF5_HUMAN Adhesion G protein-coupled receptor F5 OS=Homo sapiens OX=9606 GN=ADGRF5 PE=1 SV=3	3	3	3	0	418410	0	0	0	0	0	0	0	0
O00151	PDLI1_HUMAN PDZ and LIM domain protein 1 OS=Homo sapiens OX=9606 GN=PDLIM1 PE=1 SV=4	2	2	2	0	0	0	0	0	0	0	0	0	0
P01877	IGHA2_HUMAN Immunoglobulin heavy constant alpha 2 OS=Homo sapiens OX=9606 GN=IGHA2 PE=1 SV=4	2	1	1	0	0	0	0	0	0	0	0	0	0
P02776	PLF4_HUMAN Platelet factor 4 OS=Homo sapiens OX=9606 GN=PF4 PE=1 SV=2	2	1	1	0	0	0	0	0	0	0	0	0	0
P04066	FUCO_HUMAN Tissue alpha-L-fucosidase OS=Homo sapiens OX=9606 GN=FUCA1 PE=1 SV=4	2	2	2	0	0	0	0	0	0	0	0	0	0
P04179	SODM_HUMAN Superoxide dismutase [Mn], mitochondrial OS=Homo sapiens OX=9606 GN=SOD2 PE=1 SV=3	2	2	2	0	0	0	0	0	0	0	0	0	0
Q32P51	RA1L2_HUMAN Heterogeneous nuclear ribonucleoprotein A1-like 2 OS=Homo sapiens OX=9606 GN=HNRNPA1L2 PE=2 SV=2;sp	2	2	2	0	0	0	0	0	0	0	0	0	0
P13224	GP1BB_HUMAN Platelet glycoprotein Ib beta chain OS=Homo sapiens OX=9606 GN=GP1BB PE=1 SV=1	2	2	2	0	0	0	0	0	0	0	0	0	0
P16112	PGCA_HUMAN Aggrecan core protein OS=Homo sapiens OX=9606 GN=ACAN PE=1 SV=3	2	2	2	0	0	0	0	0	0	0	0	0	0
P31946	1433B_HUMAN 14-3-3 protein beta/alpha OS=Homo sapiens OX=9606 GN=YWHAB PE=1 SV=3	2	1	1	0	0	0	0	0	0	0	0	0	0
P35579	MYH9_HUMAN Myosin-9 OS=Homo sapiens OX=9606 GN=MYH9 PE=1 SV=4	2	2	2	0	0	0	0	0	0	0	0	0	0
P81605	DCD_HUMAN Dermcidin OS=Homo sapiens OX=9606 GN=DCD PE=1 SV=2	2	2	2	0	0	20052	0	0	0	0	0	0	0
Q12841	FSTL1_HUMAN Follistatin-related protein 1 OS=Homo sapiens OX=9606 GN=FSTL1 PE=1 SV=1	2	2	2	0	0	0	0	0	0	0	0	0	0
Q12884	SEPR_HUMAN Prolyl endopeptidase FAP OS=Homo sapiens OX=9606 GN=FAP PE=1 SV=5	2	2	2	0	0	0	0	0	0	0	0	0	0
Q14847	LASP1_HUMAN LIM and SH3 domain protein 1 OS=Homo sapiens OX=9606 GN=LASP1 PE=1 SV=2	2	2	2	0	0	0	0	0	0	0	0	0	0
Q99969	RARR2_HUMAN Retinoic acid receptor responder protein 2 OS=Homo sapiens OX=9606 GN=RARRES2 PE=1 SV=1	2	2	2	0	0	0	0	0	0	0	0	0	0
Q9H4B7	TBB1_HUMAN Tubulin beta-1 chain OS=Homo sapiens OX=9606 GN=TUBB1 PE=1 SV=1	2	2	2	0	0	0	0	0	0	0	0	0	0
Q9NZT1	CALL5_HUMAN Calmodulin-like protein 5 OS=Homo sapiens OX=9606 GN=CALML5 PE=1 SV=2	2	2	2	0	0	0	0	0	0	0	0	0	0
Q9UBQ0	VPS29_HUMAN Vacuolar protein sorting-associated protein 29 OS=Homo sapiens OX=9606 GN=VPS29 PE=1 SV=1	2	2	2	0	0	0	0	0	0	0	0	0	0
					P1C	P2C	P3C
					1.39866e+09	1416113411	1.33384e+09

## Sheet: SA 2of3 GO BP
Category	Term	Count	%	PValue	Genes	List Total	Pop Hits	Pop Total	Fold Enrichment	Bonferroni	Benjamini	FDR
GOTERM_BP_DIRECT	GO:0006508~proteolysis	47	17.5373	1.32141e-22	P12955, P08519, P12259, O00187, P11226, P0C0L5, P0C0L4, P00747, P01859, Q04756, P01857, P02747, P00746, P01834, P02746, P06681, P02745, P02788, P09871, P05156, P00740, Q15485, O75636, P03951, Q96IY4, P03952, Q6GTS8, P48740, Q76LX8, Q9Y6Z7, P0DOY3, P15144, P00736, Q96KN2, P04070, P00734, P26927, P01767, P08253, Q9NZP8, Q14520, P01861, P00751, Q15113, P01024, P01860, Q92820	265	500	16792	5.95641	2.11954e-19	3.53256e-20	3.30792e-20
GOTERM_BP_DIRECT	GO:0002576~platelet degranulation	42	15.6716	1.84474e-47	P02671, P01042, P04217, Q08380, P12814, Q14624, P12259, P19652, P00747, O00391, P02749, P00746, P02647, P02765, Q16610, P02787, P05155, P05452, P02763, Q9Y490, P01011, P29622, Q13201, Q13103, Q06033, P18206, P49908, P01009, P62328, P04196, P04075, P09486, P04275, P05067, P02775, P01344, P02751, P08697, P01023, P21333, P10909, P07225	265	103	16792	25.8386	2.95896e-44	2.95896e-44	2.7708e-44
GOTERM_BP_DIRECT	GO:0045087~innate immune response	40	14.9254	5.01475e-19	P02671, O14791, P11226, O95497, P13671, P0C0L5, P0C0L4, P01859, P00748, P01857, P02747, P01834, P02746, P06681, P02745, P01876, P02743, P09871, P05155, P20851, P61769, P07333, P05156, P49913, P01871, P04003, A1L4H1, P01591, Q96PD5, P54108, P0DOY3, P18428, P00736, P08571, Q9NPH3, Q9NZP8, P05067, P01861, P01860, P10909	265	430	16792	5.89452	8.04366e-16	1.00546e-16	9.4152e-17
GOTERM_BP_DIRECT	GO:0007155~cell adhesion	35	13.0597	5.20827e-14	P35858, Q12860, Q08380, Q9Y5Y7, P12111, P13591, Q15582, Q15063, P55290, P02760, P04004, P07359, Q13201, Q13740, P12109, Q16853, P19320, P35443, P13598, O00533, P18206, P14151, P17813, P40197, P33151, P43121, P05362, P16070, Q14520, P04275, P05067, P22105, P25311, P49747, P02751	265	459	16792	4.83183	8.35194e-11	5.96719e-12	5.58773e-12
GOTERM_BP_DIRECT	GO:0010951~negative regulation of endopeptidase activity	34	12.6866	5.7672e-32	P05546, P01042, P08519, Q14624, Q6YHK3, P12111, P0C0L5, P19823, P0C0L4, P08185, P19827, P01019, P02765, P05154, P05155, P02760, P01011, P29622, P04004, Q9UGM5, P01031, Q13103, P36955, Q06033, P01009, P01008, P04196, P05067, Q9UK55, P01024, P08697, P01023, P05543, P07225	265	121	16792	17.8053	9.25059e-29	2.31265e-29	2.16558e-29
GOTERM_BP_DIRECT	GO:0006958~complement activation, classical pathway	33	12.3134	1.07616e-33	O00187, P11226, P13671, P0C0L5, P0C0L4, P01859, P02748, P01857, P02747, P01834, P02746, P06681, P02745, P01876, P09871, P05155, P20851, P05156, P07358, P01871, P04003, P07357, P01031, P10643, P0DOY3, P00736, P07360, P01767, Q9NZP8, P01861, P01024, P01860, P10909	265	99	16792	21.122	1.72616e-30	5.75386e-31	5.38797e-31
GOTERM_BP_DIRECT	GO:0006956~complement activation	32	11.9403	3.33618e-34	O00187, P11226, P13671, P0C0L5, P0C0L4, P01859, P01857, P02747, P00746, P01834, P02746, P06681, P02745, P09871, P07358, P07357, Q15485, P01031, O75636, P08603, P48740, Q9Y6Z7, P10643, P0DOY3, P00736, P27918, P01767, P01861, P00751, P01024, P01860, P10909	265	87	16792	23.307	5.35124e-31	2.67562e-31	2.50547e-31
GOTERM_BP_DIRECT	GO:0006898~receptor-mediated endocytosis	30	11.194	8.26827e-21	P04114, P07900, P02790, O14791, Q08380, P02649, P68871, P01834, Q00610, P02647, P01876, P22897, P05156, Q92954, P02760, P04004, A1L4H1, P01591, P48740, Q13822, P14625, O43866, P0DOY3, P00738, P00739, P08571, Q07954, P01767, P09486, Q86VB7	265	186	16792	10.2203	1.32623e-17	1.89462e-18	1.77413e-18
GOTERM_BP_DIRECT	GO:0007596~blood coagulation	23	8.58209	1.45994e-13	P02671, P07359, Q13201, P05546, P03951, Q96IY4, P12259, P08709, P00747, P40197, P04070, P00734, P68871, P01009, P01008, P00742, P05154, P22891, P20851, P04275, P00740, Q9UK55, P07225	265	184	16792	7.92075	2.34175e-10	1.56117e-11	1.46189e-11
GOTERM_BP_DIRECT	GO:0030198~extracellular matrix organization	21	7.83582	3.69498e-11	P04004, P02671, P23142, P12109, Q7Z7G0, P12830, P19320, P13598, P12111, P51884, Q15582, P02766, P05362, P16070, Q15063, P09486, P04275, P05067, P98160, P49747, P02751	265	196	16792	6.78922	5.92674e-08	3.29264e-09	3.08326e-09
GOTERM_BP_DIRECT	GO:0006955~immune response	21	7.83582	1.1862e-05	P08637, P04004, P01591, P04439, Q13822, P10720, P10643, P00736, Q9NPH3, P27918, P02748, P02747, P01834, P01767, P01876, P02775, P61769, Q92954, P01024, P07358, P07357	265	421	16792	3.16078	0.0188469	0.0003883	0.000363607
GOTERM_BP_DIRECT	GO:0006954~inflammatory response	20	7.46269	9.23714e-06	P01011, P01042, P01031, Q16853, O43866, P10720, P10721, O75882, O95497, P0C0L5, P0C0L4, P08571, Q9NPH3, Q16610, P02775, P61626, P02763, P02741, P07333, P01024	265	379	16792	3.34385	0.0147072	0.000315242	0.000295196
GOTERM_BP_DIRECT	GO:0030449~regulation of complement activation	19	7.08955	1.39155e-25	P04004, P01031, P08603, P10643, P13671, P0C0L5, P0C0L4, P27918, P02748, P07360, P06681, P20851, P05156, P00751, P01024, P07358, P04003, P07357, P07225	265	30	16792	40.1318	2.23205e-22	4.4641e-23	4.18022e-23
GOTERM_BP_DIRECT	GO:0044267~cellular protein metabolic process	19	7.08955	3.71312e-13	P02671, P35858, P06727, P00747, P00734, P17936, P02647, Q15582, P02766, P08253, P02788, P02743, P06396, P61626, P61769, P05067, P98160, P01344, P01034	265	118	16792	10.203	5.95499e-10	3.72241e-11	3.4857e-11
GOTERM_BP_DIRECT	GO:0006953~acute-phase response	16	5.97015	1.04393e-17	P01011, Q14624, P35542, P19652, P11226, P00738, P18428, P00734, P01009, P02765, P02743, Q86VB7, P02763, P02741, P08697, P02751	265	39	16792	25.9963	1.67447e-14	1.52224e-15	1.42544e-15
GOTERM_BP_DIRECT	GO:0042157~lipoprotein metabolic process	15	5.59701	2.69077e-16	O95445, P04114, O14791, P06727, P08519, Q8NBP7, P04180, Q07954, P02649, P02647, P02656, P02655, P02654, P98160, P02652	265	38	16792	25.0129	3.5616e-13	3.59667e-14	3.36795e-14
GOTERM_BP_DIRECT	GO:0006869~lipid transport	14	5.22388	1.68876e-10	P55058, O14791, P55056, P06727, P08519, P05090, Q92496, P02649, P02647, Q13790, P02656, P05154, P02655, P02652	265	76	16792	11.6727	2.70878e-07	1.35439e-08	1.26826e-08
GOTERM_BP_DIRECT	GO:0007597~blood coagulation, intrinsic pathway	13	4.85075	3.01145e-18	P07359, P03951, P01042, P03952, P40197, P00748, P02749, P00734, P00742, P05155, P04275, P00740, P01023	265	18	16792	45.7644	4.83037e-15	4.83037e-16	4.5232e-16
GOTERM_BP_DIRECT	GO:0008203~cholesterol metabolic process	13	4.85075	5.92356e-10	P04114, P27169, O14791, P06727, Q8NBP7, P04180, P02649, P02647, P04040, Q13790, P02654, P05067, P02652	265	68	16792	12.1141	9.50138e-07	4.31881e-08	4.04417e-08
GOTERM_BP_DIRECT	GO:0042493~response to drug	13	4.85075	0.00323433	Q96IY4, P07900, P12830, P05090, P00338, P02647, P04040, P06276, P05362, P61769, P02652, Q92820, P01034	265	304	16792	2.70973	0.994463	0.0529375	0.0495711
GOTERM_BP_DIRECT	GO:0006957~complement activation, alternative pathway	12	4.47761	8.91531e-19	P01031, P08603, P27918, P02748, P00746, P07360, Q9BXR6, P10643, P00751, P07358, P01024, P07357	265	13	16792	58.4917	1.43002e-15	1.58891e-16	1.48787e-16
GOTERM_BP_DIRECT	GO:0042730~fibrinolysis	12	4.47761	3.57001e-15	P02671, P07359, Q96IY4, P03952, P00747, P00748, P00734, P04196, P05155, P07355, P08697, P07225	265	21	16792	36.2092	5.69855e-12	4.40484e-13	4.12473e-13
GOTERM_BP_DIRECT	GO:0001523~retinoid metabolic process	12	4.47761	2.45846e-09	O95445, P04114, Q07954, P02649, P06727, P02647, P02656, P02766, P02655, P02753, P98160, P02652	265	61	16792	12.4655	3.94336e-06	1.64307e-07	1.53858e-07
GOTERM_BP_DIRECT	GO:0030168~platelet activation	12	4.47761	1.97926e-06	P02671, P07359, P40197, Q76LX8, P00734, P12814, P12259, P04196, P10720, P04275, P63104, P21333	265	115	16792	6.61211	0.00316971	7.69192e-05	7.20278e-05
GOTERM_BP_DIRECT	GO:0038096~Fc-gamma receptor signaling pathway involved in phagocytosis	12	4.47761	5.24114e-06	P08637, P07900, P63261, P01859, P60709, P01857, P01834, P01767, P0DOY3, P08238, P01861, P01860	265	127	16792	5.98734	0.00837157	0.000186817	0.000174938
GOTERM_BP_DIRECT	GO:0050776~regulation of immune response	12	4.47761	0.000120429	P08637, P14151, P04439, P15151, P01834, P01767, P19320, P05362, P61769, P13598, P0DOY3, P01024	265	178	16792	4.27187	0.175666	0.00333047	0.00311868
GOTERM_BP_DIRECT	GO:0001525~angiogenesis	12	4.47761	0.000824532	P15144, P05090, P43121, Q15582, P04196, P08253, O14786, Q16610, P98160, P07355, P02751, P06576	265	223	16792	3.40983	0.73369	0.0169558	0.0158775
GOTERM_BP_DIRECT	GO:0001895~retina homeostasis	11	4.10448	4.35638e-10	P01591, P63261, P60709, P01834, P01876, P02788, P02787, P61626, P61769, P25311, P01860	265	40	16792	17.4257	6.98763e-07	3.32744e-08	3.11585e-08
GOTERM_BP_DIRECT	GO:0022617~extracellular matrix disassembly	11	4.10448	2.98389e-07	P03952, P17813, P00747, P12830, P08253, P16070, P06396, P13796, P98160, P02751, P01023	265	76	16792	9.1714	0.000478501	1.36747e-05	1.28051e-05
GOTERM_BP_DIRECT	GO:0050830~defense response to Gram-positive bacterium	11	4.10448	8.64052e-07	A1L4H1, P18428, P04439, Q96PD5, P11226, P61626, P61769, P05067, P49913, P02741, Q15485	265	85	16792	8.20031	0.00138498	3.59461e-05	3.36602e-05
GOTERM_BP_DIRECT	GO:0042742~defense response to bacterium	11	4.10448	9.97899e-05	P00738, P01859, P27918, P01857, P01834, P11226, P02775, P0DOY3, P49913, P01861, P01860	265	145	16792	4.80708	0.147917	0.00280812	0.00262955
GOTERM_BP_DIRECT	GO:0001666~response to hypoxia	11	4.10448	0.000397638	P14618, P17813, Q15848, P00338, P14625, P04040, P19320, P08253, P08709, Q15063, P01034	265	172	16792	4.05248	0.471619	0.00966381	0.00904928
GOTERM_BP_DIRECT	GO:0008285~negative regulation of cell proliferation	11	4.10448	0.0952816	P00747, O00391, P17936, P33151, P04196, P06276, Q12913, P25311, P07333, P55290, P80108	265	396	16792	1.76017	1	0.618752	0.579404
GOTERM_BP_DIRECT	GO:0042632~cholesterol homeostasis	10	3.73134	6.62956e-07	O95445, P04114, Q8NBP7, P04180, P02649, P06727, P02647, P02656, P02655, P02652	265	64	16792	9.90094	0.00106282	2.90167e-05	2.71715e-05
GOTERM_BP_DIRECT	GO:0050731~positive regulation of peptidyl-tyrosine phosphorylation	10	3.73134	5.51424e-06	P04004, Q12860, Q15848, Q13822, P01019, P35443, P05362, O14786, P16070, P01344	265	82	16792	7.72757	0.00880587	0.000192279	0.000180052
GOTERM_BP_DIRECT	GO:0006629~lipid metabolic process	10	3.73134	0.000857514	P05090, P55058, P04180, P55056, P08519, Q13790, P02655, P02654, P10909, P06576	265	157	16792	4.03605	0.747424	0.0174108	0.0163036
GOTERM_BP_DIRECT	GO:0010628~positive regulation of gene expression	10	3.73134	0.022879	P04114, P23142, P63267, Q12860, P17813, P26927, P06396, P10721, P02741, P02751	265	262	16792	2.41855	1	0.25309	0.236995
GOTERM_BP_DIRECT	GO:0098609~cell-cell adhesion	10	3.73134	0.0278902	P06733, P11021, P13639, P14618, Q6EMK4, P00338, P04075, P63104, P08238, P07355	265	271	16792	2.33823	1	0.294356	0.275637
GOTERM_BP_DIRECT	GO:0034375~high-density lipoprotein particle remodeling	9	3.35821	1.96471e-11	O95445, P55058, P04180, P02649, P06727, P02647, P02656, P02654, P02652	265	15	16792	38.0196	3.15139e-08	1.85376e-09	1.73588e-09
GOTERM_BP_DIRECT	GO:0043691~reverse cholesterol transport	9	3.35821	1.28244e-10	O95445, P04180, P02649, P06727, P02647, P02656, P02655, P02652, P10909	265	18	16792	31.683	2.05704e-07	1.08265e-08	1.0138e-08
GOTERM_BP_DIRECT	GO:0033344~cholesterol efflux	9	3.35821	2.8814e-09	O95445, P04114, P02649, P06727, P02647, P02656, P02655, P02654, P02652	265	25	16792	22.8118	4.62176e-06	1.84871e-07	1.73115e-07
GOTERM_BP_DIRECT	GO:0006911~phagocytosis, engulfment	9	3.35821	5.47205e-08	P01859, P01857, P01834, P01876, P06396, P0DOY3, P01861, P01871, P01860	265	35	16792	16.2941	8.77679e-05	3.02661e-06	2.83415e-06
GOTERM_BP_DIRECT	GO:0070527~platelet aggregation	9	3.35821	2.04741e-07	P02671, P18206, P07359, P63261, P60709, P68871, P12814, Q9Y490, P21333	265	41	16792	13.9096	0.000328351	9.95165e-06	9.31881e-06
GOTERM_BP_DIRECT	GO:0045471~response to ethanol	9	3.35821	0.000251293	P13639, Q15848, P08571, P04040, P19320, P05362, P09486, P02753, Q92820	265	105	16792	5.43137	0.331771	0.006398	0.00599115
GOTERM_BP_DIRECT	GO:0050900~leukocyte migration	9	3.35821	0.000690507	P04114, P09172, P14151, P04070, P00734, P05362, P16070, P02751, P07225	265	122	16792	4.67454	0.669767	0.0149672	0.0140154
GOTERM_BP_DIRECT	GO:0006888~ER to Golgi vesicle-mediated transport	9	3.35821	0.00384618	P04070, P00734, P01009, P12259, P08709, P22891, P00742, P00740, P07225	265	160	16792	3.56434	0.997932	0.061082	0.0571977
GOTERM_BP_DIRECT	GO:0019835~cytolysis	8	2.98507	2.11254e-08	P13671, P01031, O14791, P07360, P10643, P61626, P07358, P07357	265	21	16792	24.1394	3.38846e-05	1.25501e-06	1.1752e-06
GOTERM_BP_DIRECT	GO:0050871~positive regulation of B cell activation	8	2.98507	1.11734e-07	P01859, P01857, P01834, P01876, P0DOY3, P01861, P01871, P01860	265	26	16792	19.4972	0.000179205	5.78132e-06	5.41368e-06
GOTERM_BP_DIRECT	GO:0006910~phagocytosis, recognition	8	2.98507	1.95785e-07	P01859, P01857, P01834, P01876, P0DOY3, P01861, P01871, P01860	265	28	16792	18.1046	0.000313991	9.81374e-06	9.18968e-06
GOTERM_BP_DIRECT	GO:0019731~antibacterial humoral response	8	2.98507	5.11189e-06	P01591, P04439, P01876, P02788, P61769, P05067, P49913, P01871	265	44	16792	11.5211	0.00816597	0.000186352	0.000174501
GOTERM_BP_DIRECT	GO:0050853~B cell receptor signaling pathway	8	2.98507	2.06642e-05	P01859, P01857, P01834, P01876, P0DOY3, P01861, P01871, P01860	265	54	16792	9.38756	0.0326024	0.000637412	0.000596878
GOTERM_BP_DIRECT	GO:0050829~defense response to Gram-negative bacterium	8	2.98507	2.33631e-05	A1L4H1, P18428, P61626, P61769, P05067, P49913, P01871, Q15485	265	55	16792	9.21688	0.0367814	0.000707066	0.000662103
GOTERM_BP_DIRECT	GO:0001503~ossification	8	2.98507	0.000262011	Q9UNW1, P02788, P02765, Q16610, P09486, P05452, P01344, P80108	265	80	16792	6.3366	0.343164	0.00656665	0.00614907
GOTERM_BP_DIRECT	GO:0006928~movement of cell or subcellular component	8	2.98507	0.000409187	P07437, P18206, P63261, P60709, Q13822, Q9Y5Y7, O95497, Q9Y490	265	86	16792	5.89452	0.481321	0.00979606	0.00917312
GOTERM_BP_DIRECT	GO:0016337~single organismal cell-cell adhesion	8	2.98507	0.00107343	Q9NPY3, P33151, P19320, P12830, P05362, P16070, P13598, O95497	265	101	16792	5.01909	0.821418	0.0211479	0.0198031
GOTERM_BP_DIRECT	GO:0001934~positive regulation of protein phosphorylation	8	2.98507	0.00395609	P17813, Q15848, P00734, P49913, P01344, P07333, P07355, P01024	265	127	16792	3.99156	0.998267	0.0622114	0.0582554
GOTERM_BP_DIRECT	GO:0050821~protein stabilization	8	2.98507	0.00574024	P07900, P04406, P02647, P11279, P22792, P08238, P10909, P21333	265	136	16792	3.72741	0.999902	0.0844711	0.0790995
GOTERM_BP_DIRECT	GO:0007568~aging	8	2.98507	0.0155184	P05090, P13639, Q07954, P01019, P04040, P19320, P05155, P36955	265	165	16792	3.07229	1	0.190011	0.177928
GOTERM_BP_DIRECT	GO:0042158~lipoprotein biosynthetic process	7	2.61194	1.15227e-09	P04114, P04180, P02649, P06727, P02647, P02652, P07237	265	9	16792	49.2847	1.84823e-06	8.0358e-08	7.5248e-08
GOTERM_BP_DIRECT	GO:0017187~peptidyl-glutamic acid carboxylation	7	2.61194	6.17171e-09	P04070, P00734, P08709, P22891, P00742, P00740, P07225	265	11	16792	40.3238	9.89937e-06	3.80747e-07	3.56535e-07
GOTERM_BP_DIRECT	GO:0033700~phospholipid efflux	7	2.61194	3.85535e-08	P02649, P06727, P02647, P02656, P02655, P02654, P02652	265	14	16792	31.683	6.18379e-05	2.20857e-06	2.06812e-06
GOTERM_BP_DIRECT	GO:0006465~signal peptide processing	7	2.61194	1.96591e-06	P04070, P00734, P08709, P22891, P00742, P00740, P07225	265	25	16792	17.7425	0.00314836	7.69192e-05	7.20278e-05
GOTERM_BP_DIRECT	GO:0006641~triglyceride metabolic process	7	2.61194	1.57918e-05	Q8NBP7, P02749, P02649, P04040, P02656, P02654, P02652	265	35	16792	12.6732	0.0250121	0.000496668	0.000465084
GOTERM_BP_DIRECT	GO:0007584~response to nutrient	7	2.61194	0.00108113	P14618, Q15848, P00338, P06681, P01008, P02647, P19320	265	74	16792	5.99408	0.823611	0.0211479	0.0198031
GOTERM_BP_DIRECT	GO:0007160~cell-matrix adhesion	7	2.61194	0.00295106	P04004, P02671, P18206, Q76LX8, Q9Y5Y7, P19320, P16070	265	90	16792	4.92847	0.991266	0.0498264	0.0466579
GOTERM_BP_DIRECT	GO:0006979~response to oxidative stress	7	2.61194	0.00783831	P02649, P49908, O75882, P11226, P22352, P05067, O95497	265	110	16792	4.03238	0.999997	0.109327	0.102375
GOTERM_BP_DIRECT	GO:0071222~cellular response to lipopolysaccharide	7	2.61194	0.00889561	P18428, P08571, Q76LX8, P05362, P61769, P49913, P22897	265	113	16792	3.92533	0.999999	0.116955	0.109518
GOTERM_BP_DIRECT	GO:0045766~positive regulation of angiogenesis	7	2.61194	0.00965486	P13671, P01031, P17813, Q16610, P49913, P01024, P02750	265	115	16792	3.85706	1	0.125906	0.117899
GOTERM_BP_DIRECT	GO:0070374~positive regulation of ERK1 and ERK2 cascade	7	2.61194	0.0579285	P02671, P05362, O14786, P16070, Q9H4G4, P07333, P08697	265	175	16792	2.53464	1	0.471414	0.441436
GOTERM_BP_DIRECT	GO:0030335~positive regulation of cell migration	7	2.61194	0.0701192	P11021, P43121, P08709, P10721, P00742, P07333, P55290	265	184	16792	2.41066	1	0.531511	0.497712
GOTERM_BP_DIRECT	GO:0010873~positive regulation of cholesterol esterification	6	2.23881	1.10694e-07	P02649, P06727, P01019, P02647, P02654, P02652	265	9	16792	42.244	0.000177537	5.78132e-06	5.41368e-06
GOTERM_BP_DIRECT	GO:0051918~negative regulation of fibrinolysis	6	2.23881	2.18545e-07	Q96IY4, P00747, P02749, P00734, P04196, P08697	265	10	16792	38.0196	0.000350484	1.03102e-05	9.65453e-06
GOTERM_BP_DIRECT	GO:0030195~negative regulation of blood coagulation	6	2.23881	6.69337e-07	P04004, P01042, P04070, P02749, P02649, P07225	265	12	16792	31.683	0.00107304	2.90167e-05	2.71715e-05
GOTERM_BP_DIRECT	GO:0070328~triglyceride homeostasis	6	2.23881	4.64178e-05	P55056, P02649, P06727, P02647, P02656, P02655	265	26	16792	14.6229	0.0717516	0.00137878	0.0012911
GOTERM_BP_DIRECT	GO:0045429~positive regulation of nitric oxide biosynthetic process	6	2.23881	0.000546305	P07900, P68871, P01019, P05362, P08238, P10909	265	43	16792	8.84177	0.583768	0.0123419	0.011557
GOTERM_BP_DIRECT	GO:0016525~negative regulation of angiogenesis	6	2.23881	0.00288359	P02749, P01019, P35443, P04196, P09486, P36955	265	62	16792	6.1322	0.990264	0.0492051	0.0460761
GOTERM_BP_DIRECT	GO:0098869~cellular oxidant detoxification	6	2.23881	0.00487377	O95445, P00738, P68871, P02649, P04040, P22352	265	70	16792	5.43137	0.999605	0.074187	0.0694694
GOTERM_BP_DIRECT	GO:0060333~interferon-gamma-mediated signaling pathway	6	2.23881	0.00517715	P13591, P04439, P19320, P05362, P16070, P61769	265	71	16792	5.35488	0.999758	0.0768903	0.0720008
GOTERM_BP_DIRECT	GO:0046718~viral entry into host cell	6	2.23881	0.00853335	P15144, P13591, P15151, P11279, P05362, P22897	265	80	16792	4.75245	0.999999	0.11312	0.105926
GOTERM_BP_DIRECT	GO:0071356~cellular response to tumor necrosis factor	6	2.23881	0.0298527	P04114, Q76LX8, P19320, P05362, Q15063, P49913	265	110	16792	3.45633	1	0.294356	0.275637
GOTERM_BP_DIRECT	GO:0051092~positive regulation of NF-kappaB transcription factor activity	6	2.23881	0.0590029	Q9NPH3, P01019, P04040, P05362, P02788, P10909	265	133	16792	2.85862	1	0.471414	0.441436
GOTERM_BP_DIRECT	GO:0008360~regulation of cell shape	6	2.23881	0.0702496	P00734, P04075, P05362, P10721, P07333, P02751	265	140	16792	2.71569	1	0.531511	0.497712
GOTERM_BP_DIRECT	GO:0034384~high-density lipoprotein particle clearance	5	1.86567	8.74001e-07	O95445, P02649, P02647, P02655, P02652	265	6	16792	52.805	0.00140092	3.59461e-05	3.36602e-05
GOTERM_BP_DIRECT	GO:0001867~complement activation, lectin pathway	5	1.86567	2.01409e-06	O75636, P48740, O00187, P11226, Q15485	265	7	16792	45.2615	0.0032254	7.69192e-05	7.20278e-05
GOTERM_BP_DIRECT	GO:0034380~high-density lipoprotein particle assembly	5	1.86567	3.97835e-06	O95445, P02649, P06727, P02647, P02652	265	8	16792	39.6038	0.00636097	0.000148402	0.000138965
GOTERM_BP_DIRECT	GO:0008228~opsonization	5	1.86567	1.16418e-05	P0C0L5, P18428, P11226, P02741, Q15485	265	10	16792	31.683	0.0185002	0.0003883	0.000363607
GOTERM_BP_DIRECT	GO:0010875~positive regulation of cholesterol efflux	5	1.86567	5.28024e-05	P27169, P55058, Q15848, Q07954, P02649	265	14	16792	22.6307	0.0812096	0.00153991	0.00144199
GOTERM_BP_DIRECT	GO:0071353~cellular response to interleukin-4	5	1.86567	0.000495253	P11021, Q76LX8, P68363, P22897, P08238	265	24	16792	13.2013	0.548231	0.0113484	0.0106267
GOTERM_BP_DIRECT	GO:0061621~canonical glycolysis	5	1.86567	0.000679797	P06733, P14618, P04406, P05062, P04075	265	26	16792	12.1858	0.664041	0.0149369	0.0139871
GOTERM_BP_DIRECT	GO:0006096~glycolytic process	5	1.86567	0.00191101	P06733, P00338, P04406, P05062, P04075	265	34	16792	9.31853	0.953495	0.0348325	0.0326175
GOTERM_BP_DIRECT	GO:0007162~negative regulation of cell adhesion	5	1.86567	0.00262312	P23142, P01042, Q15582, P04196, P55290	265	37	16792	8.56298	0.985198	0.0452417	0.0423648
GOTERM_BP_DIRECT	GO:0000302~response to reactive oxygen species	5	1.86567	0.00318766	P05090, P02649, P04040, P22352, P07237	265	39	16792	8.12385	0.994031	0.0527114	0.0493595
GOTERM_BP_DIRECT	GO:0006094~gluconeogenesis	5	1.86567	0.00494888	P06733, P04406, P05062, P04075, P02753	265	44	16792	7.20069	0.99965	0.074187	0.0694694
GOTERM_BP_DIRECT	GO:0031100~organ regeneration	5	1.86567	0.00626857	P14618, P02647, P08709, P13796, P02652	265	47	16792	6.74107	0.999958	0.0914072	0.0855945
GOTERM_BP_DIRECT	GO:0042542~response to hydrogen peroxide	5	1.86567	0.00836487	P00738, P13639, P00338, P68871, P04040	265	51	16792	6.21236	0.999999	0.11275	0.10558
GOTERM_BP_DIRECT	GO:0048146~positive regulation of fibroblast proliferation	5	1.86567	0.0102066	P23142, P06703, P01019, P07355, P02751	265	54	16792	5.86723	1	0.129932	0.121669
GOTERM_BP_DIRECT	GO:0009611~response to wounding	5	1.86567	0.017238	P00734, Q9Y5Y7, O14786, P04275, P02751	265	63	16792	5.02905	1	0.204717	0.191698
GOTERM_BP_DIRECT	GO:0051384~response to glucocorticoid	5	1.86567	0.0191252	Q15848, P06276, P09486, P02652, P15169	265	65	16792	4.87431	1	0.220696	0.206662
GOTERM_BP_DIRECT	GO:0060326~cell chemotaxis	5	1.86567	0.0191252	P01031, P17813, P19320, P35542, P10721	265	65	16792	4.87431	1	0.220696	0.206662
GOTERM_BP_DIRECT	GO:0043627~response to estrogen	5	1.86567	0.0191252	P07900, P00338, P02647, P08709, P02652	265	65	16792	4.87431	1	0.220696	0.206662
GOTERM_BP_DIRECT	GO:0009749~response to glucose	5	1.86567	0.0221874	O95445, Q15848, P00338, P02652, P80108	265	68	16792	4.65927	1	0.248871	0.233045
GOTERM_BP_DIRECT	GO:0001938~positive regulation of endothelial cell proliferation	5	1.86567	0.0232707	P35443, O14786, Q16610, P55290, P02750	265	69	16792	4.59174	1	0.25392	0.237773
GOTERM_BP_DIRECT	GO:0050728~negative regulation of inflammatory response	5	1.86567	0.0358684	Q15848, P04070, P02649, P02647, P36955	265	79	16792	4.01051	1	0.330649	0.309623
GOTERM_BP_DIRECT	GO:0009636~response to toxic substance	5	1.86567	0.0449928	P27169, Q76LX8, P12830, Q15166, P01034	265	85	16792	3.72741	1	0.39197	0.367045
GOTERM_BP_DIRECT	GO:0032355~response to estradiol	5	1.86567	0.0552961	P13639, P04040, P08709, Q15063, P01034	265	91	16792	3.48165	1	0.461953	0.432576
GOTERM_BP_DIRECT	GO:0001649~osteoblast differentiation	5	1.86567	0.0815727	P12109, P17936, Q00610, P04040, P06576	265	104	16792	3.04644	1	0.566418	0.530399
GOTERM_BP_DIRECT	GO:0051919~positive regulation of fibrinolysis	4	1.49254	1.51914e-05	P03951, P03952, P00747, P00748	265	4	16792	63.366	0.0240727	0.00048734	0.00045635
GOTERM_BP_DIRECT	GO:0034382~chylomicron remnant clearance	4	1.49254	7.41981e-05	P02649, P02656, P02655, P02654	265	6	16792	42.244	0.112208	0.00212524	0.0019901
GOTERM_BP_DIRECT	GO:1900121~negative regulation of receptor binding	4	1.49254	0.000128336	Q15848, P61769, P07355, Q9NQ79	265	7	16792	36.2092	0.186056	0.00337461	0.00316001
GOTERM_BP_DIRECT	GO:0034372~very-low-density lipoprotein particle remodeling	4	1.49254	0.000128336	P04180, P02649, P06727, P02655	265	7	16792	36.2092	0.186056	0.00337461	0.00316001
GOTERM_BP_DIRECT	GO:2000427~positive regulation of apoptotic cell clearance	4	1.49254	0.000128336	P0C0L5, P0C0L4, P06681, P01024	265	7	16792	36.2092	0.186056	0.00337461	0.00316001
GOTERM_BP_DIRECT	GO:0048261~negative regulation of receptor-mediated endocytosis	4	1.49254	0.000202951	Q8NBP7, P02656, P02655, P02654	265	8	16792	31.683	0.277881	0.00525053	0.00491664
GOTERM_BP_DIRECT	GO:0031639~plasminogen activation	4	1.49254	0.00030089	P02671, P03951, P03952, P02749	265	9	16792	28.1627	0.382885	0.00742503	0.00695287
GOTERM_BP_DIRECT	GO:0051006~positive regulation of lipoprotein lipase activity	4	1.49254	0.000424853	P02749, P06727, P02647, P02655	265	10	16792	25.3464	0.494198	0.0098763	0.00924825
GOTERM_BP_DIRECT	GO:0046470~phosphatidylcholine metabolic process	4	1.49254	0.000424853	P27169, P04180, P06727, P80108	265	10	16792	25.3464	0.494198	0.0098763	0.00924825
GOTERM_BP_DIRECT	GO:0034374~low-density lipoprotein particle remodeling	4	1.49254	0.000577397	P04114, P02649, P01019, P02652	265	11	16792	23.0422	0.604029	0.0128631	0.0120452
GOTERM_BP_DIRECT	GO:0030212~hyaluronan metabolic process	4	1.49254	0.000760941	P19823, P19827, Q14624, Q06033	265	12	16792	21.122	0.705069	0.0158513	0.0148433
GOTERM_BP_DIRECT	GO:0010952~positive regulation of peptidase activity	4	1.49254	0.000977767	P23142, P05067, Q15113, P02751	265	13	16792	19.4972	0.791769	0.0196042	0.0183576
GOTERM_BP_DIRECT	GO:0030194~positive regulation of blood coagulation	4	1.49254	0.00123003	P00748, P02749, P00734, P08709	265	14	16792	18.1046	0.861125	0.0237707	0.0222591
GOTERM_BP_DIRECT	GO:0048260~positive regulation of receptor-mediated endocytosis	4	1.49254	0.00308974	P04004, P02787, P61769, P07355	265	19	16792	13.3402	0.993012	0.0516244	0.0483415
GOTERM_BP_DIRECT	GO:0042744~hydrogen peroxide catabolic process	4	1.49254	0.00359312	P68871, P06727, P04040, P22352	265	20	16792	12.6732	0.996892	0.0576336	0.0539686
GOTERM_BP_DIRECT	GO:0048844~artery morphogenesis	4	1.49254	0.00414372	P04114, P17813, P02649, O14786	265	21	16792	12.0697	0.998719	0.0645294	0.060426
GOTERM_BP_DIRECT	GO:0043171~peptide catabolic process	4	1.49254	0.00474282	P15144, Q6GTS8, Q96KN2, Q76LX8	265	22	16792	11.5211	0.999512	0.0731488	0.0684972
GOTERM_BP_DIRECT	GO:0019433~triglyceride catabolic process	4	1.49254	0.00684222	P04114, P02649, P02647, P02656	265	25	16792	10.1386	0.999984	0.0962713	0.0901493
GOTERM_BP_DIRECT	GO:0035987~endodermal cell differentiation	4	1.49254	0.00850324	P04004, P12109, P08253, P02751	265	27	16792	9.38756	0.999999	0.11312	0.105926
GOTERM_BP_DIRECT	GO:0001937~negative regulation of endothelial cell proliferation	4	1.49254	0.0103808	P17813, P02749, P02649, P09486	265	29	16792	8.74014	1	0.131109	0.122772
GOTERM_BP_DIRECT	GO:0071902~positive regulation of protein serine/threonine kinase activity	4	1.49254	0.0173575	P02788, P01344, P07333, P08238	265	35	16792	7.24183	1	0.204717	0.191698
GOTERM_BP_DIRECT	GO:0034332~adherens junction organization	4	1.49254	0.0201405	P15151, P33151, P12830, P55290	265	37	16792	6.85038	1	0.227502	0.213035
GOTERM_BP_DIRECT	GO:0030199~collagen fibril organization	4	1.49254	0.0231545	P51884, P22105, P07355, P08697	265	39	16792	6.49908	1	0.25392	0.237773
GOTERM_BP_DIRECT	GO:0007566~embryo implantation	4	1.49254	0.0281088	P23142, P26927, P08253, P01034	265	42	16792	6.03486	1	0.294356	0.275637
GOTERM_BP_DIRECT	GO:0006986~response to unfolded protein	4	1.49254	0.0281088	P07900, P54652, P35443, P08238	265	42	16792	6.03486	1	0.294356	0.275637
GOTERM_BP_DIRECT	GO:0010595~positive regulation of endothelial cell migration	4	1.49254	0.035518	P01019, O14786, P09486, P80108	265	46	16792	5.51009	1	0.329311	0.30837
GOTERM_BP_DIRECT	GO:0051781~positive regulation of cell division	4	1.49254	0.0375122	P04040, P35443, P02775, P01344	265	47	16792	5.39285	1	0.343826	0.321962
GOTERM_BP_DIRECT	GO:0009408~response to heat	4	1.49254	0.0395627	Q96IY4, P07900, P54652, P08571	265	48	16792	5.2805	1	0.358523	0.335724
GOTERM_BP_DIRECT	GO:0007157~heterophilic cell-cell adhesion via plasma membrane cell adhesion molecules	4	1.49254	0.0438306	Q13740, P15151, P19320, P05362	265	50	16792	5.06928	1	0.39197	0.367045
GOTERM_BP_DIRECT	GO:0006950~response to stress	4	1.49254	0.0711228	P01031, P07900, P14625, P08238	265	61	16792	4.15515	1	0.535592	0.501533
GOTERM_BP_DIRECT	GO:0030574~collagen catabolic process	4	1.49254	0.0796227	P12109, P12955, P08253, P12111	265	64	16792	3.96038	1	0.555282	0.519971
GOTERM_BP_DIRECT	GO:0030512~negative regulation of transforming growth factor beta receptor signaling pathway	4	1.49254	0.0796227	P11021, P17813, Q6EMK4, Q6YHK3	265	64	16792	3.96038	1	0.555282	0.519971
GOTERM_BP_DIRECT	GO:0014068~positive regulation of phosphatidylinositol 3-kinase signaling	4	1.49254	0.08255	P00734, P01019, P04040, P10721	265	65	16792	3.89945	1	0.570733	0.53444
GOTERM_BP_DIRECT	GO:0006006~glucose metabolic process	4	1.49254	0.0885412	P05090, Q15848, P04406, P01344	265	67	16792	3.78305	1	0.591477	0.553864
GOTERM_BP_DIRECT	GO:0006952~defense response	4	1.49254	0.0885412	P00738, O75144, P54108, P01034	265	67	16792	3.78305	1	0.591477	0.553864
GOTERM_BP_DIRECT	GO:0010903~negative regulation of very-low-density lipoprotein particle remodeling	3	1.1194	0.000731072	P02647, P02656, P02652	265	3	16792	63.366	0.690584	0.0154295	0.0144483
GOTERM_BP_DIRECT	GO:0034445~negative regulation of plasma lipoprotein particle oxidation	3	1.1194	0.000731072	O95445, P27169, P06727	265	3	16792	63.366	0.690584	0.0154295	0.0144483
GOTERM_BP_DIRECT	GO:0032375~negative regulation of cholesterol transport	3	1.1194	0.00144695	P02655, P02654, P02652	265	4	16792	47.5245	0.901981	0.0266772	0.0249807
GOTERM_BP_DIRECT	GO:0010916~negative regulation of very-low-density lipoprotein particle clearance	3	1.1194	0.00144695	P02656, P02655, P02654	265	4	16792	47.5245	0.901981	0.0266772	0.0249807
GOTERM_BP_DIRECT	GO:0032374~regulation of cholesterol transport	3	1.1194	0.00144695	Q07954, P06727, P02654	265	4	16792	47.5245	0.901981	0.0266772	0.0249807
GOTERM_BP_DIRECT	GO:0045833~negative regulation of lipid metabolic process	3	1.1194	0.00144695	P02656, P02655, P02654	265	4	16792	47.5245	0.901981	0.0266772	0.0249807
GOTERM_BP_DIRECT	GO:0051180~vitamin transport	3	1.1194	0.00238656	P02647, P43652, P02774	265	5	16792	38.0196	0.978347	0.0416092	0.0389633
GOTERM_BP_DIRECT	GO:0030300~regulation of intestinal cholesterol absorption	3	1.1194	0.00238656	P06727, P02647, P02652	265	5	16792	38.0196	0.978347	0.0416092	0.0389633
GOTERM_BP_DIRECT	GO:0007598~blood coagulation, extrinsic pathway	3	1.1194	0.00238656	P08709, P00742, P00740	265	5	16792	38.0196	0.978347	0.0416092	0.0389633
GOTERM_BP_DIRECT	GO:0032489~regulation of Cdc42 protein signal transduction	3	1.1194	0.00238656	P02649, P02647, P02656	265	5	16792	38.0196	0.978347	0.0416092	0.0389633
GOTERM_BP_DIRECT	GO:0048525~negative regulation of viral process	3	1.1194	0.00354275	P02788, P02743, P11226	265	6	16792	31.683	0.996629	0.0573997	0.0537496
GOTERM_BP_DIRECT	GO:0010642~negative regulation of platelet-derived growth factor receptor signaling pathway	3	1.1194	0.00490851	P05090, Q15848, Q12913	265	7	16792	27.1569	0.999627	0.074187	0.0694694
GOTERM_BP_DIRECT	GO:0010898~positive regulation of triglyceride catabolic process	3	1.1194	0.00647703	P06727, P02647, P02655	265	8	16792	23.7623	0.99997	0.0919395	0.086093
GOTERM_BP_DIRECT	GO:0031102~neuron projection regeneration	3	1.1194	0.00647703	P02649, P06727, P02647	265	8	16792	23.7623	0.99997	0.0919395	0.086093
GOTERM_BP_DIRECT	GO:0034379~very-low-density lipoprotein particle assembly	3	1.1194	0.00647703	P04114, P02656, P02654	265	8	16792	23.7623	0.99997	0.0919395	0.086093
GOTERM_BP_DIRECT	GO:0002544~chronic inflammatory response	3	1.1194	0.00824165	P19320, P49913, O95497	265	9	16792	21.122	0.999998	0.112031	0.104906
GOTERM_BP_DIRECT	GO:0031638~zymogen activation	3	1.1194	0.00824165	P03952, P00748, P00740	265	9	16792	21.122	0.999998	0.112031	0.104906
GOTERM_BP_DIRECT	GO:0003094~glomerular filtration	3	1.1194	0.00824165	P01591, P43121, P01876	265	9	16792	21.122	0.999998	0.112031	0.104906
GOTERM_BP_DIRECT	GO:0019732~antifungal humoral response	3	1.1194	0.0101958	P02788, P05067, P49913	265	10	16792	19.0098	1	0.129932	0.121669
GOTERM_BP_DIRECT	GO:0045723~positive regulation of fatty acid biosynthetic process	3	1.1194	0.0101958	P06727, P02647, P02655	265	10	16792	19.0098	1	0.129932	0.121669
GOTERM_BP_DIRECT	GO:0051764~actin crosslink formation	3	1.1194	0.0123333	P12814, P13796, P21333	265	11	16792	17.2816	1	0.153353	0.143601
GOTERM_BP_DIRECT	GO:0042511~positive regulation of tyrosine phosphorylation of Stat1 protein	3	1.1194	0.0123333	P40189, P02790, P10721	265	11	16792	17.2816	1	0.153353	0.143601
GOTERM_BP_DIRECT	GO:0034329~cell junction assembly	3	1.1194	0.0146477	P63261, P60709, P21333	265	12	16792	15.8415	1	0.180731	0.169238
GOTERM_BP_DIRECT	GO:0010288~response to lead ion	3	1.1194	0.0171332	P04040, P09486, P05067	265	13	16792	14.6229	1	0.204717	0.191698
GOTERM_BP_DIRECT	GO:0002526~acute inflammatory response	3	1.1194	0.0171332	P19320, O95497, P02652	265	13	16792	14.6229	1	0.204717	0.191698
GOTERM_BP_DIRECT	GO:0051131~chaperone-mediated protein complex assembly	3	1.1194	0.0171332	P07900, P02743, P10909	265	13	16792	14.6229	1	0.204717	0.191698
GOTERM_BP_DIRECT	GO:0042311~vasodilation	3	1.1194	0.0197837	P01042, P02649, P01019	265	14	16792	13.5784	1	0.225057	0.210746
GOTERM_BP_DIRECT	GO:0014912~negative regulation of smooth muscle cell migration	3	1.1194	0.0197837	Q15848, Q07954, P17936	265	14	16792	13.5784	1	0.225057	0.210746
GOTERM_BP_DIRECT	GO:0042026~protein refolding	3	1.1194	0.0225936	P07900, P54652, P61769	265	15	16792	12.6732	1	0.251667	0.235663
GOTERM_BP_DIRECT	GO:0050995~negative regulation of lipid catabolic process	3	1.1194	0.0255571	P02656, P02654, P02652	265	16	16792	11.8811	1	0.27329	0.255912
GOTERM_BP_DIRECT	GO:0044130~negative regulation of growth of symbiont in host	3	1.1194	0.0255571	P18428, P11226, P49913	265	16	16792	11.8811	1	0.27329	0.255912
GOTERM_BP_DIRECT	GO:0030301~cholesterol transport	3	1.1194	0.0255571	P04114, P04180, P02647	265	16	16792	11.8811	1	0.27329	0.255912
GOTERM_BP_DIRECT	GO:0010466~negative regulation of peptidase activity	3	1.1194	0.0286688	Q6UXB8, Q16610, P01034	265	17	16792	11.1822	1	0.294356	0.275637
GOTERM_BP_DIRECT	GO:0030193~regulation of blood coagulation	3	1.1194	0.0286688	P07359, P00734, P04196	265	17	16792	11.1822	1	0.294356	0.275637
GOTERM_BP_DIRECT	GO:0046597~negative regulation of viral entry into host cell	3	1.1194	0.0319234	O75636, P02743, P06396	265	18	16792	10.561	1	0.297704	0.278773
GOTERM_BP_DIRECT	GO:0002690~positive regulation of leukocyte chemotaxis	3	1.1194	0.0319234	P08709, P10720, P02775	265	18	16792	10.561	1	0.297704	0.278773
GOTERM_BP_DIRECT	GO:0014911~positive regulation of smooth muscle cell migration	3	1.1194	0.0388403	P04004, O14786, Q15063	265	20	16792	9.50491	1	0.353976	0.331467
GOTERM_BP_DIRECT	GO:0045861~negative regulation of proteolysis	3	1.1194	0.0424926	P01042, P00734, P01034	265	21	16792	9.05229	1	0.382911	0.358561
GOTERM_BP_DIRECT	GO:0032967~positive regulation of collagen biosynthetic process	3	1.1194	0.0501605	P17813, P00734, P08697	265	23	16792	8.26514	1	0.421243	0.394456
GOTERM_BP_DIRECT	GO:0007159~leukocyte cell-cell adhesion	3	1.1194	0.058282	P06727, P19320, P05362	265	25	16792	7.60392	1	0.471414	0.441436
GOTERM_BP_DIRECT	GO:0002040~sprouting angiogenesis	3	1.1194	0.058282	P17813, O14786, P55290	265	25	16792	7.60392	1	0.471414	0.441436
GOTERM_BP_DIRECT	GO:0006656~phosphatidylcholine biosynthetic process	3	1.1194	0.058282	P04180, P02647, P02652	265	25	16792	7.60392	1	0.471414	0.441436
GOTERM_BP_DIRECT	GO:0002227~innate immune response in mucosa	3	1.1194	0.058282	P06727, P02788, P49913	265	25	16792	7.60392	1	0.471414	0.441436
GOTERM_BP_DIRECT	GO:0046686~response to cadmium ion	3	1.1194	0.058282	P04040, P09486, P61769	265	25	16792	7.60392	1	0.471414	0.441436
GOTERM_BP_DIRECT	GO:0010575~positive regulation of vascular endothelial growth factor production	3	1.1194	0.0668215	P40189, P01031, P01024	265	27	16792	7.04067	1	0.510389	0.477933
GOTERM_BP_DIRECT	GO:0048662~negative regulation of smooth muscle cell proliferation	3	1.1194	0.0757454	P05090, Q15848, P17936	265	29	16792	6.55511	1	0.535964	0.501882
GOTERM_BP_DIRECT	GO:0050766~positive regulation of phagocytosis	3	1.1194	0.0757454	P02765, P11226, P01024	265	29	16792	6.55511	1	0.535964	0.501882
GOTERM_BP_DIRECT	GO:0006754~ATP biosynthetic process	3	1.1194	0.0757454	P14618, P04075, P06576	265	29	16792	6.55511	1	0.535964	0.501882
GOTERM_BP_DIRECT	GO:0030032~lamellipodium assembly	3	1.1194	0.0850214	P18206, P10721, P55290	265	31	16792	6.1322	1	0.585297	0.548078
GOTERM_BP_DIRECT	GO:1900026~positive regulation of substrate adhesion-dependent cell spreading	3	1.1194	0.0897819	P02671, P02647, P21333	265	32	16792	5.94057	1	0.591477	0.553864
GOTERM_BP_DIRECT	GO:0045907~positive regulation of vasoconstriction	3	1.1194	0.0897819	P02671, P09172, P05362	265	32	16792	5.94057	1	0.591477	0.553864
GOTERM_BP_DIRECT	GO:0032805~positive regulation of low-density lipoprotein particle receptor catabolic process	2	0.746269	0.0311973	Q8NBP7, P02649	265	2	16792	63.366	1	0.294356	0.275637
GOTERM_BP_DIRECT	GO:0051873~killing by host of symbiont cells	2	0.746269	0.0311973	P11226, P49913	265	2	16792	63.366	1	0.294356	0.275637
GOTERM_BP_DIRECT	GO:0001970~positive regulation of activation of membrane attack complex	2	0.746269	0.0311973	P13671, P01024	265	2	16792	63.366	1	0.294356	0.275637
GOTERM_BP_DIRECT	GO:0035701~hematopoietic stem cell migration	2	0.746269	0.0311973	P10721, P80108	265	2	16792	63.366	1	0.294356	0.275637
GOTERM_BP_DIRECT	GO:0006982~response to lipid hydroperoxide	2	0.746269	0.0311973	P06727, P22352	265	2	16792	63.366	1	0.294356	0.275637
GOTERM_BP_DIRECT	GO:1902998~positive regulation of neurofibrillary tangle assembly	2	0.746269	0.0311973	P02649, P10909	265	2	16792	63.366	1	0.294356	0.275637
GOTERM_BP_DIRECT	GO:0001869~negative regulation of complement activation, lectin pathway	2	0.746269	0.0311973	P05155, P01023	265	2	16792	63.366	1	0.294356	0.275637
GOTERM_BP_DIRECT	GO:1903027~regulation of opsonization	2	0.746269	0.0311973	P20851, P04003	265	2	16792	63.366	1	0.294356	0.275637
GOTERM_BP_DIRECT	GO:0046395~carboxylic acid catabolic process	2	0.746269	0.0311973	P27169, Q15166	265	2	16792	63.366	1	0.294356	0.275637
GOTERM_BP_DIRECT	GO:0002542~Factor XII activation	2	0.746269	0.0311973	P03952, P00748	265	2	16792	63.366	1	0.294356	0.275637
GOTERM_BP_DIRECT	GO:1900221~regulation of beta-amyloid clearance	2	0.746269	0.0311973	P02649, P10909	265	2	16792	63.366	1	0.294356	0.275637
GOTERM_BP_DIRECT	GO:1905065~positive regulation of vascular smooth muscle cell differentiation	2	0.746269	0.0311973	P17813, P10721	265	2	16792	63.366	1	0.294356	0.275637
GOTERM_BP_DIRECT	GO:0060621~negative regulation of cholesterol import	2	0.746269	0.0311973	P02656, P02652	265	2	16792	63.366	1	0.294356	0.275637
GOTERM_BP_DIRECT	GO:1904237~positive regulation of substrate-dependent cell migration, cell attachment to substrate	2	0.746269	0.0311973	P23142, P02751	265	2	16792	63.366	1	0.294356	0.275637
GOTERM_BP_DIRECT	GO:0003331~positive regulation of extracellular matrix constituent secretion	2	0.746269	0.0464304	Q96IY4, P01019	265	3	16792	42.244	1	0.39197	0.367045
GOTERM_BP_DIRECT	GO:2001202~negative regulation of transforming growth factor-beta secretion	2	0.746269	0.0464304	P23142, P02751	265	3	16792	42.244	1	0.39197	0.367045
GOTERM_BP_DIRECT	GO:0051788~response to misfolded protein	2	0.746269	0.0464304	P00748, P10909	265	3	16792	42.244	1	0.39197	0.367045
GOTERM_BP_DIRECT	GO:0034447~very-low-density lipoprotein particle clearance	2	0.746269	0.0464304	P02649, P02654	265	3	16792	42.244	1	0.39197	0.367045
GOTERM_BP_DIRECT	GO:0002034~regulation of blood vessel size by renin-angiotensin	2	0.746269	0.0464304	P01019, P08697	265	3	16792	42.244	1	0.39197	0.367045
GOTERM_BP_DIRECT	GO:0018158~protein oxidation	2	0.746269	0.0464304	P02647, P02652	265	3	16792	42.244	1	0.39197	0.367045
GOTERM_BP_DIRECT	GO:0008218~bioluminescence	2	0.746269	0.0464304	P05546, Q9UK55	265	3	16792	42.244	1	0.39197	0.367045
GOTERM_BP_DIRECT	GO:0034370~triglyceride-rich lipoprotein particle remodeling	2	0.746269	0.0464304	P02655, P02652	265	3	16792	42.244	1	0.39197	0.367045
GOTERM_BP_DIRECT	GO:0034371~chylomicron remodeling	2	0.746269	0.0464304	P06727, P02655	265	3	16792	42.244	1	0.39197	0.367045
GOTERM_BP_DIRECT	GO:0032490~detection of molecule of bacterial origin	2	0.746269	0.0464304	P0C0L5, P18428	265	3	16792	42.244	1	0.39197	0.367045
GOTERM_BP_DIRECT	GO:0008211~glucocorticoid metabolic process	2	0.746269	0.0614249	P08185, P02647	265	4	16792	31.683	1	0.471414	0.441436
GOTERM_BP_DIRECT	GO:0042159~lipoprotein catabolic process	2	0.746269	0.0614249	P04114, P02649	265	4	16792	31.683	1	0.471414	0.441436
GOTERM_BP_DIRECT	GO:1903142~positive regulation of establishment of endothelial barrier	2	0.746269	0.0614249	P04070, P33151	265	4	16792	31.683	1	0.471414	0.441436
GOTERM_BP_DIRECT	GO:0072378~blood coagulation, fibrin clot formation	2	0.746269	0.0614249	P02671, P23142	265	4	16792	31.683	1	0.471414	0.441436
GOTERM_BP_DIRECT	GO:0010989~negative regulation of low-density lipoprotein particle clearance	2	0.746269	0.0614249	Q8NBP7, P02656	265	4	16792	31.683	1	0.471414	0.441436
GOTERM_BP_DIRECT	GO:0010897~negative regulation of triglyceride catabolic process	2	0.746269	0.0614249	P02656, P80108	265	4	16792	31.683	1	0.471414	0.441436
GOTERM_BP_DIRECT	GO:0045959~negative regulation of complement activation, classical pathway	2	0.746269	0.0614249	P20851, P04003	265	4	16792	31.683	1	0.471414	0.441436
GOTERM_BP_DIRECT	GO:0009605~response to external stimulus	2	0.746269	0.0614249	P27169, Q15166	265	4	16792	31.683	1	0.471414	0.441436
GOTERM_BP_DIRECT	GO:0060192~negative regulation of lipase activity	2	0.746269	0.0614249	P02647, P02652	265	4	16792	31.683	1	0.471414	0.441436
GOTERM_BP_DIRECT	GO:0034103~regulation of tissue remodeling	2	0.746269	0.0614249	P35443, P01034	265	4	16792	31.683	1	0.471414	0.441436
GOTERM_BP_DIRECT	GO:0019439~aromatic compound catabolic process	2	0.746269	0.0761845	P27169, Q15166	265	5	16792	25.3464	1	0.535964	0.501882
GOTERM_BP_DIRECT	GO:2000467~positive regulation of glycogen (starch) synthase activity	2	0.746269	0.0761845	Q15848, P01344	265	5	16792	25.3464	1	0.535964	0.501882
GOTERM_BP_DIRECT	GO:1902430~negative regulation of beta-amyloid formation	2	0.746269	0.0761845	P02649, P10909	265	5	16792	25.3464	1	0.535964	0.501882
GOTERM_BP_DIRECT	GO:0006089~lactate metabolic process	2	0.746269	0.0761845	P00338, P07195	265	5	16792	25.3464	1	0.535964	0.501882
GOTERM_BP_DIRECT	GO:0002682~regulation of immune system process	2	0.746269	0.0761845	P19652, P02763	265	5	16792	25.3464	1	0.535964	0.501882
GOTERM_BP_DIRECT	GO:0022614~membrane to membrane docking	2	0.746269	0.0761845	P19320, P05362	265	5	16792	25.3464	1	0.535964	0.501882
GOTERM_BP_DIRECT	GO:0033591~response to L-ascorbic acid	2	0.746269	0.0761845	P04040, P09486	265	5	16792	25.3464	1	0.535964	0.501882
GOTERM_BP_DIRECT	GO:0014012~peripheral nervous system axon regeneration	2	0.746269	0.0761845	P05090, P02647	265	5	16792	25.3464	1	0.535964	0.501882
GOTERM_BP_DIRECT	GO:0051005~negative regulation of lipoprotein lipase activity	2	0.746269	0.0761845	P02656, P02654	265	5	16792	25.3464	1	0.535964	0.501882
GOTERM_BP_DIRECT	GO:0010757~negative regulation of plasminogen activation	2	0.746269	0.0761845	Q96IY4, P08697	265	5	16792	25.3464	1	0.535964	0.501882
GOTERM_BP_DIRECT	GO:0010756~positive regulation of plasminogen activation	2	0.746269	0.0761845	P00748, P05452	265	5	16792	25.3464	1	0.535964	0.501882
GOTERM_BP_DIRECT	GO:0017038~protein import	2	0.746269	0.0761845	P02649, P10909	265	5	16792	25.3464	1	0.535964	0.501882
GOTERM_BP_DIRECT	GO:1990000~amyloid fibril formation	2	0.746269	0.0907128	P06396, P05067	265	6	16792	21.122	1	0.591477	0.553864
GOTERM_BP_DIRECT	GO:0002740~negative regulation of cytokine secretion involved in immune response	2	0.746269	0.0907128	P02647, P02652	265	6	16792	21.122	1	0.591477	0.553864
GOTERM_BP_DIRECT	GO:0060267~positive regulation of respiratory burst	2	0.746269	0.0907128	P01591, P01876	265	6	16792	21.122	1	0.591477	0.553864
GOTERM_BP_DIRECT	GO:0007044~cell-substrate junction assembly	2	0.746269	0.0907128	P02751, Q9Y490	265	6	16792	21.122	1	0.591477	0.553864
GOTERM_BP_DIRECT	GO:0009987~cellular process	2	0.746269	0.0907128	P07437, P05067	265	6	16792	21.122	1	0.591477	0.553864
GOTERM_BP_DIRECT	GO:0020027~hemoglobin metabolic process	2	0.746269	0.0907128	P02790, P04040	265	6	16792	21.122	1	0.591477	0.553864
GOTERM_BP_DIRECT	GO:0044794~positive regulation by host of viral process	2	0.746269	0.0907128	P23528, P02649	265	6	16792	21.122	1	0.591477	0.553864
GOTERM_BP_DIRECT	GO:0071281~cellular response to iron ion	2	0.746269	0.0907128	P02787, P61769	265	6	16792	21.122	1	0.591477	0.553864
GOTERM_BP_DIRECT	GO:0018206~peptidyl-methionine modification	2	0.746269	0.0907128	P02647, P02652	265	6	16792	21.122	1	0.591477	0.553864
