# Supplementary material for: Proteomic Characterization of Plasma Rich in Growth Factors and Undiluted Autologous Serum
Source: Int J Mol Sci. 2021 Nov 10;22(22):12176. doi: 10.3390/ijms222212176 (PMC8618701; doi:10.3390/ijms222212176)
Supplement: Supplementary file 1 [file ijms-22-12176-s001.zip › Supplementary File S2.xlsx]

## Sheet: PRGFvsSA
T: Accession	T: Description	T: Peptides	T: Razor + unique peptides	T: Unique peptides	C: Student's T-test Significant A_C	C: Student's T-test significant	N: -Log Student's T-test p-value A_C	N: Student's T-test Difference A_C	p value	SA/PRGF	N: Student's T-test Test statistic A_C	P1PRGF	P1SA	P2PRGF	P2SA	P3PRGF	P3SA
Q9UK55	ZPI_HUMAN Protein Z-dependent protease inhibitor OS=Homo sapiens OX=9606 GN=SERPINA10 PE=1 SV=1	11	11	11	+	*	3.83757	0.219285	0.000145355	1.16416	82.9346	19.8254	20.0491	19.9255	20.1401	19.8497	20.0693
P68871	HBB_HUMAN Hemoglobin subunit beta OS=Homo sapiens OX=9606 GN=HBB PE=1 SV=2;sp	8	8	8	+	*	2.00799	4.97194	0.00981771	31.3836	10.018	16.0487	20.7186	16.5243	22.4662	14.8759	19.1801
P02788	TRFL_HUMAN Lactotransferrin OS=Homo sapiens OX=9606 GN=LTF PE=1 SV=6	6	6	6	+	*	1.80702	1.46068	0.0155948	2.75238	7.9138	14.2551	15.3583	14.114	15.6736	15.4749	17.1941
P03952	KLKB1_HUMAN Plasma kallikrein OS=Homo sapiens OX=9606 GN=KLKB1 PE=1 SV=1	33	33	33	+	*	1.77396	0.101462	0.0168283	1.07286	7.61106	23.036	23.1641	22.975	23.0621	22.6284	22.7176
P14151	LYAM1_HUMAN L-selectin OS=Homo sapiens OX=9606 GN=SELL PE=1 SV=2	6	6	6	+	*	1.71745	0.167627	0.0191668	1.12321	7.11886	20.7886	20.9345	20.7791	20.9938	20.9544	21.0967
P01024	CO3_HUMAN Complement C3 OS=Homo sapiens OX=9606 GN=C3 PE=1 SV=2	144	144	135	+	*	1.71343	-0.0267925	0.0193451	0.9816	-7.08501	26.3621	26.3374	26.6487	26.6146	26.4804	26.4589
P08603	CFAH_HUMAN Complement factor H OS=Homo sapiens OX=9606 GN=CFH PE=1 SV=4	47	47	43	+	*	1.5974	0.190416	0.0252697	1.14109	6.17089	21.2027	21.3764	21.2888	21.539	20.786	20.9334
P62328	TYB4_HUMAN Thymosin beta-4 OS=Homo sapiens OX=9606 GN=TMSB4X PE=1 SV=2	7	7	7	+	*	1.59376	1.68721	0.0254824	3.22033	6.14403	14.0915	15.4232	14.3373	16.5648	14.9166	16.419
P00915	CAH1_HUMAN Carbonic anhydrase 1 OS=Homo sapiens OX=9606 GN=CA1 PE=1 SV=2	5	5	5	+	*	1.52146	3.71755	0.0300982	13.1551	5.63313	14.294	18.8598	17.9221	20.3397	14.8308	19
Q92496	FHR4_HUMAN Complement factor H-related protein 4 OS=Homo sapiens OX=9606 GN=CFHR4 PE=1 SV=3	3	3	2	+	*	1.48253	0.734204	0.0329208	1.66348	5.37443	14.9116	15.8042	17.1015	17.9493	19.0967	19.559
P08709	FA7_HUMAN Coagulation factor VII OS=Homo sapiens OX=9606 GN=F7 PE=1 SV=1	5	5	5	+	*	1.36832	0.441126	0.0428233	1.35766	4.67574	17.5528	17.8726	17.133	17.5097	15.9477	16.5746
P22105	TENX_HUMAN Tenascin-X OS=Homo sapiens OX=9606 GN=TNXB PE=1 SV=5	11	11	11	+	*	1.32414	-0.137289	0.0474089	0.909226	-4.4278	17.8169	17.6351	16.8075	16.7299	17.0033	16.8509
P01860	IGHG3_HUMAN Immunoglobulin heavy constant gamma 3 OS=Homo sapiens OX=9606 GN=IGHG3 PE=1 SV=2	10	10	4	+	*	1.30901	0.315615	0.0490897	1.24454	4.34553	21.3164	21.596	21.3213	21.5331	20.7066	21.1621
P08697	A2AP_HUMAN Alpha-2-antiplasmin OS=Homo sapiens OX=9606 GN=SERPINF2 PE=1 SV=3	20	20	20			1.29112	0.181044	0.051154	1.1337	4.24993	23.3623	23.4681	23.5707	23.7546	22.7059	22.9593
P19652	A1AG2_HUMAN Alpha-1-acid glycoprotein 2 OS=Homo sapiens OX=9606 GN=ORM2 PE=1 SV=2	9	7	7			1.28489	0.539898	0.0518931	1.45387	4.21708	21.5125	22.1866	22.0014	22.6631	22.572	22.856
P04040	CATA_HUMAN Catalase OS=Homo sapiens OX=9606 GN=CAT PE=1 SV=3	8	8	8			1.28313	4.08112	0.0521039	16.9254	4.20781	15.3619	17.5171	12.8544	18.0985	11.9881	16.8323
Q9NZP8	C1RL_HUMAN Complement C1r subcomponent-like protein OS=Homo sapiens OX=9606 GN=C1RL PE=1 SV=2	8	8	8			1.26477	-0.0891476	0.0543538	0.940078	-4.11244	19.7483	19.7025	20.1264	20.0178	19.1658	19.0529
P09172	DOPO_HUMAN Dopamine beta-hydroxylase OS=Homo sapiens OX=9606 GN=DBH PE=1 SV=3	9	9	9			1.25853	0.198151	0.0551404	1.14723	4.08038	20.0367	20.1839	19.0458	19.3411	19.646	19.7981
P02763	A1AG1_HUMAN Alpha-1-acid glycoprotein 1 OS=Homo sapiens OX=9606 GN=ORM1 PE=1 SV=1	9	9	7			1.21055	0.157612	0.0615815	1.11544	3.84118	20.757	20.9924	21.6817	21.8232	23.1181	23.2141
O00187	MASP2_HUMAN Mannan-binding lectin serine protease 2 OS=Homo sapiens OX=9606 GN=MASP2 PE=1 SV=4	9	9	9			1.13899	-0.320463	0.0726123	0.800813	-3.5058	18.2867	17.9687	17.5307	17.3673	18.607	18.1271
P02751	FINC_HUMAN Fibronectin OS=Homo sapiens OX=9606 GN=FN1 PE=1 SV=5	49	49	49			1.13113	-0.745637	0.0739384	0.596404	-3.47044	20.0102	18.8354	20.8733	20.362	21.1575	20.6067
P09871	C1S_HUMAN Complement C1s subcomponent OS=Homo sapiens OX=9606 GN=C1S PE=1 SV=1	26	26	26			1.10968	0.340616	0.0776819	1.2663	3.37539	23.0123	23.1866	22.3226	22.8454	22.1261	22.4508
P00736	C1R_HUMAN Complement C1r subcomponent OS=Homo sapiens OX=9606 GN=C1R PE=1 SV=2	26	26	26			1.09939	0.220716	0.0795445	1.16531	3.3305	22.3017	22.6517	21.9389	22.1201	21.9102	22.0411
P00748	FA12_HUMAN Coagulation factor XII OS=Homo sapiens OX=9606 GN=F12 PE=1 SV=3	11	11	11			1.06379	-0.113839	0.0863396	0.924126	-3.17881	21.8213	21.7745	21.7283	21.5591	22.0333	21.9078
P00739	HPTR_HUMAN Haptoglobin-related protein OS=Homo sapiens OX=9606 GN=HPR PE=2 SV=2	17	4	4			1.05197	0.20782	0.0887217	1.15494	3.12959	18.4044	18.5308	17.5165	17.8559	19.2639	19.4215
P35542	SAA4_HUMAN Serum amyloid A-4 protein OS=Homo sapiens OX=9606 GN=SAA4 PE=1 SV=2	4	4	4			1.04169	-0.29158	0.0908469	0.817007	-3.0873	21.3802	21.2625	22.1871	21.7448	21.5231	21.2082
P00734	THRB_HUMAN Prothrombin OS=Homo sapiens OX=9606 GN=F2 PE=1 SV=2	34	34	34			1.03402	0.297086	0.0924656	1.22866	3.05599	24.4355	24.5838	24.6282	25.1081	24.606	24.8691
P63104	1433Z_HUMAN 14-3-3 protein zeta/delta OS=Homo sapiens OX=9606 GN=YWHAZ PE=1 SV=1	9	9	8			1.00356	-0.770118	0.0991836	0.58637	-2.934	16.8403	15.6447	15.8721	15.0485	16.9284	16.6374
P05155	IC1_HUMAN Plasma protease C1 inhibitor OS=Homo sapiens OX=9606 GN=SERPING1 PE=1 SV=2	19	19	19			1.00256	-0.144794	0.0994123	0.904509	-2.93006	23.8344	23.7711	23.953	23.719	24.1423	24.0051
P00450	CERU_HUMAN Ceruloplasmin OS=Homo sapiens OX=9606 GN=CP PE=1 SV=1	61	61	53			0.95376	0.184786	0.111235	1.13665	2.74216	25.903	26.0968	25.7598	25.8236	25.1224	25.4192
P08514	ITA2B_HUMAN Integrin alpha-IIb OS=Homo sapiens OX=9606 GN=ITGA2B PE=1 SV=3	7	7	7			0.952874	-1.49352	0.111462	0.355145	-2.73883	17.3575	14.9976	15.6402	15.1536	16.9989	15.3648
P02746	C1QB_HUMAN Complement C1q subcomponent subunit B OS=Homo sapiens OX=9606 GN=C1QB PE=1 SV=3	5	5	5			0.938251	-0.332097	0.115279	0.794381	-2.68425	20.6704	20.3289	20.1685	20.0552	21.7775	21.236
P01019	ANGT_HUMAN Angiotensinogen OS=Homo sapiens OX=9606 GN=AGT PE=1 SV=1	16	16	16			0.907389	-0.304876	0.123769	0.809512	-2.57149	22.8973	22.6778	23.7706	23.2315	24.4389	24.2828
Q01459	DIAC_HUMAN Di-N-acetylchitobiase OS=Homo sapiens OX=9606 GN=CTBS PE=1 SV=1	6	6	6			0.870532	0.245546	0.134731	1.18554	2.44096	17.6775	17.7408	17.2133	17.6238	14.5101	14.773
P06396	GELS_HUMAN Gelsolin OS=Homo sapiens OX=9606 GN=GSN PE=1 SV=1	34	34	16			0.846381	0.080822	0.142436	1.05762	2.35776	24.4741	24.6197	24.2548	24.3224	23.947	23.9761
Q12913	PTPRJ_HUMAN Receptor-type tyrosine-protein phosphatase eta OS=Homo sapiens OX=9606 GN=PTPRJ PE=1 SV=3	7	7	7			0.836387	0.202898	0.145751	1.15101	2.32385	18.3113	18.5429	17.3452	17.6829	17.7208	17.7602
P12259	FA5_HUMAN Coagulation factor V OS=Homo sapiens OX=9606 GN=F5 PE=1 SV=4	33	33	28			0.823564	-0.129616	0.150119	0.914075	-2.28078	20.6626	20.5048	20.297	20.2769	19.9058	19.6948
P07237	PDIA1_HUMAN Protein disulfide-isomerase OS=Homo sapiens OX=9606 GN=P4HB PE=1 SV=3	3	3	3			0.819494	0.921274	0.151533	1.89379	2.26721	14.6269	15.4641	14.97	15.2333	13.7133	15.3766
P67936	TPM4_HUMAN Tropomyosin alpha-4 chain OS=Homo sapiens OX=9606 GN=TPM4 PE=1 SV=3	20	20	12			0.819047	-1.51009	0.151689	0.351089	-2.26572	15.1717	14.9125	15.9383	14.2017	16.3838	13.8494
P11226	MBL2_HUMAN Mannose-binding protein C OS=Homo sapiens OX=9606 GN=MBL2 PE=1 SV=2	5	5	5			0.790977	-0.864796	0.161817	0.549124	-2.17344	14.8979	14.1393	16.1843	14.5834	16.8681	16.6333
P13796	PLSL_HUMAN Plastin-2 OS=Homo sapiens OX=9606 GN=LCP1 PE=1 SV=6	15	15	12			0.772909	0.268394	0.168691	1.20447	2.1152	18.5518	18.5728	18.2882	18.7292	17.9295	18.2727
P18206	VINC_HUMAN Vinculin OS=Homo sapiens OX=9606 GN=VCL PE=1 SV=4	6	6	6			0.741873	1.05714	0.181187	2.0808	2.01717	18.6134	20.7102	17.4812	17.9031	17.5914	18.2442
P23470	PTPRG_HUMAN Receptor-type tyrosine-protein phosphatase gamma OS=Homo sapiens OX=9606 GN=PTPRG PE=1 SV=4	5	5	5			0.729505	0.286531	0.186421	1.2197	1.97879	17.1873	17.2017	16.5575	17.0659	16.333	16.6697
Q15582	BGH3_HUMAN Transforming growth factor-beta-induced protein ig-h3 OS=Homo sapiens OX=9606 GN=TGFBI PE=1 SV=1	19	19	19			0.717537	0.159269	0.19163	1.11672	1.942	18.8429	18.9115	18.205	18.528	18.2975	18.3838
P01871	IGHM_HUMAN Immunoglobulin heavy constant mu OS=Homo sapiens OX=9606 GN=IGHM PE=1 SV=4	12	12	12			0.697039	0.209694	0.200891	1.15644	1.8798	19.6134	19.8681	20.4074	20.7838	21.9871	21.9851
Q6UXB8	PI16_HUMAN Peptidase inhibitor 16 OS=Homo sapiens OX=9606 GN=PI16 PE=1 SV=1	4	4	4			0.696261	0.292992	0.201251	1.22518	1.87746	19.9138	19.9584	18.9331	19.514	18.3748	18.6283
Q9UNW1	MINP1_HUMAN Multiple inositol polyphosphate phosphatase 1 OS=Homo sapiens OX=9606 GN=MINPP1 PE=1 SV=1	5	5	5			0.693328	-1.23616	0.202615	0.424501	-1.86864	17.9927	16.0847	17.0265	15.1392	17.6086	17.6955
Q16853	AOC3_HUMAN Membrane primary amine oxidase OS=Homo sapiens OX=9606 GN=AOC3 PE=1 SV=3	4	4	4			0.691583	-0.572478	0.203431	0.672461	-1.86341	16.1679	16.1769	16.0438	15.0086	16.7913	16.1001
P04275	VWF_HUMAN von Willebrand factor OS=Homo sapiens OX=9606 GN=VWF PE=1 SV=4	51	51	51			0.682372	-0.441423	0.207792	0.736408	-1.83589	19.1816	18.3424	19.5888	19.5803	18.9151	18.4384
Q6EMK4	VASN_HUMAN Vasorin OS=Homo sapiens OX=9606 GN=VASN PE=1 SV=1	5	5	5			0.678951	0.211432	0.209435	1.15784	1.82572	19.0984	19.3512	18.8971	19.2852	18.2748	18.2682
P48740	MASP1_HUMAN Mannan-binding lectin serine protease 1 OS=Homo sapiens OX=9606 GN=MASP1 PE=1 SV=3	17	17	17			0.6698	0.205592	0.213895	1.15316	1.79863	20.2677	20.2812	19.421	19.8299	19.7359	19.9303
P21333	FLNA_HUMAN Filamin-A OS=Homo sapiens OX=9606 GN=FLNA PE=1 SV=4	11	11	11			0.657067	-0.919289	0.220259	0.52877	-1.76125	17.2755	15.3123	15.3896	14.9981	16.3107	15.9075
P51884	LUM_HUMAN Lumican OS=Homo sapiens OX=9606 GN=LUM PE=1 SV=2	12	12	12			0.646589	0.180853	0.225637	1.13355	1.73074	22.8743	22.8886	22.3462	22.7196	22.0893	22.2441
P18428	LBP_HUMAN Lipopolysaccharide-binding protein OS=Homo sapiens OX=9606 GN=LBP PE=1 SV=3	6	6	6			0.645037	0.206762	0.226445	1.1541	1.72624	19.8209	19.8302	20.0639	20.4869	20.2861	20.4742
P04075	ALDOA_HUMAN Fructose-bisphosphate aldolase A OS=Homo sapiens OX=9606 GN=ALDOA PE=1 SV=2	3	3	3			0.641241	0.404206	0.228433	1.32336	1.71526	16.6055	17.1432	14.9614	15.6903	15.5884	15.5344
Q7Z7G0	TARSH_HUMAN Target of Nesh-SH3 OS=Homo sapiens OX=9606 GN=ABI3BP PE=1 SV=1	5	5	5			0.633709	0.100247	0.232429	1.07196	1.69356	17.7573	17.8642	17.7222	17.9215	17.7667	17.7612
P03951	FA11_HUMAN Coagulation factor XI OS=Homo sapiens OX=9606 GN=F11 PE=1 SV=1	16	16	16			0.633114	-0.255452	0.232748	0.837725	-1.69185	19.2702	18.9974	18.98	18.4722	19.4782	19.4925
P0C0L4	CO4A_HUMAN Complement C4-A OS=Homo sapiens OX=9606 GN=C4A PE=1 SV=2	93	93	5			0.619207	0.0510724	0.240322	1.03603	1.65208	24.7729	24.795	25.2786	25.3915	24.9628	24.9811
P01876	IGHA1_HUMAN Immunoglobulin heavy constant alpha 1 OS=Homo sapiens OX=9606 GN=IGHA1 PE=1 SV=2	7	7	6			0.603679	0.308877	0.24907	1.23874	1.60813	20.141	20.393	19.814	20.4803	20.576	20.5843
P43121	MUC18_HUMAN Cell surface glycoprotein MUC18 OS=Homo sapiens OX=9606 GN=MCAM PE=1 SV=2	6	6	6			0.603181	0.314192	0.249356	1.24332	1.60672	18.5092	18.4433	17.9112	18.4952	17.5335	17.958
P15169	CBPN_HUMAN Carboxypeptidase N catalytic chain OS=Homo sapiens OX=9606 GN=CPN1 PE=1 SV=1	10	10	10			0.595014	0.176761	0.254089	1.13034	1.58379	21.2037	21.1745	21.1087	21.3137	20.2683	20.6227
P40197	GPV_HUMAN Platelet glycoprotein V OS=Homo sapiens OX=9606 GN=GP5 PE=1 SV=1	7	7	6			0.581495	-1.05562	0.262123	0.48109	-1.5461	17.584	15.3948	16.8462	15.6981	16.5736	16.7441
P04004	VTNC_HUMAN Vitronectin OS=Homo sapiens OX=9606 GN=VTN PE=1 SV=1	19	19	19			0.577889	0.174424	0.264308	1.12851	1.5361	25.3887	25.4375	25.6207	26.0218	25.6791	25.7525
Q08380	LG3BP_HUMAN Galectin-3-binding protein OS=Homo sapiens OX=9606 GN=LGALS3BP PE=1 SV=1	15	15	15			0.575272	0.100685	0.265906	1.07228	1.52886	21.4096	21.4758	21.3043	21.5323	21.3629	21.3707
O75882	ATRN_HUMAN Attractin OS=Homo sapiens OX=9606 GN=ATRN PE=1 SV=2	32	32	32			0.568746	0.117102	0.269932	1.08455	1.51084	22.4502	22.4916	22.0449	22.0827	22.1023	22.3744
P49747	COMP_HUMAN Cartilage oligomeric matrix protein OS=Homo sapiens OX=9606 GN=COMP PE=1 SV=2	17	17	16			0.568105	0.821255	0.27033	1.76694	1.50908	19.1576	19.0011	18.4051	19.3011	16.0735	17.7977
P19823	ITIH2_HUMAN Inter-alpha-trypsin inhibitor heavy chain H2 OS=Homo sapiens OX=9606 GN=ITIH2 PE=1 SV=2	28	28	22			0.561614	0.163339	0.274401	1.11988	1.49124	25.18	25.1244	25.3283	25.5928	24.8937	25.1748
Q14515	SPRL1_HUMAN SPARC-like protein 1 OS=Homo sapiens OX=9606 GN=SPARCL1 PE=1 SV=2	6	6	6			0.55397	1.28478	0.279274	2.43645	1.47033	16.0424	16.6148	12.6888	15.7118	15.4032	15.6621
P02787	TRFE_HUMAN Serotransferrin OS=Homo sapiens OX=9606 GN=TF PE=1 SV=3	49	49	49			0.542445	0.172325	0.286784	1.12687	1.43897	22.7719	23.1405	22.8717	23.0648	22.0394	21.9947
Q86VB7	C163A_HUMAN Scavenger receptor cysteine-rich type 1 protein M130 OS=Homo sapiens OX=9606 GN=CD163 PE=1 SV=2	8	8	8			0.542437	0.418475	0.286789	1.33651	1.43895	17.3614	17.378	17.4739	17.7293	15.5097	16.4933
P07225	PROS_HUMAN Vitamin K-dependent protein S OS=Homo sapiens OX=9606 GN=PROS1 PE=1 SV=1	24	24	24			0.542023	0.17522	0.287063	1.12914	1.43783	21.5973	21.5328	21.0711	21.4042	20.9938	21.2509
P02765	FETUA_HUMAN Alpha-2-HS-glycoprotein OS=Homo sapiens OX=9606 GN=AHSG PE=1 SV=2	16	16	13			0.53789	0.324701	0.289808	1.2524	1.42664	24.966	24.9075	24.3906	24.694	23.9688	24.6979
P02745	C1QA_HUMAN Complement C1q subcomponent subunit A OS=Homo sapiens OX=9606 GN=C1QA PE=1 SV=2	4	4	4			0.534037	0.081878	0.29239	1.05839	1.41623	21.7886	21.9856	21.7865	21.8203	21.9025	21.9173
Q13103	SPP24_HUMAN Secreted phosphoprotein 24 OS=Homo sapiens OX=9606 GN=SPP2 PE=1 SV=1	4	4	4			0.529641	0.30979	0.295365	1.23953	1.40438	18.0965	18.6909	18.3104	18.7698	18.0157	17.8913
P43251	BTD_HUMAN Biotinidase OS=Homo sapiens OX=9606 GN=BTD PE=1 SV=2	11	11	11			0.528954	0.199139	0.295833	1.14801	1.40253	21.1014	21.4217	21.1257	21.0419	20.8083	21.1693
P04180	LCAT_HUMAN Phosphatidylcholine-sterol acyltransferase OS=Homo sapiens OX=9606 GN=LCAT PE=1 SV=1	6	6	6			0.525768	0.177647	0.298011	1.13104	1.39396	20.3351	20.4015	20.0054	20.4373	20.5483	20.583
P01344	IGF2_HUMAN Insulin-like growth factor II OS=Homo sapiens OX=9606 GN=IGF2 PE=1 SV=1	2	2	2			0.523937	-1.95149	0.29927	0.258549	-1.38904	17.5667	14.8951	18.0513	18.812	17.8886	13.945
P09486	SPRC_HUMAN SPARC OS=Homo sapiens OX=9606 GN=SPARC PE=1 SV=1	12	12	12			0.523372	0.329959	0.299659	1.25698	1.38753	19.7925	19.6882	18.6137	19.3289	18.3649	18.7439
P23142	FBLN1_HUMAN Fibulin-1 OS=Homo sapiens OX=9606 GN=FBLN1 PE=1 SV=4	10	10	10			0.513914	0.229537	0.306257	1.17246	1.36222	17.5662	17.4639	18.2973	18.7435	17.8763	18.221
P08185	CBG_HUMAN Corticosteroid-binding globulin OS=Homo sapiens OX=9606 GN=SERPINA6 PE=1 SV=1	7	7	7			0.510676	-0.357766	0.308549	0.780372	-1.35358	20.7503	20.9169	22.5098	21.8318	23.1994	22.6376
P19320	VCAM1_HUMAN Vascular cell adhesion protein 1 OS=Homo sapiens OX=9606 GN=VCAM1 PE=1 SV=1	7	7	7			0.507007	0.338959	0.311167	1.26484	1.34381	17.5949	17.4528	17.4584	17.9063	16.5667	17.2778
P15144	AMPN_HUMAN Aminopeptidase N OS=Homo sapiens OX=9606 GN=ANPEP PE=1 SV=4	14	14	14			0.494781	0.127026	0.320051	1.09204	1.3114	18.2683	18.3867	17.7396	18.0385	19.0456	19.0093
P00738	HPT_HUMAN Haptoglobin OS=Homo sapiens OX=9606 GN=HP PE=1 SV=1	23	23	10			0.490658	0.466441	0.323104	1.3817	1.30051	21.4391	21.8602	22.076	23.185	21.7813	21.6504
P22792	CPN2_HUMAN Carboxypeptidase N subunit 2 OS=Homo sapiens OX=9606 GN=CPN2 PE=1 SV=3	10	10	10			0.489953	0.139928	0.323629	1.10185	1.29865	22.7502	22.8152	22.5365	22.8889	21.96	21.9623
P05546	HEP2_HUMAN Heparin cofactor 2 OS=Homo sapiens OX=9606 GN=SERPIND1 PE=1 SV=3	15	15	15			0.489751	-0.233781	0.323779	0.850403	-1.29812	22.4378	22.0746	23.2151	22.7549	23.6761	23.7981
P63267	ACTH_HUMAN Actin, gamma-enteric smooth muscle OS=Homo sapiens OX=9606 GN=ACTG2 PE=1 SV=1;sp	9	1	1			0.489446	-1.00998	0.324007	0.496553	-1.29731	18.281	15.7962	17.6078	16.9029	13.857	14.0168
P02747	C1QC_HUMAN Complement C1q subcomponent subunit C OS=Homo sapiens OX=9606 GN=C1QC PE=1 SV=3	6	6	6			0.483401	-0.0591869	0.328548	0.959805	-1.2814	23.2359	23.1531	23.2816	23.1569	23.6952	23.7252
P01767	HV353_HUMAN Immunoglobulin heavy variable 3-53 OS=Homo sapiens OX=9606 GN=IGHV3-53 PE=1 SV=2;sp	2	2	0			0.482988	0.221237	0.328861	1.16573	1.28031	18.5021	18.9576	19.353	19.2371	19.9054	20.2296
P07357	CO8A_HUMAN Complement component C8 alpha chain OS=Homo sapiens OX=9606 GN=C8A PE=1 SV=2	21	21	21			0.482353	0.206476	0.329342	1.15387	1.27864	22.811	23.0598	22.5327	22.9953	22.7805	22.6886
P02760	AMBP_HUMAN Protein AMBP OS=Homo sapiens OX=9606 GN=AMBP PE=1 SV=1	19	19	19			0.477531	-0.360774	0.333019	0.778747	-1.26599	24.9163	24.9394	25.9149	24.9973	25.9901	25.8022
Q13201	MMRN1_HUMAN Multimerin-1 OS=Homo sapiens OX=9606 GN=MMRN1 PE=1 SV=3	13	13	13			0.477173	-0.856134	0.333294	0.552431	-1.26505	18.4331	16.6626	16.7956	17.261	17.7633	16.5
O00391	QSOX1_HUMAN Sulfhydryl oxidase 1 OS=Homo sapiens OX=9606 GN=QSOX1 PE=1 SV=3	15	15	15			0.475645	0.206321	0.334468	1.15374	1.26104	19.9435	19.9555	19.4444	19.9759	19.4846	19.5601
P05090	APOD_HUMAN Apolipoprotein D OS=Homo sapiens OX=9606 GN=APOD PE=1 SV=1	12	12	12			0.47432	0.262897	0.33549	1.19989	1.25757	23.7191	23.8864	22.982	23.6452	23.4706	23.4288
P00740	FA9_HUMAN Coagulation factor IX OS=Homo sapiens OX=9606 GN=F9 PE=1 SV=2	12	12	12			0.469309	0.167285	0.339384	1.12294	1.24447	20.4603	20.5268	20.6012	21.0348	20.9852	20.9871
P10909	CLUS_HUMAN Clusterin OS=Homo sapiens OX=9606 GN=CLU PE=1 SV=1	20	20	20			0.468356	0.261054	0.340129	1.19835	1.24198	23.3888	23.8306	23.1961	23.6954	23.8411	23.683
P29622	KAIN_HUMAN Kallistatin OS=Homo sapiens OX=9606 GN=SERPINA4 PE=1 SV=3	12	12	12			0.467504	-0.0992241	0.340797	0.933535	-1.23976	21.499	21.4777	21.8871	21.6278	22.1198	22.1028
P06276	CHLE_HUMAN Cholinesterase OS=Homo sapiens OX=9606 GN=BCHE PE=1 SV=1	13	13	13			0.458762	0.189255	0.347727	1.14017	1.21698	21.3894	21.5201	20.8846	21.3677	21.2913	21.2453
P02748	CO9_HUMAN Complement component C9 OS=Homo sapiens OX=9606 GN=C9 PE=1 SV=2	26	26	26			0.455144	0.147813	0.350636	1.10789	1.20758	22.6627	22.661	23.2701	23.6606	22.6347	22.6894
O43866	CD5L_HUMAN CD5 antigen-like OS=Homo sapiens OX=9606 GN=CD5L PE=1 SV=1	7	7	7			0.453768	0.668785	0.351748	1.58973	1.20401	13.8999	15.601	16.6221	17.13	19.6466	19.4439
P01011	AACT_HUMAN Alpha-1-antichymotrypsin OS=Homo sapiens OX=9606 GN=SERPINA3 PE=1 SV=2	23	23	23			0.453612	-0.0567989	0.351875	0.961395	-1.20361	24.8246	24.7189	25.392	25.2897	25.5049	25.5425
P04070	PROC_HUMAN Vitamin K-dependent protein C OS=Homo sapiens OX=9606 GN=PROC PE=1 SV=1	6	6	6			0.453081	0.211976	0.352305	1.15827	1.20223	19.6567	19.6291	19.5397	20.0956	19.7339	19.8415
P81605	DCD_HUMAN Dermcidin OS=Homo sapiens OX=9606 GN=DCD PE=1 SV=2	2	2	2			0.447865	-0.529947	0.356562	0.69258	-1.18871	14.5419	14.717	14.3943	13.9845	15.6466	14.2915
Q13822	ENPP2_HUMAN Ectonucleotide pyrophosphatase/phosphodiesterase family member 2 OS=Homo sapiens OX=9606 GN=ENPP2 PE=1 SV=3	2	2	2			0.439622	0.392088	0.363394	1.31229	1.16741	16.7659	16.6687	16.7114	16.9496	15.0944	16.1297
Q9Y5Y7	LYVE1_HUMAN Lymphatic vessel endothelial hyaluronic acid receptor 1 OS=Homo sapiens OX=9606 GN=LYVE1 PE=1 SV=2	2	2	2			0.438111	1.7426	0.364661	3.34638	1.16351	18.6744	18.5426	13.638	18.3413	14.7178	15.3741
Q76LX8	ATS13_HUMAN A disintegrin and metalloproteinase with thrombospondin motifs 13 OS=Homo sapiens OX=9606 GN=ADAMTS13 PE=1 SV=1	12	12	12			0.433186	0.226483	0.36882	1.16998	1.15083	17.6145	17.8428	16.9108	17.4772	17.1269	17.0116
P00488	F13A_HUMAN Coagulation factor XIII A chain OS=Homo sapiens OX=9606 GN=F13A1 PE=1 SV=4	4	4	4			0.427294	-0.795368	0.373857	0.576196	-1.13568	17.3918	16.0761	14.3214	14.9124	17.1066	15.4451
P35858	ALS_HUMAN Insulin-like growth factor-binding protein complex acid labile subunit OS=Homo sapiens OX=9606 GN=IGFALS PE=1 SV=1	18	18	18			0.421197	-0.0735734	0.379143	0.950281	-1.12004	21.5763	21.5443	22.0868	22.1003	22.1391	21.9369
P07359	GP1BA_HUMAN Platelet glycoprotein Ib alpha chain OS=Homo sapiens OX=9606 GN=GP1BA PE=1 SV=2	8	8	8			0.418948	-0.334758	0.381111	0.792917	-1.11428	20.4156	19.4803	19.1372	19.0857	18.7674	18.7499
P80108	PHLD_HUMAN Phosphatidylinositol-glycan-specific phospholipase D OS=Homo sapiens OX=9606 GN=GPLD1 PE=1 SV=3	16	16	16			0.412387	0.233339	0.386913	1.17555	1.09749	21.3333	21.3254	20.6374	21.2946	20.9632	21.0139
P10720	PF4V_HUMAN Platelet factor 4 variant OS=Homo sapiens OX=9606 GN=PF4V1 PE=1 SV=1	2	2	1			0.411672	2.04679	0.38755	4.13186	1.09567	18.3656	18.9265	12.9889	18.7473	20.4181	20.2392
P05154	IPSP_HUMAN Plasma serine protease inhibitor OS=Homo sapiens OX=9606 GN=SERPINA5 PE=1 SV=3	13	13	13			0.40944	-0.485909	0.389547	0.714047	-1.08997	20.0985	18.7805	19.0792	18.7321	14.3939	14.6013
Q8IZF2	AGRF5_HUMAN Adhesion G protein-coupled receptor F5 OS=Homo sapiens OX=9606 GN=ADGRF5 PE=1 SV=3	3	3	3			0.407289	-2.1452	0.391481	0.226064	-1.08448	18.4347	15.7872	17.1702	18.6746	18.9504	13.658
P12830	CADH1_HUMAN Cadherin-1 OS=Homo sapiens OX=9606 GN=CDH1 PE=1 SV=3	2	2	2			0.40596	-0.887884	0.392681	0.540406	-1.08109	16.0819	16.3477	15.8749	15.4227	15.4963	13.019
P05362	ICAM1_HUMAN Intercellular adhesion molecule 1 OS=Homo sapiens OX=9606 GN=ICAM1 PE=1 SV=2	6	6	6			0.395982	-0.929906	0.401807	0.524893	-1.05568	14.7582	15.4222	16.0195	13.6428	16.4015	15.3246
P11021	BIP_HUMAN Endoplasmic reticulum chaperone BiP OS=Homo sapiens OX=9606 GN=HSPA5 PE=1 SV=2	12	12	12			0.388679	0.156216	0.408621	1.11436	1.03713	17.4867	17.8269	17.1365	17.4073	17.3373	17.195
P08253	MMP2_HUMAN 72 kDa type IV collagenase OS=Homo sapiens OX=9606 GN=MMP2 PE=1 SV=2	6	6	6			0.386908	0.290122	0.410291	1.22274	1.03264	18.6267	18.9015	17.7586	18.5429	17.2945	17.1058
Q15166	PON3_HUMAN Serum paraoxonase/lactonase 3 OS=Homo sapiens OX=9606 GN=PON3 PE=1 SV=3	6	6	6			0.384723	0.310874	0.41236	1.24046	1.0271	18.5567	18.6919	17.6201	17.5172	17.398	18.2984
P07358	CO8B_HUMAN Complement component C8 beta chain OS=Homo sapiens OX=9606 GN=C8B PE=1 SV=3	26	26	26			0.377948	0.102585	0.418844	1.0737	1.00994	22.2013	22.1762	22.4108	22.4405	22.0265	22.3297
P14618	KPYM_HUMAN Pyruvate kinase PKM OS=Homo sapiens OX=9606 GN=PKM PE=1 SV=4	4	4	4			0.375454	-0.816531	0.421256	0.567806	-1.00363	16.216	16.9351	17.1074	15.9887	16.2605	14.2104
P55058	PLTP_HUMAN Phospholipid transfer protein OS=Homo sapiens OX=9606 GN=PLTP PE=1 SV=1	6	6	6			0.36634	-1.93042	0.43019	0.262353	-0.980601	19.9247	20.134	20.3236	14.461	19.5991	19.461
P00742	FA10_HUMAN Coagulation factor X OS=Homo sapiens OX=9606 GN=F10 PE=1 SV=2	15	15	15			0.362931	-0.058876	0.43358	0.960012	-0.971999	20.8208	20.6453	21.1968	21.168	21.733	21.7607
P26927	HGFL_HUMAN Hepatocyte growth factor-like protein OS=Homo sapiens OX=9606 GN=MST1 PE=1 SV=2	20	20	20			0.362263	0.125673	0.434247	1.09102	0.970311	20.7417	20.6255	19.8023	20.1292	20.2214	20.3877
P13591	NCAM1_HUMAN Neural cell adhesion molecule 1 OS=Homo sapiens OX=9606 GN=NCAM1 PE=1 SV=3	13	13	13			0.358399	0.169003	0.438128	1.12428	0.960571	18.7539	18.8644	18.1123	18.01	17.8331	18.3318
P05062	ALDOB_HUMAN Fructose-bisphosphate aldolase B OS=Homo sapiens OX=9606 GN=ALDOB PE=1 SV=2	8	8	8			0.358003	0.0327962	0.438528	1.02299	0.959572	19.0717	19.1125	17.6201	17.7077	18.7815	18.7515
P05452	TETN_HUMAN Tetranectin OS=Homo sapiens OX=9606 GN=CLEC3B PE=1 SV=3	12	12	12			0.349003	-0.304479	0.44771	0.809735	-0.936909	20.6063	20.9457	20.2378	19.6882	20.9385	20.2353
P20851	C4BPB_HUMAN C4b-binding protein beta chain OS=Homo sapiens OX=9606 GN=C4BPB PE=1 SV=1	7	7	7			0.34858	0.299761	0.448146	1.23094	0.935843	20.2782	20.0453	19.7268	20.601	19.812	20.07
P43652	AFAM_HUMAN Afamin OS=Homo sapiens OX=9606 GN=AFM PE=1 SV=1	33	33	33			0.347707	0.0463435	0.449048	1.03264	0.933647	24.0622	24.1495	24.4583	24.4058	24.0847	24.1889
Q06033	ITIH3_HUMAN Inter-alpha-trypsin inhibitor heavy chain H3 OS=Homo sapiens OX=9606 GN=ITIH3 PE=1 SV=2	25	25	18			0.345021	-0.0341428	0.451834	0.976612	-0.92689	21.1058	21.0249	20.9711	20.911	21.2145	21.2531
Q9HDC9	APMAP_HUMAN Adipocyte plasma membrane-associated protein OS=Homo sapiens OX=9606 GN=APMAP PE=1 SV=2	4	4	4			0.344524	0.762733	0.452351	1.6967	0.925641	14.7334	15.7358	13.9235	15.9785	19.1401	18.3709
Q8NBP7	PCSK9_HUMAN Proprotein convertase subtilisin/kexin type 9 OS=Homo sapiens OX=9606 GN=PCSK9 PE=1 SV=3	3	3	3			0.343867	0.618349	0.453036	1.53512	0.923989	16.6951	16.6623	14.2396	14.1707	14.1583	16.115
P37802	TAGL2_HUMAN Transgelin-2 OS=Homo sapiens OX=9606 GN=TAGLN2 PE=1 SV=3	3	3	3			0.340653	-0.461449	0.456401	0.726256	-0.915909	15.4416	15.3694	16.1377	14.6767	15.6289	15.7778
P00751	CFAB_HUMAN Complement factor B OS=Homo sapiens OX=9606 GN=CFB PE=1 SV=2	42	42	42			0.335871	0.0676587	0.461455	1.04801	0.903894	25.6399	25.7386	25.2263	25.4053	25.0998	25.0251
P02656	APOC3_HUMAN Apolipoprotein C-III OS=Homo sapiens OX=9606 GN=APOC3 PE=1 SV=1	5	5	5			0.332641	-0.278316	0.464899	0.824553	-0.895781	22.0865	21.7413	21.5923	21.8824	23.7332	22.9534
Q9BYE9	CDHR2_HUMAN Cadherin-related family member 2 OS=Homo sapiens OX=9606 GN=CDHR2 PE=1 SV=2	2	2	2			0.318712	-0.695866	0.480052	0.617339	-0.86083	14.7266	15.2775	16.058	15.6301	16.5357	14.3251
P05067	A4_HUMAN Amyloid-beta precursor protein OS=Homo sapiens OX=9606 GN=APP PE=1 SV=3	8	8	8			0.31769	0.237045	0.481183	1.17858	0.858265	16.3904	16.0878	15.5909	16.1998	16.0841	16.489
P19827	ITIH1_HUMAN Inter-alpha-trypsin inhibitor heavy chain H1 OS=Homo sapiens OX=9606 GN=ITIH1 PE=1 SV=3	29	29	29			0.317448	0.142703	0.481451	1.10397	0.857658	24.8205	24.7944	25.2264	25.2052	24.4465	24.922
Q04756	HGFA_HUMAN Hepatocyte growth factor activator OS=Homo sapiens OX=9606 GN=HGFAC PE=1 SV=1	16	16	16			0.315621	0.122213	0.483481	1.0884	0.853076	20.1857	20.441	20.3475	20.6229	20.3752	20.2111
P27169	PON1_HUMAN Serum paraoxonase/arylesterase 1 OS=Homo sapiens OX=9606 GN=PON1 PE=1 SV=3	13	13	13			0.313323	-0.0330315	0.486046	0.977364	-0.847314	23.8277	23.7669	24.2644	24.1822	24.2518	24.2957
P13671	CO6_HUMAN Complement component C6 OS=Homo sapiens OX=9606 GN=C6 PE=1 SV=3	33	33	33			0.3117	0.0392329	0.487865	1.02757	0.843245	22.7484	22.8709	22.505	22.5385	22.3597	22.3214
P02790	HEMO_HUMAN Hemopexin OS=Homo sapiens OX=9606 GN=HPX PE=1 SV=2	29	29	29			0.310591	-0.172197	0.489113	0.88749	-0.840465	25.764	25.6925	25.581	25.7025	25.7979	25.2313
P04003	C4BPA_HUMAN C4b-binding protein alpha chain OS=Homo sapiens OX=9606 GN=C4BPA PE=1 SV=2	28	28	28			0.305985	0.148426	0.494328	1.10836	0.828917	23.6752	24.0234	23.1075	23.4134	23.4874	23.2785
P55056	APOC4_HUMAN Apolipoprotein C-IV OS=Homo sapiens OX=9606 GN=APOC4 PE=1 SV=1	3	3	3			0.295842	-0.651376	0.506009	0.636673	-0.803492	16.6922	16.856	16.5342	14.2614	17.0147	17.1695
P02741	CRP_HUMAN C-reactive protein OS=Homo sapiens OX=9606 GN=CRP PE=1 SV=1	5	5	5			0.294107	0.572616	0.508034	1.48722	0.799141	13.741	15.6673	18.351	17.8394	18.8417	19.1449
P33908	MA1A1_HUMAN Mannosyl-oligosaccharide 1,2-alpha-mannosidase IA OS=Homo sapiens OX=9606 GN=MAN1A1 PE=1 SV=3	6	6	6			0.290876	-0.711971	0.511828	0.610486	-0.791041	16.6056	14.375	16.9119	17.7963	17.4296	16.6398
P04439	HLAA_HUMAN HLA class I histocompatibility antigen, A alpha chain OS=Homo sapiens OX=9606 GN=HLA-A PE=1 SV=2;sp	4	4	2			0.284469	0.468761	0.519435	1.38392	0.774975	18.3784	18.337	14.6769	16.3507	17.1893	16.9632
Q13740	CD166_HUMAN CD166 antigen OS=Homo sapiens OX=9606 GN=ALCAM PE=1 SV=2	3	3	3			0.284227	0.354137	0.519724	1.27822	0.774368	15.7775	15.3363	14.632	15.775	15.4704	15.8312
Q9NPH3	IL1AP_HUMAN Interleukin-1 receptor accessory protein OS=Homo sapiens OX=9606 GN=IL1RAP PE=1 SV=2	6	6	6			0.283742	0.568402	0.520305	1.48288	0.773151	14.6552	16.6924	15.6244	15.5184	18.2453	18.0193
P01857	IGHG1_HUMAN Immunoglobulin heavy constant gamma 1 OS=Homo sapiens OX=9606 GN=IGHG1 PE=1 SV=1	9	5	5			0.272484	-0.38091	0.533969	0.767953	-0.744904	20.5958	20.6776	21.7496	20.3474	20.634	20.8115
Q14520	HABP2_HUMAN Hyaluronan-binding protein 2 OS=Homo sapiens OX=9606 GN=HABP2 PE=1 SV=1	18	18	18			0.271616	0.167994	0.535037	1.1235	0.742724	21.9083	21.6493	21.463	21.9738	21.4115	21.6638
P02671	FIBA_HUMAN Fibrinogen alpha chain OS=Homo sapiens OX=9606 GN=FGA PE=1 SV=2	2	2	2			0.271079	1.1739	0.535699	2.25621	0.741377	14.5541	16.2031	16.5634	14.7882	13.6791	17.3269
P06703	S10A6_HUMAN Protein S100-A6 OS=Homo sapiens OX=9606 GN=S100A6 PE=1 SV=1	2	2	2			0.268874	-1.62725	0.538426	0.323705	-0.735838	18.1301	18.203	17.4497	18.5084	19.3098	13.2965
P10721	KIT_HUMAN Mast/stem cell growth factor receptor Kit OS=Homo sapiens OX=9606 GN=KIT PE=1 SV=1	5	5	5			0.268482	-0.861356	0.538912	0.550435	-0.734854	16.2957	13.1249	15.6284	16.2706	16.3345	16.279
P33151	CADH5_HUMAN Cadherin-5 OS=Homo sapiens OX=9606 GN=CDH5 PE=1 SV=5	7	7	7			0.266745	0.507195	0.541072	1.42128	0.730491	17.6182	17.4134	16.7055	16.5362	15.2974	17.1931
P02753	RET4_HUMAN Retinol-binding protein 4 OS=Homo sapiens OX=9606 GN=RBP4 PE=1 SV=3	11	11	11			0.266316	-0.251597	0.541607	0.839966	-0.729414	22.4334	22.6022	22.2389	22.2508	23.0176	22.0821
P04114	APOB_HUMAN Apolipoprotein B-100 OS=Homo sapiens OX=9606 GN=APOB PE=1 SV=2	232	232	226			0.263545	-0.0757802	0.545073	0.948829	-0.722452	23.8132	23.6128	24.265	24.1054	24.7048	24.8374
P01034	CYTC_HUMAN Cystatin-C OS=Homo sapiens OX=9606 GN=CST3 PE=1 SV=1	2	2	2			0.244621	0.302004	0.56935	1.23286	0.674814	17.991	18.8389	18.37	17.7847	17.8118	18.4552
P12109	CO6A1_HUMAN Collagen alpha-1(VI) chain OS=Homo sapiens OX=9606 GN=COL6A1 PE=1 SV=3	2	2	2			0.242421	-0.647178	0.572241	0.638528	-0.669263	17.0804	17.4151	16.2935	16.5983	16.2209	13.6397
P98160	PGBM_HUMAN Basement membrane-specific heparan sulfate proteoglycan core protein OS=Homo sapiens OX=9606 GN=HSPG2 PE=1 SV=4	5	5	5			0.240617	0.117153	0.574623	1.08459	0.664712	15.8823	15.8841	15.9195	15.8059	15.2943	15.7576
P04278	SHBG_HUMAN Sex hormone-binding globulin OS=Homo sapiens OX=9606 GN=SHBG PE=1 SV=2	7	7	7			0.238246	-0.515715	0.577769	0.699446	-0.658723	18.0199	18.0752	17.8225	18.2839	17.9311	15.8672
Q92820	GGH_HUMAN Gamma-glutamyl hydrolase OS=Homo sapiens OX=9606 GN=GGH PE=1 SV=2	7	7	7			0.233875	0.182423	0.583613	1.13479	0.647676	17.1498	17.3669	17.2657	16.9439	16.1672	16.8192
Q00610	CLH1_HUMAN Clathrin heavy chain 1 OS=Homo sapiens OX=9606 GN=CLTC PE=1 SV=5	3	3	3			0.233431	-0.370727	0.58421	0.773393	-0.646555	15.4412	15.3742	15.3498	15.7849	16.5363	15.056
Q9Y490	TLN1_HUMAN Talin-1 OS=Homo sapiens OX=9606 GN=TLN1 PE=1 SV=3	16	16	16			0.231631	-1.39225	0.586636	0.38097	-0.642	17.9804	12.9122	14.3183	16.7575	15.8834	14.3357
P36955	PEDF_HUMAN Pigment epithelium-derived factor OS=Homo sapiens OX=9606 GN=SERPINF1 PE=1 SV=4	17	17	17			0.229861	0.0931683	0.589032	1.06671	0.637522	23.3582	23.3995	23.0259	23.3941	23.1572	23.0272
P68363	TBA1B_HUMAN Tubulin alpha-1B chain OS=Homo sapiens OX=9606 GN=TUBA1B PE=1 SV=1;sp	6	6	6			0.229093	-0.292585	0.590075	0.816438	-0.635577	17.6517	17.2138	17.0089	17.5763	18.0571	17.0498
Q14766	LTBP1_HUMAN Latent-transforming growth factor beta-binding protein 1 OS=Homo sapiens OX=9606 GN=LTBP1 PE=1 SV=4	8	8	8			0.227098	-0.483685	0.592792	0.715149	-0.630524	15.3588	14.4689	14.4557	15.4564	15.6163	14.0545
P55290	CAD13_HUMAN Cadherin-13 OS=Homo sapiens OX=9606 GN=CDH13 PE=1 SV=1	3	3	3			0.226761	0.112558	0.593252	1.08114	0.629669	18.6533	18.5248	16.9806	17.4423	17.4519	17.4564
Q9BXR6	FHR5_HUMAN Complement factor H-related protein 5 OS=Homo sapiens OX=9606 GN=CFHR5 PE=1 SV=1	9	9	8			0.221815	0.142411	0.600047	1.10375	0.617127	18.1416	18.724	17.9272	17.9702	18.8502	18.6521
P48741	HSP77_HUMAN Putative heat shock 70 kDa protein 7 OS=Homo sapiens OX=9606 GN=HSPA7 PE=5 SV=2;sp	2	2	1			0.219382	0.931244	0.603418	1.90692	0.61095	14.5201	17.1408	13.6581	15.9421	15.2779	13.1668
P06727	APOA4_HUMAN Apolipoprotein A-IV OS=Homo sapiens OX=9606 GN=APOA4 PE=1 SV=3	43	43	43			0.216099	0.118544	0.607996	1.08564	0.602608	23.022	23.4535	22.0577	22.2263	22.6895	22.445
Q14624	ITIH4_HUMAN Inter-alpha-trypsin inhibitor heavy chain H4 OS=Homo sapiens OX=9606 GN=ITIH4 PE=1 SV=4	41	41	41			0.212313	0.0286611	0.61332	1.02007	0.592973	24.8323	24.7743	24.8872	24.9219	23.5644	23.6736
P22891	PROZ_HUMAN Vitamin K-dependent protein Z OS=Homo sapiens OX=9606 GN=PROZ PE=1 SV=2	7	7	7			0.210813	-0.304531	0.615442	0.809705	-0.589153	18.3469	17.5122	17.4718	16.6637	15.3152	16.0443
Q5VTE0	EF1A3_HUMAN Putative elongation factor 1-alpha-like 3 OS=Homo sapiens OX=9606 GN=EEF1A1P5 PE=5 SV=1;sp	2	2	2			0.206188	-0.558153	0.622031	0.679171	-0.577358	17.6298	17.255	13.8715	14.8886	17.6057	15.289
P02766	TTHY_HUMAN Transthyretin OS=Homo sapiens OX=9606 GN=TTR PE=1 SV=1	9	9	9			0.204335	-0.168898	0.624691	0.889522	-0.572626	23.0723	23.3426	23.9331	23.2035	23.9711	23.9238
P02775	CXCL7_HUMAN Platelet basic protein OS=Homo sapiens OX=9606 GN=PPBP PE=1 SV=3	7	7	7			0.203724	-0.211466	0.62557	0.863659	-0.571065	19.5539	20.0685	20.2012	19.7531	21.1528	20.4519
P0DOY3	IGLC3_HUMAN Immunoglobulin lambda constant 3 OS=Homo sapiens OX=9606 GN=IGLC3 PE=1 SV=1;sp	4	4	4			0.2037	-0.131285	0.625605	0.913018	-0.571004	19.2843	19.5905	19.5604	19.3328	19.694	19.2215
P12111	CO6A3_HUMAN Collagen alpha-3(VI) chain OS=Homo sapiens OX=9606 GN=COL6A3 PE=1 SV=5	14	14	14			0.202739	-0.339925	0.626991	0.790082	-0.568549	17.3207	17.1316	15.7389	16.3508	16.2564	14.8138
P00747	PLMN_HUMAN Plasminogen OS=Homo sapiens OX=9606 GN=PLG PE=1 SV=2	51	51	49			0.202021	0.0303154	0.628028	1.02124	0.566713	24.7895	24.9232	24.2915	24.246	24.5281	24.5309
P13598	ICAM2_HUMAN Intercellular adhesion molecule 2 OS=Homo sapiens OX=9606 GN=ICAM2 PE=1 SV=2	3	3	3			0.201165	-0.908927	0.629267	0.532581	-0.564524	14.8587	15.7484	17.6104	13.489	17.0905	17.5954
P35443	TSP4_HUMAN Thrombospondin-4 OS=Homo sapiens OX=9606 GN=THBS4 PE=1 SV=2	8	7	7			0.200174	-0.109888	0.630705	0.92666	-0.561989	18.5738	18.0744	17.8233	17.8781	17.2275	17.3424
P07333	CSF1R_HUMAN Macrophage colony-stimulating factor 1 receptor OS=Homo sapiens OX=9606 GN=CSF1R PE=1 SV=2	2	2	2			0.199826	-0.510346	0.63121	0.702054	-0.561098	18.3223	18.74	17.1542	17.5348	17.0574	14.728
P00338	LDHA_HUMAN L-lactate dehydrogenase A chain OS=Homo sapiens OX=9606 GN=LDHA PE=1 SV=2	6	6	5			0.196319	0.175531	0.636328	1.12938	0.552114	18.837	18.9371	18.5047	19.2648	19.0886	18.755
P02654	APOC1_HUMAN Apolipoprotein C-I OS=Homo sapiens OX=9606 GN=APOC1 PE=1 SV=1	6	6	6			0.192105	0.244625	0.642532	1.18478	0.541302	19.2638	19.6204	18.5311	19.4965	20.1673	19.5792
P08238	HS90B_HUMAN Heat shock protein HSP 90-beta OS=Homo sapiens OX=9606 GN=HSP90AB1 PE=1 SV=4	4	4	3			0.190866	-0.355605	0.644368	0.781542	-0.538118	17.7103	17.6283	17.1308	17.7582	18.996	17.3838
P02749	APOH_HUMAN Beta-2-glycoprotein 1 OS=Homo sapiens OX=9606 GN=APOH PE=1 SV=3	22	22	22			0.188319	-0.233551	0.648158	0.850539	-0.531569	24.4103	25.0539	24.5643	23.9379	24.451	23.7332
P05156	CFAI_HUMAN Complement factor I OS=Homo sapiens OX=9606 GN=CFI PE=1 SV=2	24	24	24			0.182855	-0.142425	0.656364	0.905995	-0.517488	22.9582	23.3006	23.0227	22.8635	23.3403	22.7297
P49913	CAMP_HUMAN Cathelicidin antimicrobial peptide OS=Homo sapiens OX=9606 GN=CAMP PE=1 SV=1	2	2	2			0.176137	0.265073	0.666596	1.2017	0.500117	15.2355	15.9482	16.0283	15.2374	15.6163	16.4897
P23528	COF1_HUMAN Cofilin-1 OS=Homo sapiens OX=9606 GN=CFL1 PE=1 SV=3;sp	2	2	2			0.174749	-0.310531	0.66873	0.806345	-0.496521	15.5147	15.5076	14.7606	15.3492	16.7549	15.2417
P62987	RL40_HUMAN Ubiquitin-60S ribosomal protein L40 OS=Homo sapiens OX=9606 GN=UBA52 PE=1 SV=2;sp	2	2	2			0.173234	0.275818	0.671067	1.21068	0.492593	14.9272	14.1375	13.1524	14.2595	16.8892	17.3993
P00746	CFAD_HUMAN Complement factor D OS=Homo sapiens OX=9606 GN=CFD PE=1 SV=5	6	6	6			0.173151	-0.646267	0.671195	0.638931	-0.492378	17.3045	17.845	17.4291	14.1617	17.1824	17.9706
P02649	APOE_HUMAN Apolipoprotein E OS=Homo sapiens OX=9606 GN=APOE PE=1 SV=1	21	21	21			0.167902	-0.0389423	0.679357	0.973368	-0.478735	23.3814	23.503	23.5477	23.4512	24.1201	23.9781
Q15848	ADIPO_HUMAN Adiponectin OS=Homo sapiens OX=9606 GN=ADIPOQ PE=1 SV=1	2	2	2			0.16485	-0.222801	0.684148	0.8569	-0.470783	16.8741	17.1106	19.6889	18.5197	18.6881	18.9524
P61769	B2MG_HUMAN Beta-2-microglobulin OS=Homo sapiens OX=9606 GN=B2M PE=1 SV=1	3	3	3			0.16483	-0.279045	0.684179	0.824136	-0.470731	15.656	15.918	16.5937	15.1305	16.4946	16.8587
P60709	ACTB_HUMAN Actin, cytoplasmic 1 OS=Homo sapiens OX=9606 GN=ACTB PE=1 SV=1	16	16	1			0.163699	-0.177927	0.685963	0.883972	-0.467778	21.0331	20.2147	20.0074	20.5052	20.6507	20.4376
P08519	APOA_HUMAN Apolipoprotein(a) OS=Homo sapiens OX=9606 GN=LPA PE=1 SV=1	32	30	30			0.153294	0.115868	0.702597	1.08363	0.440526	21.0407	20.6306	21.2874	21.6611	23.2895	23.6736
Q9UGM5	FETUB_HUMAN Fetuin-B OS=Homo sapiens OX=9606 GN=FETUB PE=1 SV=2	8	8	8			0.152906	0.137248	0.703225	1.09981	0.439505	21.0147	21.485	20.5696	20.9978	20.6617	20.1749
P02750	A2GL_HUMAN Leucine-rich alpha-2-glycoprotein OS=Homo sapiens OX=9606 GN=LRG1 PE=1 SV=2	8	8	8			0.151987	0.115019	0.704714	1.08299	0.437087	22.4576	22.6069	22.5237	23.0764	22.2697	21.9127
O14786	NRP1_HUMAN Neuropilin-1 OS=Homo sapiens OX=9606 GN=NRP1 PE=1 SV=3	4	4	4			0.144597	0.20626	0.716808	1.15369	0.417588	17.6518	17.7986	16.991	18.081	16.4752	15.8572
P06681	CO2_HUMAN Complement C2 OS=Homo sapiens OX=9606 GN=C2 PE=1 SV=2	27	27	27			0.143414	0.042106	0.718763	1.02962	0.414457	22.2774	22.2691	22.323	22.2198	21.886	22.1238
P0C0L5	CO4B_HUMAN Complement C4-B OS=Homo sapiens OX=9606 GN=C4B PE=1 SV=2	92	4	4			0.135933	-0.0753911	0.731252	0.949085	-0.394583	22.6171	22.5481	23.7045	23.295	23.4087	23.661
P01591	IGJ_HUMAN Immunoglobulin J chain OS=Homo sapiens OX=9606 GN=JCHAIN PE=1 SV=4	5	5	5			0.133849	-0.248665	0.734769	0.841675	-0.389026	16.0313	14.629	14.6124	15.4176	17.3892	17.2403
P06733	ENOA_HUMAN Alpha-enolase OS=Homo sapiens OX=9606 GN=ENO1 PE=1 SV=2	6	6	5			0.13351	0.350185	0.735343	1.27472	0.38812	16.4952	15.8857	15.808	15.3147	14.0979	16.2514
Q9UHG3	PCYOX_HUMAN Prenylcysteine oxidase 1 OS=Homo sapiens OX=9606 GN=PCYOX1 PE=1 SV=3	11	11	11			0.131533	0.05878	0.738698	1.04158	0.382836	18.6477	18.4012	18.376	18.6165	19.2922	19.4745
Q9NQ79	CRAC1_HUMAN Cartilage acidic protein 1 OS=Homo sapiens OX=9606 GN=CRTAC1 PE=1 SV=2	6	6	6			0.123683	0.0602315	0.752172	1.04263	0.361767	18.1616	17.9017	17.5001	17.7997	16.8057	16.9467
O14791	APOL1_HUMAN Apolipoprotein L1 OS=Homo sapiens OX=9606 GN=APOL1 PE=1 SV=5	12	12	12			0.123567	0.0655111	0.752373	1.04646	0.361456	20.8381	20.563	20.5242	20.6525	20.3109	20.6541
P22352	GPX3_HUMAN Glutathione peroxidase 3 OS=Homo sapiens OX=9606 GN=GPX3 PE=1 SV=2	5	5	5			0.121089	-0.133248	0.756678	0.911776	-0.354773	19.424	20.0325	20.6634	20.0567	21.2085	20.807
P13639	EF2_HUMAN Elongation factor 2 OS=Homo sapiens OX=9606 GN=EEF2 PE=1 SV=4	2	2	2			0.120749	0.168859	0.75727	1.12417	0.353854	16.5817	16.5156	16.1052	17.1927	16.8811	16.3663
Q96PD5	PGRP2_HUMAN N-acetylmuramoyl-L-alanine amidase OS=Homo sapiens OX=9606 GN=PGLYRP2 PE=1 SV=1	13	13	13			0.120256	-0.0583509	0.758131	0.960361	-0.352522	23.3104	23.3522	23.3715	22.9898	22.9286	23.0934
P01042	KNG1_HUMAN Kininogen-1 OS=Homo sapiens OX=9606 GN=KNG1 PE=1 SV=2	33	33	33			0.117215	0.0774651	0.763458	1.05516	0.344292	24.7431	24.9415	24.3686	24.761	24.5339	24.1755
P02655	APOC2_HUMAN Apolipoprotein C-II OS=Homo sapiens OX=9606 GN=APOC2 PE=1 SV=1	2	2	2			0.11713	-0.155617	0.763607	0.897748	-0.34406	19.2689	18.8774	18.1897	18.9084	19.5891	18.7951
P49908	SEPP1_HUMAN Selenoprotein P OS=Homo sapiens OX=9606 GN=SELENOP PE=1 SV=3	4	4	4			0.108135	0.114469	0.779588	1.08258	0.319568	19.5857	19.7995	19.2342	19.9134	19.2828	18.7332
P02774	VTDB_HUMAN Vitamin D-binding protein OS=Homo sapiens OX=9606 GN=GC PE=1 SV=2	41	41	41			0.106327	0.0553602	0.78284	1.03912	0.314618	25.4721	25.8082	25.2806	25.3793	25.3479	25.0792
P27918	PROP_HUMAN Properdin OS=Homo sapiens OX=9606 GN=CFP PE=1 SV=2	8	8	8			0.10153	-0.20731	0.791535	0.866151	-0.301436	21.2621	22.1406	21.3255	19.8441	20.0605	20.0415
P52815	RM12_HUMAN 39S ribosomal protein L12, mitochondrial OS=Homo sapiens OX=9606 GN=MRPL12 PE=1 SV=2	2	2	2			0.0971678	-0.188521	0.799525	0.877505	-0.289389	14.3273	14.8036	13.8095	14.259	15.5744	14.0831
P27105	STOM_HUMAN Erythrocyte band 7 integral membrane protein OS=Homo sapiens OX=9606 GN=STOM PE=1 SV=3	3	3	3			0.0931092	0.248686	0.807032	1.18812	0.278125	16.5672	15.4215	15.0301	15.0063	14.5745	16.4901
Q16610	ECM1_HUMAN Extracellular matrix protein 1 OS=Homo sapiens OX=9606 GN=ECM1 PE=1 SV=2	15	15	15			0.089591	0.133385	0.813596	1.09686	0.268317	18.4659	19.1112	19.3904	20.0059	18.7272	17.8665
P07355	ANXA2_HUMAN Annexin A2 OS=Homo sapiens OX=9606 GN=ANXA2 PE=1 SV=2;sp	6	6	6			0.0888958	-0.120166	0.8149	0.920082	-0.266374	18.3289	18.5176	18.2635	18.7231	18.9737	17.965
P01008	ANT3_HUMAN Antithrombin-III OS=Homo sapiens OX=9606 GN=SERPINC1 PE=1 SV=1	24	24	24			0.0876428	0.0373554	0.817254	1.02623	0.262868	24.416	24.6567	24.2461	24.0098	24.2997	24.4074
P01859	IGHG2_HUMAN Immunoglobulin heavy constant gamma 2 OS=Homo sapiens OX=9606 GN=IGHG2 PE=1 SV=2	7	3	2			0.0873934	0.0678749	0.817724	1.04817	0.26217	20.5751	21.1434	20.8368	20.5394	21.1628	21.0955
P07437	TBB5_HUMAN Tubulin beta chain OS=Homo sapiens OX=9606 GN=TUBB PE=1 SV=2;sp	3	3	3			0.0863103	-0.157776	0.819766	0.896406	-0.259134	17.6294	18.0131	17.4771	17.9932	18.6787	17.3056
O75636	FCN3_HUMAN Ficolin-3 OS=Homo sapiens OX=9606 GN=FCN3 PE=1 SV=2	10	10	10			0.0858223	-0.0645326	0.820687	0.956255	-0.257764	20.7978	21.1722	20.0391	19.9638	20.3669	19.8742
Q13790	APOF_HUMAN Apolipoprotein F OS=Homo sapiens OX=9606 GN=APOF PE=1 SV=2	3	3	3			0.084382	0.184476	0.823414	1.1364	0.253718	14.8084	14.0787	19.0046	20.6255	20.6853	20.3475
P02647	APOA1_HUMAN Apolipoprotein A-I OS=Homo sapiens OX=9606 GN=APOA1 PE=1 SV=1	33	33	33			0.0769473	0.0651906	0.837631	1.04622	0.232713	24.7561	24.8921	24.2215	24.7326	24.8551	24.4036
P15151	PVR_HUMAN Poliovirus receptor OS=Homo sapiens OX=9606 GN=PVR PE=1 SV=2	3	3	3			0.0740951	0.0918357	0.84315	1.06573	0.224599	17.588	17.3194	16.996	17.9038	17.1671	16.8035
P63261	ACTG_HUMAN Actin, cytoplasmic 2 OS=Homo sapiens OX=9606 GN=ACTG1 PE=1 SV=1	16	1	1			0.0730387	-0.0848529	0.845204	0.942881	-0.221586	18.5748	17.8488	17.3063	17.9048	17.7778	17.6507
Q92954	PRG4_HUMAN Proteoglycan 4 OS=Homo sapiens OX=9606 GN=PRG4 PE=1 SV=3	12	12	12			0.0687234	-0.0497971	0.853644	0.966072	-0.209232	19.393	18.934	19.7223	20.0876	20.4819	20.4262
P04196	HRG_HUMAN Histidine-rich glycoprotein OS=Homo sapiens OX=9606 GN=HRG PE=1 SV=1	18	18	18			0.0666365	-0.0652574	0.857755	0.955775	-0.203231	24.3492	24.9068	24.2876	23.7757	23.7647	23.5231
Q96IY4	CBPB2_HUMAN Carboxypeptidase B2 OS=Homo sapiens OX=9606 GN=CPB2 PE=1 SV=2	6	6	6			0.0634868	0.0371443	0.863999	1.02608	0.194138	21.4812	21.3456	21.1975	21.0254	20.7646	21.1838
P17936	IBP3_HUMAN Insulin-like growth factor-binding protein 3 OS=Homo sapiens OX=9606 GN=IGFBP3 PE=1 SV=2	8	8	8			0.0619251	0.0416743	0.867111	1.02931	0.189615	19.6492	20.1067	19.8422	19.7994	19.5989	19.3093
Q9Y6Z7	COL10_HUMAN Collectin-10 OS=Homo sapiens OX=9606 GN=COLEC10 PE=1 SV=2	2	2	2			0.0598075	0.121679	0.87135	1.088	0.183464	15.5248	16.3609	15.7896	16.522	17.0096	15.8062
P04406	G3P_HUMAN Glyceraldehyde-3-phosphate dehydrogenase OS=Homo sapiens OX=9606 GN=GAPDH PE=1 SV=3	5	5	5			0.0575638	-0.11015	0.875863	0.926492	-0.176925	16.8336	17.0414	16.0255	16.7989	18.2138	16.9021
Q12805	FBLN3_HUMAN EGF-containing fibulin-like extracellular matrix protein 1 OS=Homo sapiens OX=9606 GN=EFEMP1 PE=1 SV=2	9	9	9			0.0567713	-0.0528463	0.877463	0.964033	-0.17461	19.3963	19.1234	19.1453	19.6908	19.3959	18.9648
P01009	A1AT_HUMAN Alpha-1-antitrypsin OS=Homo sapiens OX=9606 GN=SERPINA1 PE=1 SV=3	35	35	35			0.0564891	0.0343831	0.878033	1.02412	0.173785	25.3284	25.3619	25.6619	25.354	25.1464	25.5239
P14625	ENPL_HUMAN Endoplasmin OS=Homo sapiens OX=9606 GN=HSP90B1 PE=1 SV=1	2	2	2			0.0553335	-0.0617488	0.880373	0.958102	-0.170402	15.4133	15.6855	15.6504	15.9787	16.5606	15.7748
O00533	NCHL1_HUMAN Neural cell adhesion molecule L1-like protein OS=Homo sapiens OX=9606 GN=CHL1 PE=1 SV=4	15	15	15			0.053359	-0.0343024	0.884384	0.976504	-0.164609	17.9147	18.0576	17.1396	16.69	16.5654	16.7693
P54108	CRIS3_HUMAN Cysteine-rich secretory protein 3 OS=Homo sapiens OX=9606 GN=CRISP3 PE=1 SV=1	3	3	3			0.0527726	-0.224847	0.885579	0.855686	-0.162885	15.0488	17.2244	16.6151	14.009	17.4484	17.2044
P05543	THBG_HUMAN Thyroxine-binding globulin OS=Homo sapiens OX=9606 GN=SERPINA7 PE=1 SV=2	13	13	13			0.051579	0.0164992	0.888016	1.0115	0.159371	21.4363	21.5865	22.3304	22.1432	21.7576	21.8441
P01023	A2MG_HUMAN Alpha-2-macroglobulin OS=Homo sapiens OX=9606 GN=A2M PE=1 SV=3	53	53	45			0.0485527	0.0278893	0.894226	1.01952	0.150431	22.3799	22.102	21.6773	21.6765	22.7333	23.0957
P41222	PTGDS_HUMAN Prostaglandin-H2 D-isomerase OS=Homo sapiens OX=9606 GN=PTGDS PE=1 SV=1	2	2	2			0.0483182	0.302849	0.894709	1.23358	0.149736	17.5216	15.3339	14.9214	13.7092	14.7916	19.1002
P25311	ZA2G_HUMAN Zinc-alpha-2-glycoprotein OS=Homo sapiens OX=9606 GN=AZGP1 PE=1 SV=2	22	22	22			0.0470384	-0.0398604	0.897349	0.972749	-0.145941	22.7679	23.0966	22.5123	22.6373	22.7389	22.1656
P01031	CO5_HUMAN Complement C5 OS=Homo sapiens OX=9606 GN=C5 PE=1 SV=4	67	67	67			0.0455348	-0.0157013	0.900462	0.989176	-0.141471	22.6786	22.6849	23.3024	23.0844	23.0162	23.1808
Q6YHK3	CD109_HUMAN CD109 antigen OS=Homo sapiens OX=9606 GN=CD109 PE=1 SV=2	3	3	3			0.0329716	0.158085	0.92689	1.11581	0.10367	14.0536	16.3849	15.0991	16.0236	16.096	13.3145
P08571	CD14_HUMAN Monocyte differentiation antigen CD14 OS=Homo sapiens OX=9606 GN=CD14 PE=1 SV=2	7	7	7			0.0304694	0.0200303	0.932246	1.01398	0.0960392	20.1853	20.434	19.884	20.0918	20.3229	19.9265
O95479	G6PE_HUMAN GDH/6PGL endoplasmic bifunctional protein OS=Homo sapiens OX=9606 GN=H6PD PE=1 SV=2	4	4	4			0.0297827	-0.0510174	0.933721	0.965255	-0.0939386	15.7244	16.0784	15.5219	16.1412	15.3111	14.1847
P01834	IGKC_HUMAN Immunoglobulin kappa constant OS=Homo sapiens OX=9606 GN=IGKC PE=1 SV=2	6	6	6			0.0279175	0.0259577	0.93774	1.01816	0.08822	20.2215	20.8334	20.2207	19.906	21.0423	20.823
P02652	APOA2_HUMAN Apolipoprotein A-II OS=Homo sapiens OX=9606 GN=APOA2 PE=1 SV=1	6	6	6			0.0250333	-0.0397905	0.943988	0.972796	-0.0793369	21.4336	21.5123	22.108	21.1464	21.253	22.0166
Q9H4G4	GAPR1_HUMAN Golgi-associated plant pathogenesis-related protein 1 OS=Homo sapiens OX=9606 GN=GLIPR2 PE=1 SV=3	2	2	2			0.0204882	0.0307849	0.95392	1.02157	0.0652367	14.5951	15.2927	15.0245	15.3002	14.8529	13.9719
A6NIZ1	RP1BL_HUMAN Ras-related protein Rap-1b-like protein OS=Homo sapiens OX=9606 PE=2 SV=1;sp	2	2	2			0.0191889	-0.0699008	0.956778	0.952704	-0.0611826	16.8875	14.9257	13.5468	15.5325	15.8493	15.6157
P07360	CO8G_HUMAN Complement component C8 gamma chain OS=Homo sapiens OX=9606 GN=C8G PE=1 SV=3	11	11	11			0.0188894	0.00540288	0.957438	1.00375	0.0602465	22.5584	22.5702	22.837	22.684	22.6301	22.7875
O95445	APOM_HUMAN Apolipoprotein M OS=Homo sapiens OX=9606 GN=APOM PE=1 SV=2	8	8	8			0.0186352	-0.0248413	0.957998	0.982929	-0.0594516	19.7638	20.2025	20.3766	20.7221	21.2951	20.4363
P04217	A1BG_HUMAN Alpha-1B-glycoprotein OS=Homo sapiens OX=9606 GN=A1BG PE=1 SV=4	19	19	19			0.0163087	0.0113576	0.963144	1.0079	0.0521574	24.7	24.7087	24.7456	25.1354	24.7283	24.3638
P02743	SAMP_HUMAN Serum amyloid P-component OS=Homo sapiens OX=9606 GN=APCS PE=1 SV=2	6	6	6			0.0145072	0.0200609	0.967148	1.014	0.0464854	20.8579	20.543	19.4343	20.3107	20.5284	20.027
P16070	CD44_HUMAN CD44 antigen OS=Homo sapiens OX=9606 GN=CD44 PE=1 SV=3	3	3	3			0.0133006	0.0208124	0.969838	1.01453	0.0426742	18.4847	17.856	17.5307	18.5065	17.8247	17.54
Q96KN2	CNDP1_HUMAN Beta-Ala-His dipeptidase OS=Homo sapiens OX=9606 GN=CNDP1 PE=1 SV=4	21	21	21			0.0124161	0.00159899	0.971816	1.00111	0.0398743	20.9691	21.0271	20.3036	20.3264	21.2209	21.1449
P07195	LDHB_HUMAN L-lactate dehydrogenase B chain OS=Homo sapiens OX=9606 GN=LDHB PE=1 SV=2	5	4	4			0.01112	0.0269953	0.97472	1.01889	0.0357625	17.3066	16.6145	17.4964	16.7333	16.0475	17.5837
O95497	VNN1_HUMAN Pantetheinase OS=Homo sapiens OX=9606 GN=VNN1 PE=1 SV=2	5	5	5			0.00963846	-0.0153859	0.978051	0.989392	-0.0310479	13.2609	13.9727	18.4389	17.4767	18.0276	18.2318
P12955	PEPD_HUMAN Xaa-Pro dipeptidase OS=Homo sapiens OX=9606 GN=PEPD PE=1 SV=3	5	5	5			0.00775906	-0.00841713	0.982293	0.994183	-0.0250458	18.4009	18.701	17.2838	17.6383	17.5691	16.8893
P10643	CO7_HUMAN Complement component C7 OS=Homo sapiens OX=9606 GN=C7 PE=1 SV=2	36	36	36			0.00309692	-0.000683467	0.992894	0.999526	-0.010049	22.107	22.1875	22.0261	22.0794	22.2264	22.0906
P06753	TPM3_HUMAN Tropomyosin alpha-3 chain OS=Homo sapiens OX=9606 GN=TPM3 PE=1 SV=2	13	8	7			-4.34294e-08	0	1	1	0	14.2373	16.0865	15.5454	14.9234	15.0841	14.326
P07951	TPM2_HUMAN Tropomyosin beta chain OS=Homo sapiens OX=9606 GN=TPM2 PE=1 SV=1	12	4	0			-4.34294e-08	0	1	1	0	15.5743	15.1376	16.6855	14.7671	15.7589	12.9315
P09493	TPM1_HUMAN Tropomyosin alpha-1 chain OS=Homo sapiens OX=9606 GN=TPM1 PE=1 SV=2	10	4	4			-4.34294e-08	0	1	1	0	15.2127	15.5273	14.6455	15.7882	14.2306	14.3224
P16109	LYAM3_HUMAN P-selectin OS=Homo sapiens OX=9606 GN=SELP PE=1 SV=3	7	7	7			-4.34294e-08	0	1	1	0	14.7828	14.3571	14.9789	14.709	14.9659	14.0116
Q05682	CALD1_HUMAN Caldesmon OS=Homo sapiens OX=9606 GN=CALD1 PE=1 SV=3	7	7	7			-4.34294e-08	0	1	1	0	15.0752	16.8964	14.7505	14.7972	16.1648	13.8893
P05106	ITB3_HUMAN Integrin beta-3 OS=Homo sapiens OX=9606 GN=ITGB3 PE=1 SV=2	4	4	4			-4.34294e-08	0	1	1	0	14.6779	15.1593	12.78	16.4473	15.5863	15.032
P0DP25	CALM3_HUMAN Calmodulin-3 OS=Homo sapiens OX=9606 GN=CALM3 PE=1 SV=1;sp	4	4	4			-4.34294e-08	0	1	1	0	16.0585	16.4422	15.7853	14.7815	15.7494	15.2692
Q8NBJ4	GOLM1_HUMAN Golgi membrane protein 1 OS=Homo sapiens OX=9606 GN=GOLM1 PE=1 SV=1	4	4	4			-4.34294e-08	0	1	1	0	14.0201	17.1733	15.067	14.5573	14.9341	14.3268
O75144	ICOSL_HUMAN ICOS ligand OS=Homo sapiens OX=9606 GN=ICOSLG PE=1 SV=2	3	3	3			-4.34294e-08	0	1	1	0	14.4268	16.5926	14.6813	14.0534	14.707	15.0405
P13473	LAMP2_HUMAN Lysosome-associated membrane glycoprotein 2 OS=Homo sapiens OX=9606 GN=LAMP2 PE=1 SV=2	3	3	3			-4.34294e-08	0	1	1	0	14.9023	16.1499	14.9292	14.7583	15.5727	16.1009
P16284	PECA1_HUMAN Platelet endothelial cell adhesion molecule OS=Homo sapiens OX=9606 GN=PECAM1 PE=1 SV=2	3	3	3			-4.34294e-08	0	1	1	0	14.9665	16.1467	15.1092	15.4907	15.2654	13.8609
O00151	PDLI1_HUMAN PDZ and LIM domain protein 1 OS=Homo sapiens OX=9606 GN=PDLIM1 PE=1 SV=4	2	2	2			-4.34294e-08	0	1	1	0	14.9748	14.7702	14.1367	15.9467	15.4616	14.9076
O00592	PODXL_HUMAN Podocalyxin OS=Homo sapiens OX=9606 GN=PODXL PE=1 SV=2	2	2	2			-4.34294e-08	0	1	1	0	16.1974	15.4146	15.2224	14.3612	13.4576	14.3427
P04179	SODM_HUMAN Superoxide dismutase [Mn], mitochondrial OS=Homo sapiens OX=9606 GN=SOD2 PE=1 SV=3	2	2	2			-4.34294e-08	0	1	1	0	14.6303	14.7201	15.0613	15.0219	14.8006	15.2673
P10124	SRGN_HUMAN Serglycin OS=Homo sapiens OX=9606 GN=SRGN PE=1 SV=3	2	2	2			-4.34294e-08	0	1	1	0	16.0147	14.6003	13.5006	16.133	16.0776	15.1244
P16112	PGCA_HUMAN Aggrecan core protein OS=Homo sapiens OX=9606 GN=ACAN PE=1 SV=3	2	2	2			-4.34294e-08	0	1	1	0	13.6135	15.1621	14.3035	15.3505	14.4245	15.276
Q12841	FSTL1_HUMAN Follistatin-related protein 1 OS=Homo sapiens OX=9606 GN=FSTL1 PE=1 SV=1	2	2	2			-4.34294e-08	0	1	1	0	13.8575	15.5426	14.8059	14.1725	16.5229	15.0824
Q9NTU7	CBLN4_HUMAN Cerebellin-4 OS=Homo sapiens OX=9606 GN=CBLN4 PE=1 SV=1	2	2	2			-4.34294e-08	0	1	1	0	15.94	15.3433	14.306	16.9521	14.5411	15.636

## Sheet: PRGFvsSA GO BP
Category	Term	Count	%	PValue	Genes	List Total	Pop Hits	Pop Total	Fold Enrichment	Bonferroni	Benjamini	FDR
GOTERM_BP_DIRECT	GO:0006956~complement activation	3	23.0769	0.00169327	P08603, P01860, P01024	13	87	16792	44.5411	0.18678	0.206579	0.204885
GOTERM_BP_DIRECT	GO:0006508~proteolysis	4	30.7692	0.00472348	P03952, P02788, P01860, P01024	13	500	16792	10.3335	0.438773	0.282238	0.279924
GOTERM_BP_DIRECT	GO:0007596~blood coagulation	3	23.0769	0.00733262	P68871, P08709, Q9UK55	13	184	16792	21.0602	0.592566	0.282238	0.279924
GOTERM_BP_DIRECT	GO:0006957~complement activation, alternative pathway	2	15.3846	0.0092537	P08603, P01024	13	13	16792	198.722	0.678323	0.282238	0.279924
GOTERM_BP_DIRECT	GO:0030449~regulation of complement activation	2	15.3846	0.0212363	P08603, P01024	13	30	16792	86.1128	0.927105	0.518165	0.513917
GOTERM_BP_DIRECT	GO:0001895~retina homeostasis	2	15.3846	0.0282226	P02788, P01860	13	40	16792	64.5846	0.969581	0.540361	0.535932
GOTERM_BP_DIRECT	GO:0015701~bicarbonate transport	2	15.3846	0.0310043	P00915, P68871	13	44	16792	58.7133	0.978558	0.540361	0.535932
GOTERM_BP_DIRECT	GO:0006958~complement activation, classical pathway	2	15.3846	0.0685201	P01860, P01024	13	99	16792	26.0948	0.999827	1	1
GOTERM_BP_DIRECT	GO:0010951~negative regulation of endopeptidase activity	2	15.3846	0.0831499	Q9UK55, P01024	13	121	16792	21.3503	0.999975	1	1
GOTERM_BP_DIRECT	GO:0030036~actin cytoskeleton organization	2	15.3846	0.0890739	P62328, P22105	13	130	16792	19.8722	0.999989	1	1
