# Supplementary material for: Proteomic Characterization of Plasma Rich in Growth Factors and Undiluted Autologous Serum
Source: Int J Mol Sci. 2021 Nov 10;22(22):12176. doi: 10.3390/ijms222212176 (PMC8618701; doi:10.3390/ijms222212176)
Supplement: Supplementary file 1 [file ijms-22-12176-s001.zip › Supplementary File S3.xlsx]

## Sheet: Can Paths
© 2000-2021 QIAGEN. All rights reserved.				© 2000-2021 QIAGEN. All rights reserved.
	-log10pvalue				Z Score
Canonical Pathways	SA/PRGF			Canonical Pathways	SA/PRGF
LXR/RXR Activation	1.18314			Production of Nitric Oxide and Reactive Oxygen Species in Macrophages	N/A
FXR/RXR Activation	1.15458			Intrinsic Prothrombin Activation Pathway	N/A
Atherosclerosis Signaling	0			LXR/RXR Activation	N/A
IL-12 Signaling and Production in Macrophages	0			Coagulation System	N/A
Clathrin-mediated Endocytosis Signaling	0			Virus Entry via Endocytic Pathways	N/A
Production of Nitric Oxide and Reactive Oxygen Species in Macrophages	0			Extrinsic Prothrombin Activation Pathway	N/A
Acute Phase Response Signaling	2.3952			Communication between Innate and Adaptive Immune Cells	N/A
Coagulation System	3.81838			Primary Immunodeficiency Signaling	N/A
Maturity Onset Diabetes of Young (MODY) Signaling	0			Caveolar-mediated Endocytosis Signaling	N/A
Extrinsic Prothrombin Activation Pathway	2.02347			Complement System	N/A
Intrinsic Prothrombin Activation Pathway	1.64792			FXR/RXR Activation	N/A
Complement System	3.74633			Atherosclerosis Signaling	N/A
Neuroprotective Role of THOP1 in Alzheimer's Disease	1.20336			Airway Pathology in Chronic Obstructive Pulmonary Disease	N/A
Actin Cytoskeleton Signaling	0.937544			Th1 Pathway	N/A
Adrenomedullin signaling pathway	2.29454			MSP-RON Signaling In Cancer Cells Pathway	N/A
MSP-RON Signaling Pathway	1.51222			Clathrin-mediated Endocytosis Signaling	N/A
MSP-RON Signaling In Cancer Cells Pathway	1.16388			ILK Signaling	N/A
ILK Signaling	1.01377			Calcium Signaling	N/A
Reelin Signaling in Neurons	0			Allograft Rejection Signaling	N/A
MSP-RON Signaling In Macrophages Pathway	1.22463			MSP-RON Signaling Pathway	N/A
Role of Tissue Factor in Cancer	1.21741			Glioma Invasiveness Signaling	N/A
Calcium Signaling	0			Reelin Signaling in Neurons	N/A
Autoimmune Thyroid Disease Signaling	1.57466			Role of Tissue Factor in Cancer	N/A
Allograft Rejection Signaling	1.34651			Glutathione Redox Reactions I	N/A
Glutathione Redox Reactions I	0			SPINK1 Pancreatic Cancer Pathway	N/A
Communication between Innate and Adaptive Immune Cells	1.30031			Acute Phase Response Signaling	N/A
Glutaryl-CoA Degradation	1.84833			Neuroprotective Role of THOP1 in Alzheimer's Disease	N/A
Glioma Invasiveness Signaling	0			Hematopoiesis from Pluripotent Stem Cells	N/A
T Helper Cell Differentiation	0			Autoimmune Thyroid Disease Signaling	N/A
Caveolar-mediated Endocytosis Signaling	0			Maturity Onset Diabetes of Young (MODY) Signaling	N/A
Tryptophan Degradation III (Eukaryotic)	1.60067			Glutaryl-CoA Degradation	N/A
Hematopoiesis from Pluripotent Stem Cells	1.59182			MSP-RON Signaling In Macrophages Pathway	N/A
Primary Immunodeficiency Signaling	1.58315			Apelin Adipocyte Signaling Pathway	N/A
Apelin Adipocyte Signaling Pathway	0			Adrenomedullin signaling pathway	N/A
SPINK1 Pancreatic Cancer Pathway	1.50503			IL-12 Signaling and Production in Macrophages	N/A
Virus Entry via Endocytic Pathways	0			iCOS-iCOSL Signaling in T Helper Cells	N/A
iCOS-iCOSL Signaling in T Helper Cells	0			Actin Cytoskeleton Signaling	N/A
Airway Pathology in Chronic Obstructive Pulmonary Disease	0			T Helper Cell Differentiation	N/A
Th1 Pathway	0			Tryptophan Degradation III (Eukaryotic)	N/A

## Sheet: Ups reg
© 2000-2021 QIAGEN. All rights reserved.					© 2000-2021 QIAGEN. All rights reserved.
	-log10pvalue					Z Score
Upstream Regulators	SA/PRGF				Upstream Regulators	SA/PRGF
HNF4A	1.60233				tretinoin	1.029
KDM6A	1.66812				miR-6515-5p (miRNAs w/seed UGGAGGG)	N/A
IL6	2.05346				bucladesine	N/A
TGFB1	0				mifepristone	N/A
lipopolysaccharide	1.63991				atorvastatin	N/A
beta-estradiol	2.93232				ABCA1	N/A
C3	2.96619				estrogen	N/A
LCAT	0				RASSF1	N/A
HNF1A	0				miR-3918 (miRNAs w/seed CAGGGCC)	N/A
elovanoid N32	1.96698				ERBB2	N/A
elovanoid N34	1.9459				SCARB1	N/A
HRAS	0				phytohemagglutinin	N/A
elaidic acid	0				oleic acid	N/A
tretinoin	2.00615				linoleic acid	N/A
ABCA1	0				IL1A	N/A
Tropomyosin	0				APOA1	N/A
ESR1	1.41432				Tgf beta	N/A
PPARA	1.55614				aspirin	N/A
methotrexate	3.52825				dexamethasone	N/A
TP53	0				diethylstilbestrol	N/A
gemcabene	0				beta-estradiol	1.256
gemfibrozil	0				lipopolysaccharide	-0.379
pirinixic acid	1.59856				IL1	N/A
22(R)-hydroxycholesterol	0				IGF1	N/A
TO-901317	2.11316				genistein	N/A
growth factor	2.03723				miR-1-3p (and other miRNAs w/seed GGAAUGU)	N/A
dihydrotestosterone	0				HRAS	N/A
CEBPB	2.4002				methylprednisolone	N/A
cyclosporin A	1.5661				WNT3A	N/A
COL18A1	1.31666				MYCN	N/A
miR-6787-3p (miRNAs w/seed CUCAGCU)	2.7286				EGF	N/A
PPARD	0				forskolin	N/A
dexamethasone	0				TWIST1	N/A
estrogen receptor	3.43503				miR-4640-5p (and other miRNAs w/seed GGGCCAG)	N/A
NCOR-LXR-Oxysterol-RXR-9 cis RA	0				SB203580	N/A
TFAP2A	0				miR-6852-5p (and other miRNAs w/seed CCUGGGG)	N/A
PIWIL1	0				miR-423-5p (and other miRNAs w/seed GAGGGGC)	N/A
6-amino-4-(4-phenoxyphenylethylamino)quinazoline	2.26692				miR-673-3p (and other miRNAs w/seed CCGGGGC)	N/A
inosine	1.5393				LEP	N/A
SCARB1	0				PPARA	N/A
non-esterified fatty acid	0				IFNG	N/A
APOE	0				N-Ac-Leu-Leu-norleucinal	N/A
fenamic acid	3.2052				indomethacin	N/A
CETP	0				SRF	N/A
ALYREF	0				gemfibrozil	N/A
DNAJA4	0				KDM6A	N/A
hydrocortisone phosphate	0				Immunoglobulin	N/A
KLF3	1.86799				ESR2	N/A
APOA1	0				decitabine	N/A
camptothecin	0				IL1B	N/A
vancomycin	2.31112				SMAD3	N/A
CD40LG	2.91576				KLF3	N/A
SOS2	3.26594				cycloheximide	N/A
AZ 11645373	3.26594				Insulin	N/A
IL1	1.78569				HNF4A	N/A
TFCP2	2.06345				U0126	N/A
SAHM1	1.64714				ADCYAP1	N/A
SMAD3	0				sirolimus	N/A
estrogen	1.97402				DIO3	N/A
8-bromo-cAMP	0				miR-3934-3p (miRNAs w/seed GCUCAGG)	N/A
APOB	0				CEBPA	N/A
methapyrilene	0				cytokine	N/A
aspirin	0				miR-4736 (and other miRNAs w/seed GGCAGGU)	N/A
CEBPE	5.51749				LMO2	N/A
Ap2	1.71344				molybdenum disulfide	N/A
calmidazolium	2.18796				LDB1	N/A
IL10RA	1.92187				PAX3-FOXO1	N/A
AFM	0				methapyrilene	N/A
lynestrenol	0				inosine	N/A
22-hydroxycholesterol	0				VCAN	N/A
miR-1-3p (and other miRNAs w/seed GGAAUGU)	0				ESR1	N/A
SYVN1	0				F2	N/A
24-hydroxycholesterol	0				OSM	N/A
N-Ac-Leu-Leu-norleucinal	0				simvastatin	N/A
RASSF1	0				L-triiodothyronine	N/A
NR2F2	1.66812				PPARD	N/A
NR2F1	1.66812				fenofibrate	N/A
chenodeoxycholic acid	0				dihydrotestosterone	N/A
ESR2	0				filgrastim	N/A
aceclofenac	2.96502				methotrexate	N/A
SNAI1	0				OGA	N/A
progesterone	2.22266				tetradecanoylphorbol acetate	N/A
simvastatin	0				8-bromo-cAMP	N/A
KDM3A	1.60807				bexarotene	N/A
PRDM1	2.07684				PSEN1	N/A
4-aminopyrazolo(3,4-d)pyrimidine	0				TNF	N/A
nitrofurantoin	0				D-glucose	N/A
eflornithine	1.5898				pirinixic acid	N/A
taxifolin	0				APOE	N/A
ZNF202	0				TGFB1	N/A
KNG1	1.58096				IL10RA	N/A
MRTFB	0				SYVN1	N/A
tacrolimus	0				CEBPB	N/A
TARDBP	1.57229				HNF1A	N/A
NEUROG1	3.25693				LCAT	N/A
trichostatin A	0				TCR	N/A
XRCC6	0				CSF1	N/A
AZD-1208	2.78904				JUN	N/A
L-alpha-hydroxyglutarate	2.78904				PRL	N/A
CEBPG	4.82746				APP	N/A
hyodeoxycholic acid	0				tacrolimus	N/A
MYC	0				carbon tetrachloride	N/A
FXR ligand-FXR-Retinoic acid-RXRα	0				IL4	N/A
SP1	2.48661				NFKBIA	N/A
ZIC1	0				AHR	N/A
2-[[4-[(e)-styryl]phenoxy]methyl]oxirane	0				BDNF	N/A
NXF1	2.66421				SP600125	N/A
SOS1	2.66421				COL18A1	N/A
TPM1	0				vancomycin	N/A
PAX3	0				miR-6132 (and other miRNAs w/seed GCAGGGC)	N/A
Collagen type I (complex)	0				elaidic acid	N/A
GW 4064	0				IL13	N/A
Pro-inflammatory Cytokine	0				AGT	N/A
PSEN1	1.68346				KRAS	N/A
diethylstilbestrol	1.9035				SP1	N/A
NFkB (complex)	1.32234				TP73	N/A
Pzp	0				progesterone	N/A
Tcf 1/3/4	0				Nr1h	N/A
SOD1	0				MRTFB	N/A
RHO	0				CD28	N/A
L-triiodothyronine	0				gentamicin	N/A
ketoprofen	2.56741				MYC	N/A
finerenone	2.56741				chenodeoxycholic acid	N/A
CSF	2.56741				hydrogen peroxide	N/A
mefenamic acid	2.56741				E. coli B5 lipopolysaccharide	N/A
MMP12	0				C3	N/A
mifepristone	1.85813				XBP1	N/A
TNF	0				22(R)-hydroxycholesterol	N/A
ARNT2	0				nitrofurantoin	N/A
APOC1	0				cyclosporin A	N/A
20alpha-hydroxycholesterol	0				CG	N/A
24(S),25-epoxycholesterol	0				CD3	N/A
ITGB8	0				FGF2	N/A
EDN1	0				trichostatin A	N/A
IL4	1.78409				PRDM1	N/A
PRNP	0				TP53	N/A
SCGB1A1	4.24693				IL6	N/A
ZFA-fmk	2.48833				Cdc42	N/A
fludrocortisone	2.48833				miR-222-5p (miRNAs w/seed UCAGUAG)	N/A
HOTAIRM1	2.01252				nafoxidine	N/A
SIM1	0				2-chlorohexadec-15-ynoic acid	N/A
AGT	1.93662				diphenyleneiodonium	N/A
triamcinolone	0				miR-5089-3p (and other miRNAs w/seed UGCUACU)	N/A
Growth hormone	2.07362				levothyroxine	N/A
heparin	0				ketoprofen	N/A
HOXA10	2.36916				non-esterified fatty acid	N/A
RARA	1.79241				SLC9A6	N/A
peptidoglycan	2.7801				MAFF	N/A
KLF2	2.35996				GMNN	N/A
RELA	1.57451				N-methyl-D-aspartate	N/A
Congo Red	2.4215				ITM2B	N/A
mibefradil	2.4215				NUMBL	N/A
idelalisib	2.4215				Foxe3	N/A
ZIC2	0				FCGR3A/FCGR3B	N/A
indomethacin	2.02377				RS86	N/A
ITGAM	0				THOC5	N/A
FGF19	0				UPF2	N/A
L-type Calcium Channel	0				dietary fat derivative	N/A
NR1H3	0				PAX8	N/A
captopril	1.33575				TEAD3	N/A
SMAD4	0				arundic acid	N/A
vitamin E	0				F3	N/A
cytokine	0				benidipine	N/A
linoleic acid	0				25-hydroxycholesterol	N/A
prednisolone	0				colistin	N/A
TSLP	1.69018				(+)-MK-801	N/A
APP	0				2,3-bis(3'-hydroxybenzyl)butane-1,4-diol	N/A
sucrose	0				Scgb1b27 (includes others)	N/A
PARP	0				soluble gamma-secretase modulator 41	N/A
dextran	0				acitretin	N/A
JUN	0				CETP	N/A
ethionine	1.679				TSLP	N/A
raltitrexed	2.31257				GW 4064	N/A
abatacept	2.31257				FMR1	N/A
decitabine	0				PC-SPES	N/A
TWIST1	0				PLTP	N/A
GAB2	0				PTP4A2	N/A
Hmgn3	0				EG443	N/A
RXRA	1.93797				CDH1	N/A
ITGA5	0				FLZ	N/A
phenacetin	1.64714				alprenolol	N/A
IL9R	2.26692				ACTG1	N/A
AEBP1	0				miR-4509 (miRNAs w/seed CUAAAGG)	N/A
LXR ligand-LXR-Retinoic acid-RXRα	0				enterolactone	N/A
ACKR3	1.77784				miR-6767-3p (miRNAs w/seed CACGUGC)	N/A
CSF1	0				KDM3A	N/A
VIPAS39	0				D-4476	N/A
genistein	1.66991				PAWR	N/A
carbamylcholine	0				KLK6	N/A
XRCC5	0				TGM2	N/A
methylprednisolone	2.34037				SCIN	N/A
CD40	2.18369				QPCT	N/A
CSF2	1.46035				FXR ligand-FXR-Retinoic acid-RXRα	N/A
IL1B	0				salicylic acid	N/A
FCGR3A/FCGR3B	2.18796				NPM1	N/A
flufenamic acid	2.18796				ginkgolide B	N/A
TCIRG1	2.18796				oleuropein aglycone	N/A
CFH	0				ITGAM	N/A
miR-673-3p (and other miRNAs w/seed CCGGGGC)	0				miR-4327 (miRNAs w/seed GCUUGCA)	N/A
F2	0				ZNF496	N/A
2-bromoethylamine	1.58096				CD40LG	N/A
Ifn	0				pinacidil	N/A
Collagen(s)	1.57229				CFI	N/A
trifluoperazine	2.1533				LIN28B	N/A
MZF1	2.1533				RELA	N/A
GW3965	0				Irp	N/A
miR-3665 (miRNAs w/seed GCAGGUG)	2.11994				SP100	N/A
EGF	0				CD33	N/A
TXN	1.55547				15-(S)-hydroperoxyeicosatetraenoic acid	N/A
LEPR	0				ASPN	N/A
aloxistatin	2.12123				ZFA-fmk	N/A
PIM3	2.12123				RECQL	N/A
CEBPA	1.59508				nitric oxide	N/A
PPP3R1	0				INSIG1	N/A
SEPHS1	0				APBA1	N/A
SECISBP2	0				warfarin	N/A
1-chloro-2-(2,2,2-trichloro-1-(4-chlorophenyl)ethyl)benzene	2.09137				PMP22	N/A
lipid	0				olaparib	N/A
KDM1A	1.79241				dantrolene	N/A
MSC	1.51614				AR	N/A
hexachlorobenzene	1.51614				glutathione	N/A
CCR2	0				FRZB	N/A
NAP1L1	0				MTHFR	N/A
TGFBR2	0				PDPK1	N/A
ITGB1	0				GNAS	N/A
miR-4427 (miRNAs w/seed CUGAAUA)	1.57229				FGF18	N/A
CD70	2.03723				myristoylated protein kinase A inhibitor 14-22 amide	N/A
auranofin	2.03723				CYP4V2	N/A
phenylbutazone	1.48712				LDLR	N/A
CA074-methyl ester	0				CASP9	N/A
pioglitazone	0				AP3B1	N/A
halofuginone	0				TCF3-PBX1	N/A
PROC	0				TEAD	N/A
miR-548av-3p (miRNAs w/seed AAACUGC)	1.4666				hydroxyurea	N/A
levothyroxine	0				MSC	N/A
nafoxidine	3.26594				MYF6	N/A
ZNF496	3.26594				CFTR	N/A
CFI	3.26594				APOA4	N/A
FOXN2	3.26594				opaganib	N/A
CFD	3.26594				NECAB3	N/A
SMG6	3.26594				zileuton	N/A
platelet activating factor	1.45997				POU2F1	N/A
IL6ST	1.45997				NRG1	N/A
lomustine	1.45997				PPARGC1B	N/A
N-formyl-Met-Leu-Phe	1.52372				donepezil	N/A
STK40	0				2,3,4,7,8-pentachlorodibenzofuran	N/A
BDNF	0				C6	N/A
uranyl nitrate	0				CTNNA1	N/A
triamterene	1.45345				APH1A	N/A
CUX1	1.45345				CFB	N/A
miR-4433b-3p (miRNAs w/seed AGGAGUG)	0				ZIC2	N/A
atorvastatin	0				GGA3	N/A
TNFSF13B	1.4407				phytoestrogen	N/A
C5AR1	1.43447				GSK0660	N/A
HTT	0				aloxistatin	N/A
LIPC	0				SNX27	N/A
Complement	0				elovanoid N32	N/A
miR-4738-5p (miRNAs w/seed CCAGCGC)	0				GPER1	N/A
miR-216b-5p (miRNAs w/seed AAUCUCU)	1.42833				MBD2	N/A
gentamicin C	1.41631				NOLC1	N/A
ciglitazone	0				FLI1	N/A
ADAM17	1.41043				BACE1-AS	N/A
LPL	0				bapineuzumab	N/A
CX3CL1	0				NEUROG1	N/A
molybdenum disulfide	0				methylmercury	N/A
miR-4640-5p (and other miRNAs w/seed GGGCCAG)	1.45891				lysophosphatidylinositol	N/A
miR-187-3p (miRNAs w/seed CGUGUCU)	1.39891				miR-449b-3p (and other miRNAs w/seed AGCCACA)	N/A
APBB1	0				CAMK2D	N/A
cytochalasin B	0				SCGB1A1	N/A
bucladesine	0				phorbol 12,13-dibutyrate	N/A
cadmium	3.02498				miR-216b-5p (miRNAs w/seed AAUCUCU)	N/A
NR3C2	0				BIN1	N/A
tetradecanoylphorbol acetate	0				HNF4α dimer	N/A
APOA2	0				ECE	N/A
thioacetamide	0				lidocaine	N/A
TCR	0				miR-3914 (miRNAs w/seed AGGAACC)	N/A
LEP	0				tert-butyl hydroperoxide	N/A
ASPSCR1-TFE3	0				miR-520d-5p (and other miRNAs w/seed UACAAAG)	N/A
NFKB2	1.36091				Tnf receptor	N/A
FAS	0				glutamyl-Se-methylselenocysteine	N/A
IL13	1.61981				miR-517-5p (miRNAs w/seed CUCUAGA)	N/A
HLTF	2.96502				monorden	N/A
APOA4	0				miR-605-3p (miRNAs w/seed GAAGGCA)	N/A
DNAJB6	0				chondroitin sulfate C	N/A
daidzein	0				miR-132-5p (miRNAs w/seed CCGUGGC)	N/A
oleic acid	0				MBD3	N/A
pravastatin	0				ILX-23-7553	N/A
PPP3CA	1.33575				meclofenamic acid	N/A
lovastatin	0				premarin	N/A
PLTP	0				TAL1	N/A
leukotriene C4	0				antimycin A	N/A
farnesyl pyrophosphate	0				KLF2	N/A
BARX2	0				MIA	N/A
CG	0				Nc2	N/A
miR-4795-3p (miRNAs w/seed UAUUAUU)	2.88504				miR-4503 (miRNAs w/seed UUAAGCA)	N/A
E. coli B5 lipopolysaccharide	0				racemic flurbiprofen	N/A
SMO	1.32609				SOX3	N/A
bezafibrate	0				IFI30	N/A
CFTR	1.32609				MAPK8IP3	N/A
folic acid	0				miR-329-3p (and other miRNAs w/seed ACACACC)	N/A
TBXT	0				miR-23a-5p (and other miRNAs w/seed GGGUUCC)	N/A
Nr1h	0				oxaliplatin	N/A
cerivastatin	1.31666				UPF1	N/A
Ngf	0				miR-4293 (miRNAs w/seed AGCCUGA)	N/A
CXCL8	1.31202				GATA1	N/A
VCAN	0				FLT1	N/A
1-(carboxymethylthio)tetradecane	0				daidzein	N/A
HRG	0				lithium	N/A
FOXO4	0				Raet1d/Raet1e	N/A
PIK3CA	0				IGF2BP1	N/A
MYCN	0				2-chlorohexadecanoic acid	N/A
RECQL	2.78904				FOXO4	N/A
C20-D3-vitamin A	2.78904				oxysterol	N/A
CHTOP	2.78904				miR-219a-5p (and other miRNAs w/seed GAUUGUC)	N/A
NOP58	2.78904				nitrate	N/A
calcitriol	1.3604				succinic acid	N/A
miR-6515-5p (miRNAs w/seed UGGAGGG)	0				miR-944 (miRNAs w/seed AAUUAUU)	N/A
OGA	0				CX3CL1	N/A
Rxr	0				ORC2	N/A
SMARCB1	0				aurintricarboxylic acid	N/A
SMARCD3	0				miR-3691-3p (miRNAs w/seed CCAAGUC)	N/A
ULK4	0				CUX2	N/A
diphtheria toxin	0				endocannabinoid	N/A
PRL	0				MYO1C	N/A
NFKB1	0				STMN2	N/A
DIO3	0				E64	N/A
PTP4A1	0				Fe2+	N/A
WNT3A	0				metronidazole	N/A
LCP2	0				AATF	N/A
JAK2	0				ERAP1	N/A
EOGT	0				Bay 11-7082	N/A
YY1	0				N4BP1	N/A
FOXP3	0				OSBPL8	N/A
tert-butyl hydroperoxide	0				Collagen(s)	N/A
CDH1	0				succinylacetone	N/A
succinylacetone	2.66421				miR-4708-5p (miRNAs w/seed GAGAUGC)	N/A
KLF7	2.66421				Growth hormone	N/A
chlordecone	2.66421				hydralazine	N/A
cathepsin L inhibitor	2.66421				NOG	N/A
MRTFA	0				TOM1	N/A
ADP	0				CYP27A1	N/A
homocysteine	0				Pdgf (complex)	N/A
SP600125	0				COMP	N/A
medroxyprogesterone acetate	0				IPMK	N/A
ADAMTS12	0				BHLHE40	N/A
bexarotene	0				Presenilin	N/A
ORC2	2.56741				SKI-213271	N/A
TIAL1	2.56741				AP1M1	N/A
halofuginol	2.56741				HNRNPD	N/A
RECQL4	2.56741				CEBPE	N/A
GPD1	0				TFRC	N/A
miR-3934-3p (miRNAs w/seed GCUCAGG)	0				BCL6	N/A
KRAS	0				NPAS2	N/A
fibric acid derivative	0				taxifolin	N/A
2-chlorohexadec-15-ynoic acid	0				EIF4E	N/A
RS86	0				LY 518674	N/A
Scgb1b27 (includes others)	0				KDM1A	N/A
soluble gamma-secretase modulator 41	0				CFH	N/A
EG443	0				EDN1	N/A
D-4476	0				TIA1	N/A
QPCT	0				nicotinic acid	N/A
NECAB3	0				PTP4A1	N/A
CTNNA1	0				platelet activating factor	N/A
bapineuzumab	0				OPRK1	N/A
ECE	0				PTIO	N/A
Raet1d/Raet1e	0				MC55w10	N/A
endocannabinoid	0				miR-6126 (miRNAs w/seed UGAAGGC)	N/A
STMN2	0				1-chloro-2-(2,2,2-trichloro-1-(4-chlorophenyl)ethyl)benzene	N/A
TOM1	0				leukotriene C4	N/A
SKI-213271	0				VPS33B	N/A
MC55w10	0				ALYREF	N/A
ARCN1	0				PIM2	N/A
GPLD1	0				HSPG2	N/A
Rcan1	0				rotenone	N/A
ALX4	0				flufenamic acid	N/A
SKI-190986	0				DVL1	N/A
CALHM1	0				sobetirome	N/A
CHL1	0				NR1H4	N/A
CRB2	0				PRKDC	N/A
acetylcholinesterase inhibitor	0				MEX3A	N/A
ARF3	0				SPON1	N/A
D-mannoheptulose	0				miR-5683 (miRNAs w/seed ACAGAUG)	N/A
soluble gamma-secretase modulator 49	0				Congo Red	N/A
MW-III-36C	0				TAC1	N/A
CNTNAP1	0				APBA2	N/A
MC622	0				triacylglycerol	N/A
2-((4-(2-hydroxypropan2-yl)phenyl)amino)-1H-benzo[d]imidazole-6-carbonitrile	0				calpeptin	N/A
CS-1	0				NTF4	N/A
ENTPD7	0				NSD1	N/A
GSAP	0				BCL11A	N/A
soluble gamma-secretase modulator 46	0				erythromycin	N/A
FBXL2	0				BAY 41-2272	N/A
N6-methyl-(R)-roscovitine	0				NCOR2	N/A
BTA-EG4	0				STS	N/A
MC55w21	0				APOBEC1	N/A
FBXL20	0				mesalamine	N/A
ginsenoside Rg3	0				RGFP966	N/A
ECE2	0				NOS2	N/A
BACE2	0				COMMD3-BMI1	N/A
aleplasinin	0				KLF7	N/A
ITM2C	0				PIM3	N/A
PAK3	0				necrostatin-1s	N/A
JIP1/2/3	0				JAK inhibitor I	N/A
4-hydroxybutanoic acid	0				GPR39	N/A
SHC3	0				nevirapine	N/A
KLC1	0				ARCN1	N/A
5'-adenylyl (beta,gamma-methylene)diphosphonate	0				GPLD1	N/A
IC261	0				calmidazolium	N/A
(3E)-1-[(1S)-1-(4-fluorophenyl)ethyl]-3-[[3-methoxy-4-(4-methylimidazol-1-yl)phenyl]methylidene]piperidin-2-one	0				DNAJA4	N/A
erastin	0				LRP1	N/A
FILIP1	0				EWSR1-FLI1	N/A
CLN5	0				TERT	N/A
HM13	0				lipid	N/A
CRANAD-17	0				miR-670-3p (miRNAs w/seed UUCCUCA)	N/A
iso-alpha acid	0				eltrombopag	N/A
CHF 5074	0				miR-626 (and other miRNAs w/seed GCUGUCU)	N/A
AP4E1	0				BTNL2	N/A
RTN1	0				CD44	N/A
SNORD21	0				BHLHA15	N/A
HSP-990	0				INS	N/A
carboxyethylpyrrole phosphatidylethanolamine	0				IGHMBP2	N/A
LMAN1	0				PSEN2	N/A
sphingosine kinase inhibitor V	0				LAMP2	N/A
LY2811376	0				5-nitro-2-(3-phenylpropylamino)benzoic acid	N/A
miR-513a-3p (and other miRNAs w/seed AAAUUUC)	0				miR-3650 (miRNAs w/seed GGUGUGU)	N/A
SLC25A13	0				NR3C2	N/A
miR-4751 (miRNAs w/seed GAGGACC)	2.49921				SORL1	N/A
PC-SPES	0				SORCS1	N/A
SMAD2	0				miR-210-5p (and other miRNAs w/seed GCCACUG)	N/A
BCL11A	2.48833				APOC1	N/A
CR1	2.48833				F2RL3	N/A
DLX4	2.48833				miricorilant	N/A
ELAVL1	0				JUND	N/A
HMGN1	0				S100A10	N/A
CRYAB	0				CTCF	N/A
CBS/CBSL	0				baicalein	N/A
ascorbic acid	0				AZD-1208	N/A
SATB1	2.44674				trans-hydroxytamoxifen	N/A
pyrogallol	0				CD2	N/A
NRAS	0				FOXP3	N/A
SRF	0				miR-6727-5p (miRNAs w/seed UCGGGGC)	N/A
phytoestrogen	2.4215				FN1	N/A
NPAS2	2.4215				Rcan1	N/A
CLEC4M	2.4215				PICALM	N/A
DDT	2.4215				hexachlorobenzene	N/A
H2AZ1	0				RGS18	N/A
IL3	0				ANGPTL4	N/A
FN1	0				Ap2	N/A
NR4A1	0				miR-3615 (miRNAs w/seed CUCUCGG)	N/A
IL21	2.3974				fibric acid derivative	N/A
UTP	0				TEAD1	N/A
miR-146a-5p (and other miRNAs w/seed GAGAACU)	2.38316				Sn50 peptide	N/A
gefitinib	2.38316				CST3	N/A
colistin	0				miR-4652-5p (miRNAs w/seed GGGGACU)	N/A
Pdgf (complex)	0				SUV39H1	N/A
miR-3650 (miRNAs w/seed GGUGUGU)	2.36916				PSMB9	N/A
miR-4297 (and other miRNAs w/seed GCCUUCC)	0				fludrocortisone	N/A
puromycin aminonucleoside	0				IL15	N/A
F2R	0				HOXA4	N/A
linolenic acid	0				ribavirin	N/A
methoxychlor	2.36361				miR-4427 (miRNAs w/seed CUGAAUA)	N/A
HNRNPC	2.36361				IL17A	N/A
gentamicin	0				TIMP3	N/A
PSEN2	0				ZDHHC21	N/A
kanamycin A	0				VASP	N/A
ciprofloxacin	0				JAK2	N/A
IFNG	0				RHO	N/A
CSF3	2.34186				resolvin D2	N/A
HOXA4	0				CASR	N/A
UPF2	0				Pkc(s)	N/A
succinic acid	0				HA900	N/A
ERBB3	0				RTN3	N/A
CAPN3	0				HLTF	N/A
HOXB4	0				IGFBP4	N/A
metronidazole	0				Pka	N/A
HSPG2	0				SMARCB1	N/A
selenium	0				halofuginone	N/A
Ferritin	2.26692				HTT	N/A
miR-3691-3p (miRNAs w/seed CCAAGUC)	0				IDE	N/A
phorbol 12,13-dibutyrate	0				L-phenylalanine	N/A
MEX3A	0				finerenone	N/A
NGFR	0				intralipid	N/A
miR-6834-5p (miRNAs w/seed UGAGGGA)	0				cholic acid	N/A
XBP1	0				TGFBR2	N/A
carbon tetrachloride	0				ALX4	N/A
SLC9A6	0				1-(carboxymethylthio)tetradecane	N/A
ITM2B	0				RBFOX1	N/A
15-(S)-hydroperoxyeicosatetraenoic acid	0				ZNF106	N/A
APBA1	0				miR-147 (and other miRNAs w/seed UGUGCGG)	N/A
FRZB	0				puromycin aminonucleoside	N/A
donepezil	0				SKI-190986	N/A
BACE1-AS	0				MBD1	N/A
CUX2	0				delphinidin	N/A
MYO1C	0				SEPHS1	N/A
COMP	0				miR-2278 (miRNAs w/seed AGAGCAG)	N/A
AP1M1	0				Convulxin	N/A
VPS33B	0				(-)-arctigenin	N/A
SPON1	0				CSF3	N/A
APBA2	0				LTB	N/A
necrostatin-1s	0				miR-4776-5p (miRNAs w/seed UGGACCA)	N/A
IGHMBP2	0				miR-5010-3p (and other miRNAs w/seed UUUGUGU)	N/A
SORL1	0				DAB2IP	N/A
SORCS1	0				pravastatin	N/A
PICALM	0				Ahr-Arnt	N/A
ZDHHC21	0				SOCS3	N/A
RTN3	0				PGK1	N/A
IDE	0				Jnk	N/A
NAT8B	0				NAT8B	N/A
NGB	0				SMO	N/A
Z-IL-CHO	0				Macf1	N/A
clusterin antisense oligonucleotide	0				miR-3920 (miRNAs w/seed CUGAUUA)	N/A
SYNJ1	0				miR-196b-3p (miRNAs w/seed CGACAGC)	N/A
Cd33	0				CTBP2	N/A
bivalirudin	0				homocysteine	N/A
STX4	0				KCNK9	N/A
ZDHHC7	0				MITF	N/A
mrs2179	0				ATF6	N/A
ADCY3	0				miR-12197-3p (and other miRNAs w/seed CGGGGCU)	N/A
Raet1b	0				D-2-amino-5-phosphonovaleric acid	N/A
PDIA4	0				TXNRD1	N/A
synthetic peptide	0				BACE1	N/A
SNRPA	0				C5AR1	N/A
RANBP10	0				NR4A1	N/A
MDC1	0				miR-4695-3p (miRNAs w/seed GAUCUCA)	N/A
ARFGEF2	0				STAT6	N/A
RTN2	0				kainic acid	N/A
fenoprofen	0				AKT inhibitor VIII	N/A
CELA1	0				DKK1	N/A
NAT8	0				HSPA5	N/A
Raet1a	0				LCN2	N/A
diflunisal	0				20-hydroxyeicosatetraenoic acid	N/A
(6E,8Z,11Z,14Z)-(5S)-5-hydroperoxyeicosa-6,8,11,14-tetraenoic acid	0				SLC25A13	N/A
H60a	0				actinomycin D	N/A
ABCA2	0				miR-4781-5p (miRNAs w/seed AGCGGGG)	N/A
RER1	0				cyproheptadine	N/A
histamine receptor	0				AFM	N/A
MAFF	2.22564				miR-6851-3p (miRNAs w/seed GGCCCUU)	N/A
TNFSF8	2.22564				IL7R	N/A
CAMK2G	2.22564				miR-640 (miRNAs w/seed UGAUCCA)	N/A
H3C14	2.22564				XRCC5	N/A
U0126	0				NGB	N/A
FOXA2	0				DHCR24	N/A
CLU	0				miR-577 (miRNAs w/seed AGAUAAA)	N/A
PMP22	0				Ifn	N/A
oxysterol	0				Z-IL-CHO	N/A
PPIA	0				miR-1469 (miRNAs w/seed UCGGCGC)	N/A
LDLR	0				mir-130	N/A
Immunoglobulin	0				TNFSF8	N/A
TAL1	2.1911				isoprenaline	N/A
TIA1	2.18796				uranyl nitrate	N/A
LECT2	2.18796				FGF1	N/A
HNRNPAB	2.18796				miR-2276-3p (miRNAs w/seed CUGCAAG)	N/A
M344	0				propranolol	N/A
miR-4643 (miRNAs w/seed ACACAUG)	0				FOXN2	N/A
thalidomide	0				UTP	N/A
PRKCA	0				PDYN	N/A
TGM2	2.17635				IL9R	N/A
OSM	0				FOXA2	N/A
OSBPL8	0				MDL 28170	N/A
DHX9	0				PPARα-RXRα	N/A
BPIFA1	2.1533				CHD4	N/A
SLC5A5	2.1533				miR-7159-3p (miRNAs w/seed UUCUAUG)	N/A
4-hydroxyestradiol-17beta	2.1533				CCR2	N/A
miR-12197-3p (and other miRNAs w/seed CGGGGCU)	0				miR-5702 (miRNAs w/seed GAGUCAG)	N/A
Cdc42	0				CLU	N/A
mevastatin	0				pyrogallol	N/A
forskolin	0				SMARCD3	N/A
ERBB2	0				YY1	N/A
CTCF	0				TACSTD2	N/A
ADCYAP1	0				ionomycin	N/A
miR-155-5p (miRNAs w/seed UAAUGCU)	0				CALHM1	N/A
CBX2	2.12123				FGF19	N/A
Coup-Tf	2.12123				Pam3-Cys-Ser-Lys4	N/A
CSF3R	2.12123				miR-146a-5p (and other miRNAs w/seed GAGAACU)	N/A
ferric ammonium citrate	2.12123				HMOX1	N/A
MBD1	0				PPP3R1	N/A
adenosine triphosphate	0				clusterin antisense oligonucleotide	N/A
IL1A	0				miR-379-5p (and other miRNAs w/seed GGUAGAC)	N/A
TP73	0				arsenic	N/A
HNRNPD	2.09137				NRAS	N/A
NSD1	2.09137				SNAI1	N/A
miR-625-3p (miRNAs w/seed ACUAUAG)	2.09137				Tropomyosin	N/A
MASTL	0				CHL1	N/A
miR-873-3p (miRNAs w/seed GAGACUG)	0				SLC30A3	N/A
MTTP	0				CLEC4M	N/A
miR-605-3p (miRNAs w/seed GAAGGCA)	2.08333				neomycin	N/A
CLOCK	2.07684				TCIRG1	N/A
CASR	0				cangrelor	N/A
CD36	0				benzoquinone	N/A
zoledronic acid	0				miR-5000-5p (miRNAs w/seed AGUUCAG)	N/A
sobetirome	2.06345				20alpha-hydroxycholesterol	N/A
FTH1	2.06345				miR-1970 (and other miRNAs w/seed GUGUCAC)	N/A
IPMK	0				bicalutamide	N/A
arundic acid	0				NRDE2	N/A
oleuropein aglycone	0				miR-3147 (miRNAs w/seed GUUGGGC)	N/A
pinacidil	0				PRNP	N/A
NOLC1	0				KNG1	N/A
BIN1	0				miR-365-3p (and other miRNAs w/seed AAUGCCC)	N/A
chondroitin sulfate C	0				Mmp	N/A
IFI30	0				CEBPG	N/A
E64	0				HMGN1	N/A
eltrombopag	0				sibutramine	N/A
RGS18	0				octyl gallate	N/A
RBFOX1	0				ACOX1	N/A
cyproheptadine	0				miR-4687-5p (miRNAs w/seed AGCCCUC)	N/A
cangrelor	0				RP 73401	N/A
sibutramine	0				Mapk	N/A
collagen-related peptide	0				ITGA3	N/A
SLC11A2	0				lactacystin	N/A
CSNK1E	0				4-aminophenol	N/A
AOC3	0				4-aminopyrazolo(3,4-d)pyrimidine	N/A
TUBB1	0				Collagen type I (complex)	N/A
ZNF219	0				CXXC4	N/A
3K3A-APC protein	0				CAPN3	N/A
Ap1 gamma	0				SYNJ1	N/A
Ly6a (includes others)	0				IgG2b	N/A
ECE1	0				miR-155-5p (miRNAs w/seed UAAUGCU)	N/A
WASF1	0				M344	N/A
Beta Secretase	0				CR1	N/A
SNRNP70	0				perilla alcohol	N/A
D-glucose	0				selenium	N/A
CAMK2D	2.03723				Cd33	N/A
PAX3-FOXO1	0				miR-767-3p (miRNAs w/seed CUGCUCA)	N/A
nicotinic acid	0				bisperoxovanadium 1,10-phenanthroline	N/A
propranolol	0				Hnf3	N/A
bicalutamide	0				BPIFA1	N/A
fluvastatin	0				SIM1	N/A
premarin	2.01252				CD38	N/A
estrone	2.01252				MTA2	N/A
pomalidomide	2.01252				Ighg2b	N/A
metoprolol	2.01252				sucrose	N/A
alpha-amanitin	2.01252				MLH1	N/A
BCR	2.01252				B4GALNT1	N/A
dextran sulfate	2.01178				mir-137	N/A
TERT	0				TFAP2A	N/A
PRKDC	0				phenylbutazone	N/A
miR-7844-5p (miRNAs w/seed AAACUAG)	0				ITGB1	N/A
TIMP3	0				ZFPM1	N/A
TEAD2	0				CCN1	N/A
HMGA1	0				ATXN3	N/A
ONECUT1	0				monophosphoryl lipid A	N/A
fenofibrate	0				GRK5	N/A
CTBP2	1.98914				PECAM1	N/A
HNRNPU	1.98914				CXCL8	N/A
hydrogen sulfide	1.98914				SOX4	N/A
KLF13	1.98914				miR-6980-5p (and other miRNAs w/seed UGGGGGG)	N/A
CD46	1.98914				miR-625-3p (miRNAs w/seed ACUAUAG)	N/A
NR2C2	0				TFCP2	N/A
fulvestrant	1.98545				CA074-methyl ester	N/A
TEAD3	0				apyrase	N/A
miR-5707 (miRNAs w/seed CGUUUGA)	0				eflornithine	N/A
LDB1	0				ADAM17	N/A
LMO2	0				miR-933 (miRNAs w/seed GUGCGCA)	N/A
GATA1	1.97119				ST8SIA1	N/A
GLIS2	1.96698				SEMA3A	N/A
EDNRA	1.96698				UBE2I	N/A
ABCA4	1.96698				leucine-2-alanine enkephalin	N/A
SPHK1	0				U46619	N/A
miR-3690 (miRNAs w/seed CCUGGAC)	0				heparin	N/A
brefeldin A	0				CRB2	N/A
mir-126	0				fluvastatin	N/A
miR-1238-3p (miRNAs w/seed UUCCUCG)	0				trifluoperazine	N/A
EPO	1.94615				chondroitin sulfate A	N/A
SP100	1.9459				elovanoid N34	N/A
PIM2	1.9459				PRKCA	N/A
erythromycin	1.9459				ZFHX3	N/A
FKBP4	1.9459				TAP1	N/A
SMAD7	0				benzo(a)pyrene	N/A
LRP1	0				CFD	N/A
corticosterone	0				miR-4536-3p (miRNAs w/seed CGUGCAU)	N/A
alprenolol	0				RELN	N/A
KLK6	0				C3AR1	N/A
SCIN	0				TEAD4	N/A
ASPN	0				NRF1	N/A
CYP4V2	0				ZEB2	N/A
GGA3	0				miR-6833-5p (miRNAs w/seed UGUGGAA)	N/A
meclofenamic acid	0				CLTC	N/A
Macf1	0				Cobra Venom Factor	N/A
HSPA4	0				ERK	N/A
APH-1	0				talazoparib	N/A
phenylacetic acid	0				CAMK2G	N/A
iodixanol	0				MASTL	N/A
cromolyn	0				HSPA4	N/A
VPS26A	0				carbamylcholine	N/A
NBN	0				IL6ST	N/A
sertindole	0				acetylcholinesterase inhibitor	N/A
MME	0				bivalirudin	N/A
cyclohexanecarboxylic acid	0				eicosapentenoic acid	N/A
PK 11195	0				SOS2	N/A
SNX17	0				thyroid hormone	N/A
flavone	0				sphingosine-1-phosphate	N/A
BAG4	0				APH-1	N/A
TAF12	0				VIPAS39	N/A
GGA1	0				miR-1276 (miRNAs w/seed AAAGAGC)	N/A
AP2A1	0				estrone	N/A
IFNB1	0				phenylacetic acid	N/A
B4GALNT1	1.9258				ethionine	N/A
PRDM16	0				CREB1	N/A
NOG	0				STX4	N/A
HSPA5	0				EGFR	N/A
LPIN1	0				VWF	N/A
Tnf receptor	1.9066				GAB2	N/A
LTB	1.9066				pomalidomide	N/A
miR-4735-5p (miRNAs w/seed CUAAUUU)	1.9066				ARF3	N/A
NFE2	1.9066				mycophenolic acid	N/A
RETN	0				CXCR1	N/A
17-alpha-ethinylestradiol	0				D-mannoheptulose	N/A
butyric acid	0				ADP	N/A
Pam3-Cys-Ser-Lys4	0				ZDHHC7	N/A
benzene	0				RARA	N/A
trichloroethylene	0				miR-5197-5p (miRNAs w/seed AAUGGCA)	N/A
SUV39H1	1.88823				PROC	N/A
Tgf beta	0				AEBP1	N/A
phytohemagglutinin	0				soluble gamma-secretase modulator 49	N/A
CD38	0				N-formyl-Met-Leu-Phe	N/A
salicylic acid	0				MW-III-36C	N/A
fish oils	0				NFKB1	N/A
miR-944 (miRNAs w/seed AAUUAUU)	1.87061				TO-901317	N/A
zinc sulfate	1.87061				DNM1	N/A
MAFK	1.87061				propolis	N/A
miR-4512 (miRNAs w/seed AGGGCCU)	0				CNTNAP1	N/A
miR-5090 (and other miRNAs w/seed CGGGGCA)	0				mrs2179	N/A
MTA2	1.85368				TNFSF13B	N/A
mir-214	1.85368				ZFP36	N/A
miR-495-5p (miRNAs w/seed AAGUUGC)	1.85368				miR-187-3p (miRNAs w/seed CGUGUCU)	N/A
JUN/JUNB/JUND	1.85368				MC622	N/A
immethridine	1.85368				SECISBP2	N/A
HIC1	0				miR-125b-1-3p (miRNAs w/seed CGGGUUA)	N/A
resolvin D2	1.8374				ITGB3	N/A
ST8SIA1	1.8374				raltitrexed	N/A
CYP27A1	0				EOGT	N/A
LG100268	0				C1QA	N/A
CREB1	0				FUT7	N/A
Foxe3	0				prednisolone	N/A
2,3-bis(3'-hydroxybenzyl)butane-1,4-diol	0				GLIS2	N/A
SNX27	0				ZIC1	N/A
ILX-23-7553	0				ADCY3	N/A
Nc2	0				MMP12	N/A
LY 518674	0				ascorbic acid	N/A
Convulxin	0				Rxr	N/A
DHCR24	0				miR-1244 (miRNAs w/seed AGUAGUU)	N/A
IgG2b	0				miR-4735-5p (miRNAs w/seed CUAAUUU)	N/A
talazoparib	0				2-((4-(2-hydroxypropan2-yl)phenyl)amino)-1H-benzo[d]imidazole-6-carbonitrile	N/A
DNM1	0				vitamin E	N/A
7S NGF	0				HDL	N/A
hydroxycitric acid	0				fish oils	N/A
zafirlukast	0				collagen-related peptide	N/A
TGX-221	0				ONECUT1	N/A
LAMP1	0				NFKB2	N/A
LRP8	0				IFNB1	N/A
RFXANK	0				phenacetin	N/A
RTN4R	0				ganetespib	N/A
darbepoetin alfa	0				LG100268	N/A
NUDT21	0				farnesyl pyrophosphate	N/A
TXNRD1	0				Pzp	N/A
miR-4509 (miRNAs w/seed CUAAAGG)	0				Raet1b	N/A
IL1R1	0				SLC11A2	N/A
LIN28B	1.82172				PIM1	N/A
NCL	1.82172				MYOCD	N/A
kainic acid	0				prednisone	N/A
miR-183-5p (miRNAs w/seed AUGGCAC)	0				fulvestrant	N/A
SB203580	0				PDIA4	N/A
antimycin A	1.80658				LEPR	N/A
LATS1	1.80658				CS-1	N/A
CA4	1.80658				SMPD3	N/A
nitric oxide	0				HOXA10	N/A
miR-4781-5p (miRNAs w/seed AGCGGGG)	0				iodixanol	N/A
OTX2	0				CSNK1E	N/A
JAK inhibitor I	1.79197				PRDM16	N/A
ATF6	0				synthetic peptide	N/A
miR-577 (miRNAs w/seed AGAUAAA)	1.77784				NCOR-LXR-Oxysterol-RXR-9 cis RA	N/A
Focal adhesion kinase	1.77784				POU3F2	N/A
CARD9	1.77784				XRCC6	N/A
trans-hydroxytamoxifen	0				CD70	N/A
miR-125b-1-3p (miRNAs w/seed CGGGUUA)	0				miR-3651 (miRNAs w/seed AUAGCCC)	N/A
C1QA	1.76416				CARM1	N/A
GNAI2	1.76416				PIK3CA	N/A
SUMO1	1.76416				TTR	N/A
miR-2278 (miRNAs w/seed AGAGCAG)	0				GW3965	N/A
GPX1	0				TCL1A	N/A
miR-935 (miRNAs w/seed CAGUUAC)	0				miR-4515 (miRNAs w/seed GGACUGG)	N/A
Ca2+	0				pioglitazone	N/A
miR-6727-5p (miRNAs w/seed UCGGGGC)	0				miR-873-3p (miRNAs w/seed GAGACUG)	N/A
4-hydroxytamoxifen	0				BARX2	N/A
methylmercury	0				Focal adhesion kinase	N/A
baicalein	0				NR1H3	N/A
INS	0				APOH	N/A
benidipine	0				miR-4711-5p (miRNAs w/seed GCAUCAG)	N/A
PTP4A2	0				brefeldin A	N/A
MTHFR	0				SLC5A5	N/A
CASP9	0				PRDX1	N/A
2-chlorohexadecanoic acid	0				NCL	N/A
aurintricarboxylic acid	0				metoprolol	N/A
AATF	0				Pki	N/A
ERAP1	0				3M-002	N/A
PTIO	0				lynestrenol	N/A
triacylglycerol	0				SLR14	N/A
BAY 41-2272	0				SIRT1	N/A
nevirapine	0				VDAC1	N/A
D-2-amino-5-phosphonovaleric acid	0				LATS2	N/A
octyl gallate	0				miR-4660 (miRNAs w/seed GCAGCUC)	N/A
CXXC4	0				7S NGF	N/A
leucine-2-alanine enkephalin	0				TFAP2C	N/A
Cobra Venom Factor	0				TIAL1	N/A
15-hydroxyeicosatetraenoic acid	0				cromolyn	N/A
PLAA	0				SATB1	N/A
PXN	0				H3C14	N/A
EFEMP2	0				triamcinolone acetonide	N/A
tetrahydrocurcumin	0				TEC	N/A
F Actin	0				MAP2K1/2	N/A
norethindrone acetate	0				hydroxycitric acid	N/A
LGMN	0				methoxychlor	N/A
gabapentin	0				hyodeoxycholic acid	N/A
Ho	0				CLDN7	N/A
globotriaosylceramide	0				Actin	N/A
SPTBN2	0				miR-5684 (miRNAs w/seed ACUCUAG)	N/A
CFB	1.7509				Firre	N/A
AKT inhibitor VIII	1.7509				ENTPD7	N/A
arsenic	1.7509				estrogen receptor	N/A
F3	0				TPM1	N/A
GNAS	0				SOAT1	N/A
HDL	0				NR2F2	N/A
beta-naphthoflavone	0				CRYAB	N/A
STS	1.73805				zafirlukast	N/A
UBE2I	1.73805				miR-4433b-3p (miRNAs w/seed AGGAGUG)	N/A
tamoxifen	0				beta-naphthoflavone	N/A
NKX2-1	0				EDNRA	N/A
APLN	0				CSF2	N/A
MAPK8	0				15-hydroxyeicosatetraenoic acid	N/A
IGF2BP1	1.72557				GSAP	N/A
miR-302c-5p (miRNAs w/seed UUAACAU)	1.72557				3,4,5,3',4'-pentachlorobiphenyl	N/A
DKK1	0				F2R	N/A
CTLA4	0				triamterene	N/A
thyroid hormone	0				mir-214	N/A
TEAD1	0				HNF4G	N/A
miR-1276 (miRNAs w/seed AAAGAGC)	0				soluble gamma-secretase modulator 46	N/A
PDPK1	1.71344				LPIN1	N/A
UPF1	1.71344				PKD1	N/A
CR1L	1.71344				ABCA4	N/A
PLAU	0				miR-6716-5p (miRNAs w/seed GGGAAUG)	N/A
SOX1	0				GPD1	N/A
NPM1	1.70165				miR-4462 (miRNAs w/seed GACACGG)	N/A
ELF4	1.70165				fenamic acid	N/A
EGR1	0				growth factor	N/A
SOX4	0				FBXL2	N/A
ITGB3	0				RXRA	N/A
PAX8	1.69018				HNRNPC	N/A
mir-130	1.69018				miR-3108-3p (and other miRNAs w/seed GUCUAGG)	N/A
dietary fat derivative	0				lovastatin	N/A
olaparib	0				miR-4712-5p (and other miRNAs w/seed CCAGUAC)	N/A
GSK0660	0				ANXA1	N/A
RGFP966	0				USP8	N/A
PGK1	0				N6-methyl-(R)-roscovitine	N/A
20-hydroxyeicosatetraenoic acid	0				leupeptin	N/A
benzoquinone	0				cadmium	N/A
FUT7	0				AOC3	N/A
(S)-mevalonic acid	0				tamoxifen	N/A
AMP	0				miR-548av-3p (miRNAs w/seed AAACUGC)	N/A
PSENEN	0				BTA-EG4	N/A
CASP2	0				APOB	N/A
EHT-1864	0				PLAA	N/A
PHIP	0				ciglitazone	N/A
CARM1	1.679				PIK3C3	N/A
JAG2	1.679				miR-3529-3p (miRNAs w/seed ACAACAA)	N/A
Sn50 peptide	0				17-alpha-ethinylestradiol	N/A
miR-5000-5p (miRNAs w/seed AGUUCAG)	0				EGR1	N/A
miR-4535 (miRNAs w/seed UGGACCU)	0				captopril	N/A
MAP2K1	0				TUBB1	N/A
Insulin	0				ERBB3	N/A
TFAP2C	0				dextran sulfate	N/A
miR-4776-5p (miRNAs w/seed UGGACCA)	0				thioacetamide	N/A
lactacystin	0				HNRNPU	N/A
MBD2	0				RETN	N/A
miR-5010-3p (and other miRNAs w/seed UUUGUGU)	0				SNRPA	N/A
miR-7159-3p (miRNAs w/seed UUCUAUG)	1.6575				MPO	N/A
LATS2	1.6575				miR-4294 (miRNAs w/seed GGAGUCU)	N/A
CD28	0				miR-9718 (and other miRNAs w/seed UGCUGAC)	N/A
NR1H4	0				HRG	N/A
miR-606 (miRNAs w/seed AACUACU)	0				GNAI2	N/A
NR3C1	0				chlordecone	N/A
miR-4515 (miRNAs w/seed GGACUGG)	0				FTH1	N/A
ABL1	1.63703				BMP5	N/A
ionomycin	0				miR-495-5p (miRNAs w/seed AAGUUGC)	N/A
IGF1	0				JAG2	N/A
CD33	0				IL1R1	N/A
MIA	0				miR-6787-3p (miRNAs w/seed CUCAGCU)	N/A
OPRK1	0				VPS26A	N/A
DVL1	0				cardiotoxin	N/A
GPR39	0				allopurinol	N/A
miR-210-5p (and other miRNAs w/seed GCCACUG)	0				miR-4530 (miRNAs w/seed CCAGCAG)	N/A
S100A10	0				miR-7844-5p (miRNAs w/seed AAACUAG)	N/A
IGFBP4	0				MRTFA	N/A
L-phenylalanine	0				TBX21	N/A
(-)-arctigenin	0				NBN	N/A
MDL 28170	0				(S)-mevalonic acid	N/A
bisperoxovanadium 1,10-phenanthroline	0				ELF4	N/A
CLTC	0				miR-4786-5p (miRNAs w/seed GAGACCA)	N/A
propolis	0				corticosterone	N/A
TTR	0				miR-6792-5p (miRNAs w/seed UAAGCAG)	N/A
VDAC1	0				MC55w21	N/A
TEC	0				LATS1	N/A
RC3H2	0				FBXL20	N/A
FBXO2	0				miR-4535 (miRNAs w/seed UGGACCU)	N/A
ULBP1	0				tocilizumab	N/A
Rfx5	0				RANBP10	N/A
TAPBP	0				miR-4297 (and other miRNAs w/seed GCCUUCC)	N/A
TRPC4AP	0				collagen	N/A
cinnamon powder	0				DIRAS3	N/A
TP53INP1	0				MGAT3	N/A
SOX3	0				BACH1	N/A
EWSR1-FLI1	0				RC3H2	N/A
NOS2	0				miR-5584-3p (miRNAs w/seed AGUUCUU)	N/A
COMMD3-BMI1	1.62716				GPX1	N/A
CD2	1.62716				EGLN1	N/A
ZNF106	1.62716				PLCL2	N/A
KCNK9	1.62716				ETS1	N/A
miR-6792-5p (miRNAs w/seed UAAGCAG)	1.62716				Ferritin	N/A
CRP	1.62716				PXN	N/A
miR-147a (miRNAs w/seed UGUGUGG)	0				miR-3677-3p (miRNAs w/seed UCGUGGG)	N/A
miR-4765 (miRNAs w/seed GAGUGAU)	0				MDC1	N/A
isoprenaline	1.61751				ACO1	N/A
lipid A	1.61751				TGX-221	N/A
triamcinolone acetonide	0				bezafibrate	N/A
PKD1	0				miR-4738-5p (miRNAs w/seed CCAGCGC)	N/A
1,2-dithiol-3-thione	0				EFEMP2	N/A
EIF4E	0				HIC1	N/A
miR-219a-5p (and other miRNAs w/seed GAUUGUC)	0				LAMTOR1	N/A
Bay 11-7082	0				NXF1	N/A
miR-520d-5p (and other miRNAs w/seed UACAAAG)	1.60807				levamisole	N/A
miR-5684 (miRNAs w/seed ACUCUAG)	1.60807				miR-465d-3p (and other miRNAs w/seed GAUCAGG)	N/A
KLF1	1.60807				APLN	N/A
HRH3	1.60807				tetrahydrocurcumin	N/A
glutathione	0				NR2C2	N/A
PTGS2	0				ULK4	N/A
ribavirin	1.59884				2-bromoethylamine	N/A
ANXA1	1.59884				HSF1	N/A
GMNN	0				PTGS2	N/A
lysophosphatidylinositol	1.5898				miR-3614-3p (miRNAs w/seed AGCCUUC)	N/A
semaxinib	1.5898				ginsenoside Rg3	N/A
FLT1	0				MYH9	N/A
CD44	0				DDT	N/A
2-methoxyestradiol	1.58096				bisindolylmaleimide I	N/A
ACTG1	0				CBX2	N/A
AP3B1	0				mir-126	N/A
APH1A	0				NR2F1	N/A
Presenilin	0				SERPINA3	N/A
APOBEC1	0				MAPK8	N/A
5-nitro-2-(3-phenylpropylamino)benzoic acid	0				KLF1	N/A
F2RL3	0				HPSE	N/A
PSMB9	0				ARFGEF2	N/A
HA900	0				Tcf 1/3/4	N/A
TACSTD2	0				Coup-Tf	N/A
NRDE2	0				TNK1	N/A
Ighg2b	0				FBXO2	N/A
Pki	0				MPL	N/A
PIK3C3	0				cholesterol	N/A
BMP5	0				miR-106a-3p (and other miRNAs w/seed UGCAAUG)	N/A
MPL	0				ECE2	N/A
ganglioside GM1	0				miR-3690 (miRNAs w/seed CCUGGAC)	N/A
aurothioglucose	0				ITGA5	N/A
3,5-dihydroxyphenylglycine	0				RTN2	N/A
ZBED2	0				sertindole	N/A
acrylamide	0				EPO	N/A
cholic acid	0				BACE2	N/A
PLG	0				BQ-788	N/A
hydrogen peroxide	0				2-methoxyestradiol	N/A
C3AR1	1.57229				FKBP4	N/A
KAT2B	1.57229				miR-6788-3p (miRNAs w/seed UCGCCAC)	N/A
Histone h3	1.57114				okadaic acid	N/A
mycophenolic acid	0				CARD9	N/A
MBD3	0				aleplasinin	N/A
miR-379-5p (and other miRNAs w/seed GGUAGAC)	0				diclofenac	N/A
Firre	0				miR-183-5p (miRNAs w/seed AUGGCAC)	N/A
miR-3108-3p (and other miRNAs w/seed GUCUAGG)	1.5638				miR-4512 (miRNAs w/seed AGGGCCU)	N/A
FOSL1	0				SMAD7	N/A
miR-548ag (and other miRNAs w/seed AAGGUAA)	0				peptidoglycan	N/A
miR-6852-5p (and other miRNAs w/seed CCUGGGG)	0				zinc sulfate	N/A
miR-4695-3p (miRNAs w/seed GAUCUCA)	0				MME	N/A
miR-626 (and other miRNAs w/seed GCUGUCU)	0				PIWIL1	N/A
25-hydroxycholesterol	0				fenoprofen	N/A
miR-4462 (miRNAs w/seed GACACGG)	0				MZF1	N/A
miR-147 (and other miRNAs w/seed UGUGCGG)	1.54731				semaxinib	N/A
miR-1469 (miRNAs w/seed UCGGCGC)	1.54731				miR-483-5p (miRNAs w/seed AGACGGG)	N/A
miR-5584-3p (miRNAs w/seed AGUUCUU)	1.54731				miR-606 (miRNAs w/seed AACUACU)	N/A
CBFB	0				ITM2C	N/A
2,3,4,7,8-pentachlorodibenzofuran	1.5393				HRH3	N/A
miR-3920 (miRNAs w/seed CUGAUUA)	1.5393				PARP	N/A
Jnk	0				folic acid	N/A
ETS1	0				HOXB4	N/A
ZBTB16	0				KMUP-1	N/A
THOC5	0				diphtheria toxin	N/A
acitretin	0				ULBP1	N/A
warfarin	0				CELA1	N/A
TEAD	0				bevacizumab	N/A
opaganib	0				PAK3	N/A
N4BP1	0				TARDBP	N/A
LAMP2	0				IL3	N/A
miricorilant	0				IL21	N/A
SLC30A3	0				6-amino-4-(4-phenoxyphenylethylamino)quinazoline	N/A
RP 73401	0				SAHM1	N/A
MLH1	0				FAS	N/A
GRK5	0				CSF	N/A
RELN	0				ZNF219	N/A
CXCR1	0				lomustine	N/A
ganetespib	0				Lh	N/A
prednisone	0				mibefradil	N/A
SLR14	0				miR-147a (miRNAs w/seed UGUGUGG)	N/A
mir-634	0				NFE2	N/A
TAPI-1	0				benzene	N/A
protocatechuic acid	0				JIP1/2/3	N/A
STX3	0				L-type Calcium Channel	N/A
MSH2	0				GNB3	N/A
ITGB5	0				LAMP1	N/A
AHR	0				Rfx5	N/A
cycloheximide	0				NAT8	N/A
ZFHX3	0				LIPC	N/A
miR-483-5p (miRNAs w/seed AGACGGG)	0				CUX1	N/A
miR-6833-5p (miRNAs w/seed UGUGGAA)	1.53144				miR-5090 (and other miRNAs w/seed CGGGGCA)	N/A
benzo(a)pyrene	0				LECT2	N/A
FOS	0				hydrogen sulfide	N/A
TFRC	0				Il3	N/A
miR-3918 (miRNAs w/seed CAGGGCC)	0				CSF3R	N/A
MYOCD	0				ganglioside GM1	N/A
NCOR2	1.51614				ACSL5	N/A
miR-5702 (miRNAs w/seed GAGUCAG)	0				LRP8	N/A
Pkc(s)	0				miR-302c-5p (miRNAs w/seed UUAACAU)	N/A
ZEB2	1.5087				SLC13A1	N/A
miR-6788-3p (miRNAs w/seed UCGCCAC)	1.5087				4-hydroxybutanoic acid	N/A
ACSL4	1.5087				kanamycin A	N/A
LTA	1.5087				ACKR3	N/A
ADAM10	0				LCP2	N/A
PIM1	1.50138				NAP1L1	N/A
miR-4660 (miRNAs w/seed GCAGCUC)	0				cyclohexanecarboxylic acid	N/A
miR-3651 (miRNAs w/seed AUAGCCC)	0				miR-148a-3p (and other miRNAs w/seed CAGUGCA)	N/A
SPIB	0				auranofin	N/A
miR-3147 (miRNAs w/seed GUUGGGC)	0				cathepsin L inhibitor	N/A
miR-4736 (and other miRNAs w/seed GGCAGGU)	0				SHC3	N/A
miR-4711-5p (miRNAs w/seed GCAUCAG)	0				mevastatin	N/A
BMP4	0				SOD1	N/A
PPP2CA	1.49419				4-hydroxytamoxifen	N/A
enterolactone	0				CBFB	N/A
Irp	0				TAPBP	N/A
dantrolene	0				PPP3CA	N/A
nitrate	0				CLOCK	N/A
hydralazine	0				KLC1	N/A
mesalamine	0				gentamicin C	N/A
VASP	0				RFXANK	N/A
DAB2IP	0				miR-3063-5p (and other miRNAs w/seed GGAGAUC)	N/A
PDYN	0				5'-adenylyl (beta,gamma-methylene)diphosphonate	N/A
4-aminophenol	0				dextran	N/A
apyrase	0				epinephrine	N/A
SMPD3	0				miR-615-5p (and other miRNAs w/seed GGGGUCC)	N/A
MPO	0				EDNRB	N/A
tocilizumab	0				MKNK1	N/A
collagen	0				miR-1204 (miRNAs w/seed CGUGGCC)	N/A
levamisole	0				F Actin	N/A
SGMS2	0				RTN4R	N/A
miR-4293 (miRNAs w/seed AGCCUGA)	0				ladostigil	N/A
SOCS3	0				mir-634	N/A
miR-222-5p (miRNAs w/seed UCAGUAG)	0				MTTP	N/A
miR-4536-3p (miRNAs w/seed CGUGCAU)	1.48712				DHX9	N/A
SLC13A1	0				TEAD2	N/A
FGF8	0				PK 11195	N/A
4-phenylbutyric acid	0				miR-448-3p (and other miRNAs w/seed UGCAUAU)	N/A
HSF1	0				Ngf	N/A
BACH1	1.48017				LXR ligand-LXR-Retinoic acid-RXRα	N/A
miR-3677-3p (miRNAs w/seed UCGUGGG)	0				AZ 11645373	N/A
FOLR1	0				orlistat	N/A
(+)-MK-801	0				KAT2B	N/A
CHD4	1.4666				amphetamine	N/A
miR-3675-3p (miRNAs w/seed AUCUCUA)	1.4666				FOLR1	N/A
miR-6731-3p (miRNAs w/seed CUAUUCC)	1.4666				HOTAIRM1	N/A
LCN2	0				SMG6	N/A
miR-4712-5p (and other miRNAs w/seed CCAGUAC)	0				SNX17	N/A
BCL6	0				SGMS2	N/A
FLI1	1.45997				IC261	N/A
miR-4503 (miRNAs w/seed UUAAGCA)	1.45997				TAPI-1	N/A
miR-196b-3p (miRNAs w/seed CGACAGC)	1.45997				L-alpha-hydroxyglutarate	N/A
miR-1236-5p (miRNAs w/seed GAGUGAC)	0				MECP2	N/A
lithium	0				3K3A-APC protein	N/A
TAC1	0				adenosine triphosphate	N/A
miR-1970 (and other miRNAs w/seed GUGUCAC)	0				SMAD2	N/A
TEAD4	0				Complement	N/A
NUMBL	0				L-685,458	N/A
PAWR	0				aurothioglucose	N/A
delphinidin	0				lipid A	N/A
SEMA3A	0				darbepoetin alfa	N/A
VWF	0				Raet1a	N/A
APOH	0				ZBTB16	N/A
LAMTOR1	0				Cu2+	N/A
SERPINA3	0				NBEAL2	N/A
BQ-788	0				FGF8	N/A
azetidyl-2-carboxylic acid	0				CD36	N/A
LGALS3BP	0				halofuginol	N/A
2,2-bis(4-hydroxyphenyl)-1,1,1-trichloroethane	0				AMP	N/A
miR-767-3p (miRNAs w/seed CUGCUCA)	0				IL2	N/A
GPER1	1.45345				4-phenylbutyric acid	N/A
miR-2276-3p (miRNAs w/seed CUGCAAG)	1.45345				calcitriol	N/A
miR-3682-3p (miRNAs w/seed GAUGAUA)	1.45345				Hmgn3	N/A
MYF6	0				CBS/CBSL	N/A
okadaic acid	0				miR-4765 (miRNAs w/seed GAGUGAU)	N/A
TBX21	1.44703				mir-1	N/A
FST	1.44703				APBB1	N/A
oxaliplatin	1.4407				TXN	N/A
EGLN1	1.4407				zoledronic acid	N/A
NR1H2	0				KLF13	N/A
hydroxyurea	1.43447				PSENEN	N/A
NRF1	1.43447				norethindrone acetate	N/A
miR-106a-3p (and other miRNAs w/seed UGCAAUG)	1.43447				APOA2	N/A
miR-3063-5p (and other miRNAs w/seed GGAGAUC)	1.43447				TRPC4AP	N/A
diclofenac	0				diflunisal	N/A
AR	1.43334				(3E)-1-[(1S)-1-(4-fluorophenyl)ethyl]-3-[[3-methoxy-4-(4-methylimidazol-1-yl)phenyl]methylidene]piperidin-2-one	N/A
miR-3680-3p (miRNAs w/seed UUUGCAU)	1.42833				HMGA1	N/A
ATP-gamma-S	1.42833				PAX3	N/A
cardiotoxin	0				miR-5581-3p (miRNAs w/seed UCCAUGC)	N/A
INSIG1	0				delta-9-tetrahydrocannabinol	N/A
MKNK1	0				erastin	N/A
miR-542-3p (miRNAs w/seed GUGACAG)	0				FILIP1	N/A
mir-1	0				NUDT21	N/A
FGF18	0				MAPK10	N/A
C6	0				miR-3680-3p (miRNAs w/seed UUUGCAU)	N/A
racemic flurbiprofen	0				trichloroethylene	N/A
CST3	0				Pro-inflammatory Cytokine	N/A
Ahr-Arnt	0				PLAU	N/A
BACE1	0				CTLA4	N/A
ATXN3	0				FOS	N/A
USP8	0				SGMS1	N/A
HPSE	0				miR-513a-3p (and other miRNAs w/seed AAAUUUC)	N/A
KMUP-1	0				HHEX	N/A
orlistat	0				(6E,8Z,11Z,14Z)-(5S)-5-hydroperoxyeicosa-6,8,11,14-tetraenoic acid	N/A
SGMS1	0				ARNT2	N/A
miR-4759 (miRNAs w/seed AGGACUA)	1.42228				SOX1	N/A
ATP7A	0				mefenamic acid	N/A
actinomycin D	0				22-hydroxycholesterol	N/A
ERK	0				miR-1238-3p (miRNAs w/seed UUCCUCG)	N/A
diphenyleneiodonium	1.41631				LPL	N/A
miR-4327 (miRNAs w/seed GCUUGCA)	1.41631				ciprofloxacin	N/A
miR-3140-3p (miRNAs w/seed GCUUUUG)	1.41631				idelalisib	N/A
miR-5197-5p (miRNAs w/seed AAUGGCA)	0				CLN5	N/A
miR-9718 (and other miRNAs w/seed UGCUGAC)	0				RECQL4	N/A
ZFPM1	1.41043				FOSL1	N/A
STAT6	0				3,5-dihydroxyphenylglycine	N/A
miR-4800-5p (miRNAs w/seed GUGGACC)	0				LGMN	N/A
miR-3615 (miRNAs w/seed CUCUCGG)	1.40463				DNAJB6	N/A
Il3	1.40463				miR-520g-5p (miRNAs w/seed CUAGAGG)	N/A
allopurinol	0				ZBED2	N/A
cholesterol	0				ELAVL1	N/A
PD98059	1.4006				BMP4	N/A
BTNL2	1.39891				miR-4751 (miRNAs w/seed GAGGACC)	N/A
POU2F1	0				miR-512-5p (miRNAs w/seed ACUCAGC)	N/A
miR-449b-3p (and other miRNAs w/seed AGCCACA)	0				HPX	N/A
miR-3914 (miRNAs w/seed AGGAACC)	1.39326				MAP2K1	N/A
miR-6126 (miRNAs w/seed UGAAGGC)	1.39326				NR1H2	N/A
3M-002	0				SMAD4	N/A
zileuton	0				miR-4759 (miRNAs w/seed AGGACUA)	N/A
intralipid	0				miR-4474-5p (miRNAs w/seed UAGUCUC)	N/A
Mmp	0				ABL1	N/A
ITGA3	0				miR-548ag (and other miRNAs w/seed AAGGUAA)	N/A
perilla alcohol	0				CD46	N/A
Hnf3	0				acrylamide	N/A
chondroitin sulfate A	0				alpha-amanitin	N/A
Actin	0				gabapentin	N/A
SOAT1	0				miR-202-3p (and other miRNAs w/seed GAGGUAU)	N/A
PLCL2	0				ZNF202	N/A
ACO1	0				protocatechuic acid	N/A
miR-5581-3p (miRNAs w/seed UCCAUGC)	0				ATP-gamma-S	N/A
miR-6767-3p (miRNAs w/seed CACGUGC)	1.38769				miR-4800-5p (miRNAs w/seed GUGGACC)	N/A
miR-933 (miRNAs w/seed GUGCGCA)	1.38769				flavone	N/A
miR-448-3p (and other miRNAs w/seed UGCAUAU)	1.38769				CR1L	N/A
FGF2	0				BAG4	N/A
miR-423-5p (and other miRNAs w/seed GAGGGGC)	0				Ap1 gamma	N/A
MITF	0				OTX2	N/A
PPARGC1B	1.3822				NKX2-1	N/A
miR-640 (miRNAs w/seed UGAUCCA)	1.3822				CASP2	N/A
sphingosine-1-phosphate	0				azetidyl-2-carboxylic acid	N/A
CCN2	0				miR-3675-3p (miRNAs w/seed AUCUCUA)	N/A
SMARCA4	0				Ly6a (includes others)	N/A
EGFR	1.37827				SMARCA4	N/A
CLDN7	0				HM13	N/A
N-methyl-D-aspartate	1.37677				ECE1	N/A
CD3	0				gemcabene	N/A
filgrastim	0				24-hydroxycholesterol	N/A
miR-329-3p (and other miRNAs w/seed ACACACC)	0				Ho	N/A
miR-202-3p (and other miRNAs w/seed GAGGUAU)	0				miR-1185-5p (and other miRNAs w/seed GAGGAUA)	N/A
miR-1185-5p (and other miRNAs w/seed GAGGAUA)	0				24(S),25-epoxycholesterol	N/A
miR-3529-3p (miRNAs w/seed ACAACAA)	1.37142				HNRNPAB	N/A
miR-3614-3p (miRNAs w/seed AGCCUUC)	1.37142				DLX4	N/A
NFKBIA	0				Histone h3	N/A
FGF1	0				FST	N/A
eicosapentenoic acid	0				NFkB (complex)	N/A
Mapk	0				H60a	N/A
MAP2K1/2	1.36613				miR-5707 (miRNAs w/seed CGUUUGA)	N/A
miR-4530 (miRNAs w/seed CCAGCAG)	0				CRANAD-17	N/A
Lh	0				STAT3	N/A
miR-148a-3p (and other miRNAs w/seed CAGUGCA)	0				ABCA2	N/A
SIRT1	0				miR-4643 (miRNAs w/seed ACACAUG)	N/A
FLZ	0				AREG	N/A
myristoylated protein kinase A inhibitor 14-22 amide	0				TAF12	N/A
HNF4α dimer	0				SPIB	N/A
lidocaine	0				butyric acid	N/A
monorden	0				STX3	N/A
Fe2+	0				MSH2	N/A
calpeptin	0				PTPN11	N/A
PPARα-RXRα	0				SUMO1	N/A
monophosphoryl lipid A	0				C20-D3-vitamin A	N/A
PECAM1	0				miR-3682-3p (miRNAs w/seed GAUGAUA)	N/A
TAP1	0				KAT5	N/A
leupeptin	0				WASF1	N/A
MGAT3	0				camptothecin	N/A
GNB3	0				iso-alpha acid	N/A
L-685,458	0				CHF 5074	N/A
rotenone	1.36091				AP4E1	N/A
miR-1244 (miRNAs w/seed AGUAGUU)	1.36091				Ca2+	N/A
miR-4474-5p (miRNAs w/seed UAGUCUC)	1.36091				ITGB5	N/A
AIRE	1.36091				PD98059	N/A
miR-4687-5p (miRNAs w/seed AGCCCUC)	0				JUN/JUNB/JUND	N/A
miR-465d-3p (and other miRNAs w/seed GAUCAGG)	0				STK40	N/A
KAT5	0				hydrocortisone phosphate	N/A
miR-615-5p (and other miRNAs w/seed GGGGUCC)	0				miR-6815-5p (and other miRNAs w/seed AGGUGGC)	N/A
JUND	1.35575				ACSL4	N/A
MECP2	0				MAFK	N/A
sirolimus	0				4-hydroxyestradiol-17beta	N/A
miR-5683 (miRNAs w/seed ACAGAUG)	1.35066				linolenic acid	N/A
IL15	0				RER1	N/A
miR-132-5p (miRNAs w/seed CCGUGGC)	0				GGA1	N/A
miR-5089-3p (and other miRNAs w/seed UGCUACU)	0				estradiol benzoate	N/A
delta-9-tetrahydrocannabinol	1.34563				CHTOP	N/A
PTPN11	1.34563				PPIA	N/A
miR-670-3p (miRNAs w/seed UUCCUCA)	0				medroxyprogesterone acetate	N/A
STAT3	1.3405				SOS1	N/A
miR-4652-5p (miRNAs w/seed GGGGACU)	0				1,2-dithiol-3-thione	N/A
IL7R	1.33575				miR-3140-3p (miRNAs w/seed GCUUUUG)	N/A
CCN1	1.33575				miR-1236-5p (miRNAs w/seed GAGUGAC)	N/A
miR-3080-5p (and other miRNAs w/seed GAAGCGC)	1.33575				CA4	N/A
MAPK8IP3	0				ADAM10	N/A
neomycin	0				ferric ammonium citrate	N/A
POU3F2	0				AP2A1	N/A
PRDX1	0				RTN1	N/A
HNF4G	0				GPNMB	N/A
MYH9	0				thalidomide	N/A
EDNRB	0				miR-3080-5p (and other miRNAs w/seed GAAGCGC)	N/A
Cu2+	0				abatacept	N/A
GPNMB	0				globotriaosylceramide	N/A
miR-6980-5p (and other miRNAs w/seed UGGGGGG)	1.33197				miR-935 (miRNAs w/seed CAGUUAC)	N/A
miR-6132 (and other miRNAs w/seed GCAGGGC)	0				miR-4795-3p (miRNAs w/seed UAUUAUU)	N/A
miR-6716-5p (miRNAs w/seed GGGAAUG)	0				NGFR	N/A
HMOX1	0				RET	N/A
IL2	1.32714				aceclofenac	N/A
TCL1A	1.32609				ITGB8	N/A
miR-4786-5p (miRNAs w/seed GAGACCA)	1.32609				miR-6731-3p (miRNAs w/seed CUAUUCC)	N/A
estradiol benzoate	1.32609				cinnamon powder	N/A
miR-517-5p (miRNAs w/seed CUCUAGA)	1.32135				2-[[4-[(e)-styryl]phenoxy]methyl]oxirane	N/A
miR-520g-5p (miRNAs w/seed CUAGAGG)	1.32135				immethridine	N/A
miR-512-5p (miRNAs w/seed ACUCAGC)	1.32135				miR-542-3p (miRNAs w/seed GUGACAG)	N/A
AREG	1.32135				BCR	N/A
NRG1	0				SNORD21	N/A
ACOX1	0				Beta Secretase	N/A
3,4,5,3',4'-pentachlorobiphenyl	1.31666				CRP	N/A
epinephrine	1.31666				HSP-990	N/A
FMR1	0				CCN2	N/A
BHLHE40	0				miR-3665 (miRNAs w/seed GCAGGUG)	N/A
miR-365-3p (and other miRNAs w/seed AAUGCCC)	0				TP53INP1	N/A
ZFP36	1.31202				SNRNP70	N/A
miR-6851-3p (miRNAs w/seed GGCCCUU)	0				CD40	N/A
miR-6815-5p (and other miRNAs w/seed AGGUGGC)	0				carboxyethylpyrrole phosphatidylethanolamine	N/A
ginkgolide B	0				EHT-1864	N/A
TCF3-PBX1	0				ASPSCR1-TFE3	N/A
glutamyl-Se-methylselenocysteine	0				triamcinolone	N/A
NTF4	0				LMAN1	N/A
BHLHA15	0				PLG	N/A
ANGPTL4	0				AIRE	N/A
mir-137	0				LTA	N/A
U46619	0				H2AZ1	N/A
DIRAS3	0				NR3C1	N/A
TNK1	0				LGALS3BP	N/A
bevacizumab	0				miR-6834-5p (miRNAs w/seed UGAGGGA)	N/A
ACSL5	0				2,2-bis(4-hydroxyphenyl)-1,1,1-trichloroethane	N/A
ladostigil	0				gefitinib	N/A
NBEAL2	0				NOP58	N/A
MAPK10	0				SPTBN2	N/A
HHEX	0				cytochalasin B	N/A
HPX	0				ATP7A	N/A
miR-4294 (miRNAs w/seed GGAGUCU)	1.30743				PHIP	N/A
amphetamine	1.30743				ADAMTS12	N/A
miR-1204 (miRNAs w/seed CGUGGCC)	0				cerivastatin	N/A
bisindolylmaleimide I	0				PPP2CA	N/A
RET	0				sphingosine kinase inhibitor V	N/A
miR-4708-5p (miRNAs w/seed GAGAUGC)	1.30289				LY2811376	N/A
miR-23a-5p (and other miRNAs w/seed GGGUUCC)	0				histamine receptor	N/A
Pka	0				SPHK1	N/A
IL17A	0				TBXT	N/A

## Sheet: Dis & Biof
© 2000-2021 QIAGEN. All rights reserved.				© 2000-2021 QIAGEN. All rights reserved.
	-log10pvalue				Z Score
Diseases and Bio Functions	SA/PRGF			Diseases and Bio Functions	SA/PRGF
Degranulation of blood platelets	0			Aggregation of cells	2
Thrombus	6.43799			Inflammation of absolute anatomical region	0.292
Severe COVID-19	2.29043			Invasion of cells	1.154
Adhesion of immune cells	5.15483			Binding of endothelial cells	-0.492
Degranulation of cells	4.30821			Binding of connective tissue cells	N/A
Binding of endothelial cells	4.89914			Bleeding of skin	N/A
Metabolism of cellular protein	3.69494			Injury of cells	N/A
Complement activation	6.31661			Immune response of leukocytes	1.144
COVID-19	2.9351			Export of molecule	N/A
Familial cardiovascular disease	0			Metabolism of cholesterol	N/A
Infarction	3.78027			Transmigration of tumor cell lines	N/A
Aggregation of blood platelets	6.34976			Progressive neurological disorder	N/A
Binding of vascular endothelial cells	3.95289			Formation of solid tumor	N/A
Binding of tumor cell lines	3.52393			Formation of amyloid fibrils	N/A
Fibrin clot	3.87			Binding of vascular endothelial cells	N/A
Inflammatory response	5.6717			Interaction of fibroblasts	N/A
Inflammation of organ	3.99756			Quantity of muscle	N/A
Peripheral vascular disease	3.38665			Quantity of myeloid cells	-0.845
Binding of blood cells	0			Cell movement of fibroblast cell lines	N/A
Bleeding	3.64149			Quantity of protein lipid complex in blood	N/A
Aggregation of cells	6.77585			Cellular infiltration by leukocytes	-1.196
Coagulation of blood	4.34115			Migration of antigen presenting cells	N/A
Adhesion of tumor cell lines	2.70291			Neoplasia of cells	N/A
Migration of cells	0			Hypersensitive reaction	N/A
Cerebrovascular dysfunction	0			Inflammatory response	0.836
Binding of professional phagocytic cells	0			Binding of endothelial cell lines	N/A
Breast or pancreatic cancer	2.16667			Infiltration by neutrophils	-0.751
Viral Infection	2.60816			Activation of leukocytes	1.259
Binding of myeloid cells	0			Growth of organism	N/A
Familial vascular disease	3.15561			Binding of fibroblasts	N/A
Chronic inflammatory disorder	3.67985			Inflammation of organ	-0.24
Infection by RNA virus	2.00219			Migration of fibroblast cell lines	N/A
Activation of blood cells	0			Survival of organism	-0.836
Adhesion of endothelial cells	3.74717			Esterification of cholesterol	N/A
Ovarian cancer	0			Catabolism of protein	N/A
Vaso-occlusion	0			Quantity of muscle cells	N/A
Size of lesion	0			Cell movement of peripheral blood leukocytes	N/A
Systemic autoimmune syndrome	4.44168			Efflux of phospholipid	N/A
Breast or ovarian cancer	0			Phagocytosis	N/A
Activation of leukocytes	4.91022			Formation of cellular protrusions	N/A
Rheumatic Disease	4.53479			Cell movement	0.337
Receptor-mediated endocytosis	1.98657			Adhesion of vascular endothelial cells	N/A
Lupus erythematosus	5.23084			Adhesion of lymphocytes	N/A
Hypersensitive reaction	3.5442			Adhesion of lymphatic system cells	N/A
Hemostasis	0			Liver Damage	N/A
Angiogenesis	0			Activation of neutrophils	1.387
Leukocyte migration	0			Bleeding	N/A
Survival of organism	3.46002			Chemotaxis	N/A
Migration of phagocytes	2.82719			Quantity of lymphatic system cells	N/A
Thrombosis of vein	0			Adhesion of T lymphocytes	N/A
Inflammation of absolute anatomical region	3.33735			Quantity of leukocytes	-0.155
Cell movement of neutrophils	5.34633			Efflux of cholesterol	N/A
Dengue fever	5.67879			Formation of filaments	N/A
Adhesion of granulocytes	5.92891			Cell movement of T lymphocytes	N/A
Inflammation of body cavity	2.00131			Esterification of lipid	N/A
Quantity of metal	2.00777			Microtubule dynamics	N/A
Infiltration by neutrophils	5.0021			Cell movement of antigen presenting cells	N/A
Size of infarct	2.14454			Binding of lipid	N/A
Atherosclerosis	2.28592			Secretion of triacylglycerol	N/A
Stroke	0			Engulfment of cells	N/A
Metabolism of protein	2.66082			Cellular homeostasis	N/A
Quantity of leukocytes	3.11126			Invasion of tumor cell lines	N/A
Vasculogenesis	0			Quantity of lymphocytes	N/A
Migration of endothelial cells	0			Phagocytosis of cells	N/A
Atherosclerotic lesion	2.21608			Migration of embryonic cell lines	N/A
Cellular infiltration by leukocytes	4.66948			Release of cholesterol	N/A
Binding of leukemia cell lines	2.40456			Cell viability	1.165
Aggregation of blood cells	0			Inflammation of body cavity	N/A
Ovarian adenocarcinoma	3.11677			Cell movement of neutrophils	-0.705
Infarction of brain	0			Homing of cells	N/A
Fibrinolysis	0			Cell survival	1.142
Occlusion of artery	0			Weight loss	N/A
Arteriosclerosis	0			Damage of genitourinary system	N/A
Morphology of body cavity	0			Carcinoma	N/A
Amyloidosis	0			Damage of kidney	N/A
Adhesion of neutrophils	4.43158			Formation of actin filaments	N/A
Activation of blood platelets	0			Quantity of mononuclear leukocytes	N/A
Adhesion of myeloid cells	0			Adhesion of vascular cells	N/A
Cell movement of phagocytes	0			Lymphocyte migration	N/A
Development of vasculature	0			Transport of phospholipid	N/A
Binding of polysaccharide	0			Quantity of metal	N/A
Dementia	0			Chemotaxis of phagocytes	N/A
Cell movement of leukocytes	0			Activation of carbohydrate	N/A
Activation of cells	0			Extracranial solid tumor	N/A
Membranoproliferative glomerulonephritis with complement factor H deficiency	2.97601			Non-melanoma solid tumor	N/A
Membranoproliferative glomerulonephritis type 2	2.97601			Cell movement of granulocytes	-1.044
Basal laminar deposit	2.97601			Adhesion of endothelial cells	N/A
Infarction of cerebrum	0			Chemotaxis of myeloid cells	N/A
Bleeding of brain	2.98789			Aggregation of blood cells	N/A
Vascular lesion	0			Formation of actin stress fibers	N/A
Quantity of myeloid cells	4.2575			Cell movement of melanoma cells	N/A
Coagulation factor deficiency syndrome	3.79368			Binding of smooth muscle cells	N/A
Dengue hemorrhagic fever	3.79368			Receptor-mediated endocytosis	N/A
Activation of phagocytes	0			Movement of blood platelets	N/A
Inflammation of joint	3.03358			Cell movement of tumor cell lines	N/A
Adhesion of vascular endothelial cells	2.62449			Organization of cytoskeleton	N/A
Glucose metabolism disorder	4.97692			Binding of cell surface	N/A
Ovarian serous tumor	2.60099			Inflammation of joint	N/A
Familial amyloidosis	0			Detachment of cells	N/A
Quantity of cells	0			Cellular infiltration by phagocytes	N/A
Adhesion of phagocytes	0			Migration of phagocytes	N/A
Tauopathy	0			Metabolism of protein	N/A
Immune response of leukocytes	3.9258			Infiltration by T lymphocytes	N/A
Systemic lupus erythematosus	3.90008			Invasion of tumor cells	N/A
Activation of myeloid cells	0			Activation of myeloid cells	N/A
Myocardial infarction	3.1778			Immune response of cells	N/A
Quantity of blood cells	0			Cell movement of leukemia cell lines	N/A
Thrombosis of kidney	0			Interaction of cancer cells	N/A
Esterification of cholesterol	0			Transport of steroid	N/A
Acute coronary syndrome	0			Aggregation of blood platelets	N/A
Diabetes mellitus	4.44976			Damage of endothelial tissue	N/A
Cellular infiltration by phagocytes	0			Quantity of blood cells	N/A
Coagulation of plasma	0			Migration of tumor cell lines	N/A
Hypertension	2.59825			Quantity of filaments	N/A
Familial glomerulopathy	0			Development of vasculature	N/A
Alzheimer disease	0			Angiogenesis	N/A
Formation of blood clot	0			Familial cardiovascular disease	N/A
Binding of cell surface	0			Cell movement of melanoma cell lines	N/A
Progressive neurological disorder	0			Quantity of smooth muscle cells	N/A
Quantity of Ca2+	0			Accumulation of lipid	N/A
Familial amyloidotic polyneuropathy	0			Binding of lymphocytes	N/A
Atherogenesis	0			Binding of T lymphocytes	N/A
Permeability of vascular system	0			Coagulation of blood	N/A
Uptake of cells	0			Vascular lesion	N/A
Endocytosis	0			Activation of blood cells	N/A
Advanced malignant tumor	2.75398			Invasion of tumor	N/A
Binding of granulocytes	0			Formation of cytoskeleton	N/A
Cell movement of myeloid cells	0			Viral Infection	-0.098
Edema of skin	2.96916			Cell-cell contact	N/A
Formation of fibrin clot	0			Development of body trunk	N/A
Thrombophilia	0			Binding of leukemia cell lines	N/A
Adhesion of vascular cells	0			Rheumatic Disease	N/A
Binding of lipid	0			Adhesion of myeloid cells	N/A
Dermatitis	2.44507			Activation of cells	N/A
Release of cholesterol	0			Deposition of amyloid fibrils	N/A
Deposition of amyloid fibrils	0			Adhesion of granulocytes	0.139
Binding of neutrophils	0			Lung cancer	N/A
Development of cytoplasm	0			Lung tumor	N/A
C3 glomerulopathy	6.11163			Respiratory system tumor	N/A
Non-traumatic arthropathy	2.37496			Migration of mononuclear leukocytes	N/A
Formation of blood vessel	0			Fatty acid metabolism	N/A
Hereditary systemic amyloidosis	0			Binding of lymphatic system cells	N/A
Lung carcinoma	2.16888			Growth of lesion	N/A
Aortic atherosclerosis	0			Quantity of lysophosphatidylcholine	N/A
Size of vascular lesion	0			Coagulation of plasma	N/A
Deep vein thrombosis	0			Cellular infiltration by myeloid cells	N/A
Acute coronary event	2.25829			Movement of vascular endothelial cells	N/A
Infiltration by T lymphocytes	0			Tubulation of endothelial cells	N/A
Breast or gynecological cancer	0			Cell movement of embryonic cell lines	N/A
Esterification of lipid	0			Accumulation of sterol	N/A
Genital tumor	0			Organization of actin cytoskeleton	N/A
Progressive encephalopathy	0			Permeability of blood-brain barrier	N/A
Embolus	0			Quantity of cells	N/A
Degranulation of neutrophils	3.96518			Cellular infiltration by macrophages	N/A
Thrombosis of artery	0			Development of cytoplasm	N/A
Bleeding of skin	3.15481			Quantity of Ca2+	N/A
Cell movement of antigen presenting cells	0			Cellular infiltration	N/A
Surface area of atherosclerotic lesion	0			Invasive tumor	N/A
Systemic amyloidosis	0			Advanced malignant tumor	N/A
Proliferation of endothelial cells	0			Metastasis	N/A
Familial hypercholesterolemia	0			Activation of phagocytes	N/A
Binding of blood platelets	0			Invasion of cancer cells	N/A
Transport of steroid	0			Migration of cells	N/A
Efflux of cholesterol	0			Binding of blood platelets	N/A
Advanced malignant solid tumor	2.57927			Cellular infiltration by mononuclear leukocytes	N/A
Classical complement pathway	3.09903			Quantity of ldl cholesterol in blood	N/A
Hereditary angioedema	1.97792			Uptake of cells	N/A
Quantity of lysophosphatidylcholine	0			Fibrosis	N/A
Pelvic tumor	0			Infarction	N/A
Anogenital cancer	0			Concentration of phospholipid	N/A
Genital tract cancer	0			Adhesion of tumor cell lines	N/A
Ischemia of brain	0			Activation of neuroglia	N/A
Size of lymph node	0			Proliferation of neuronal cells	N/A
Activation of neutrophils	8.39196			Cell movement of monocytes	N/A
Adhesion of Candida albicans	5.58901			Cell movement of phagocytes	N/A
Complement activation, alternative pathway	5.58901			Concentration of lipid	N/A
Binding of endothelial cell lines	0			Interaction of lymphocytes	N/A
Reverse cholesterol transport	0			Adhesion of immune cells	0.351
Development of body trunk	0			Malignant solid tumor	N/A
Oxidative stress response of cerebral cortex	0			Cell movement of cancer cells	N/A
Cerebral amyloid angiopathy of leptomeningeal vessel	0			Aggregation of leukocytes	N/A
Protection of pericytes	0			Cell movement of macrophages	N/A
Thickening of bruch membrane tissue	0			Thrombus	N/A
Disruption of DMPC vesicles	0			Amyloidosis	N/A
Disorder of coronary artery	0			Binding of granulocytes	N/A
Extraadrenal retroperitoneal tumor	3.41417			Cell movement of fibroblasts	N/A
Venous thromboembolism	0			Synthesis of fatty acid	N/A
Hereditary connective tissue disorder	2.85267			Activation of macrophages	N/A
Intraabdominal organ tumor	1.96659			Chemotaxis of leukocytes	-0.404
Cell movement of mononuclear leukocytes	0			Organismal death	N/A
Formation of filaments	0			Advanced malignant solid tumor	N/A
Interaction of fibroblasts	0			Dermatitis	N/A
Familial hemolytic uremic syndrome	5.41305			Occlusion of artery	N/A
Homing of cells	0			Endocytosis	N/A
Cellular infiltration	0			Adhesion of phagocytes	N/A
Cell movement of macrophages	0			Interaction of T lymphocytes	N/A
Metastasis	2.03089			Aortic atherosclerosis	N/A
Cellular infiltration by macrophages	3.3804			Aortic occlusive disease	N/A
Blood clot	8.06953			Binding of lymphoma cell lines	N/A
Pelvic cancer	0			Binding of tumor cell lines	N/A
Cell movement of fibroblasts	2.06321			Atherosclerosis	N/A
Necrosis	0			Arteriosclerosis	N/A
Frequency of tumor	0			Cerebrovascular dysfunction	N/A
Quantity of endothelial cells	0			Peripheral vascular disease	N/A
Thromboembolism	0			Vasculogenesis	N/A
Tumorigenesis of reproductive tract	0			Quantity of phagocytes	N/A
Cell movement of leukemia cell lines	2.2742			Skin lesion	N/A
Size of macrophages	0			Necrosis	N/A
Catabolism of protein	0			Necrosis of liver	N/A
Female genital neoplasm	0			Cell death of liver	N/A
Volume of lesion	0			Adhesion of neutrophils	N/A
Formation of cytoskeleton	0			Remodeling of cytoskeleton	N/A
Size of atherosclerotic lesion	0			Proliferation of endothelial cells	N/A
Coronary artery disease	0			Accumulation of blood cells	N/A
Formation of fatty lesion	0			Cell movement of epithelial cell lines	N/A
Atherosclerosis of aortic arch	0			Formation of blood clot	N/A
Cell movement of tumor cell lines	0			Migration of fibroblasts	N/A
Hereditary thrombophilia	0			Cerebral disorder	N/A
Hemorrhagic disease	2.95356			Cell movement of kidney cell lines	N/A
Quantity of smooth muscle cells	0			Injury of central nervous system	N/A
Disaggregation of amyloid fibrils	0			Binding of professional phagocytic cells	N/A
Gelatinous drop-like corneal dystrophy	0			Edema	-0.277
Lattice corneal dystrophy type I	0			Development of epithelial tissue	N/A
Female genital tract cancer	0			Recruitment of phagocytes	N/A
Invasion of cells	1.93311			Synthesis of reactive oxygen species	0.266
Gastrointestinal tract cancer	0			Brain damage	N/A
Pulmonary embolism	0			Migration of vascular cells	N/A
Chemotaxis	0			Permeability of endothelial cells	N/A
Cell movement of embryonic cell lines	0			Leukocyte migration	N/A
Serous adenocarcinoma	4.32534			Binding of blood cells	N/A
Development of malignant tumor	0			Cell movement of myeloid cells	N/A
Tumorigenesis of epithelial neoplasm	0			Activation of blood platelets	N/A
Incidence of tumor	0			Production of reactive oxygen species	0.192
Respiratory system tumor	0			Cell movement of mononuclear leukocytes	N/A
Aortic occlusive disease	0			Binding of neutrophils	N/A
Prostatic intraepithelial tumor	4.34288			Permeability of vascular system	N/A
Allergy	2.42515			Quantity of endothelial cells	N/A
Morphology of lymph node	2.43332			Quantity of epithelial tissue	N/A
Chemotaxis of myeloid cells	0			Vaso-occlusion	N/A
Abnormal morphology of body cavity	0			Accumulation of cells	N/A
Engulfment of cells	0			Fibrosis of liver	N/A
Lung tumor	0			Recruitment of cells	0.13
Quantity of muscle	0			Binding of myeloid cells	N/A
Chemotaxis of phagocytes	0			Quantity of blood vessel	N/A
Autosomal recessive inborn error of metabolism	2.3952			Formation of focal adhesions	N/A
Activation of macrophages	0			Permeability of vasculature	N/A
Secretion of triacylglycerol	0			Migration of myeloid cells	N/A
Hereditary myopathy	0			Activation of antigen presenting cells	N/A
Abnormal morphology of rod bipolar cells	4.77037			Formation of blood vessel	N/A
Nonexudative age-related macular degeneration	4.77037			Recruitment of myeloid cells	N/A
Malignant genitourinary solid tumor	0			Migration of endothelial cells	N/A
Injury of cells	2.69495			Adhesion of blood platelets	N/A
Damage of kidney	0			Endothelial cell development	N/A
Quantity of phagocytes	0			Binding of antigen presenting cells	N/A
Damage of endothelial tissue	0			Blood clot	-0.063
Efflux of phospholipid	0			Stroke	N/A
Injury of central nervous system	0			Hemostasis	N/A
Endothelial cell development	0			Cell movement of leukocytes	N/A
Homeostasis of sphingolipid	0			Glucose metabolism disorder	N/A
Development of carcinoma	0			Apoptosis	N/A
Acute myocardial infarction	0			Edema of skin	N/A
Non-melanoma solid tumor	0			Recruitment of leukocytes	N/A
Rheumatoid arthritis	0			Contact growth inhibition of fibroblasts	N/A
Quantity of ldl cholesterol in blood	0			Hereditary bleeding disorder	N/A
Formation of actin filaments	0			Chronic renal impairment	N/A
Abdominal cancer	0			Exudative age-related macular degeneration	N/A
Cell movement of epithelial cell lines	0			Specific granule deficiency	N/A
Preeclampsia	0			Hematoma	N/A
Fibrosis	0			Adhesion of phosphatidylserine vesicles	N/A
Invasive tumor	0			Congenital anomaly of aortic arch	N/A
Lung cancer	0			Preservation of smooth muscle cells	N/A
Abdominal carcinoma	2.12458			Recurrent infection by bacteria	N/A
Familial heart disease	0			Nodule	N/A
Area of lesion	0			Familial combined hyperlipidemia	N/A
Digestive system cancer	0			Transverse myelitis	N/A
Acute lung injury	2.29867			Abnormal morphology of glomerular capillary	N/A
Organization of extracellular matrix	2.03286			Pigment dispersion syndrome	N/A
Uptake of Streptococcus pneumoniae serotype 35A	3.27694			Healing of wound	N/A
Basal laminar drusen	3.27694			Recruitment of endothelial progenitor cells	N/A
Disorganization of rod outer segments	3.27694			Cell rolling of peripheral blood leukocytes	N/A
Susceptibility to age-related macular degeneration type 4	3.27694			Compulsive gambling	N/A
Morphology of lymphoid tissue	0			Portal vein thrombosis	N/A
Recruitment of leukocytes	0			Abnormal morphology of vasculature	N/A
Edema	6.74301			Hereditary systemic amyloidosis	N/A
Transport of phospholipid	0			Autosomal recessive familial Alzheimer disease 1	N/A
Binding of lipopolysaccharide	0			Familial Alzheimer disease	N/A
Activation of carbohydrate	0			Acute ST-elevation myocardial infarction	N/A
Intracranial thrombosis	0			Activation of dermal fibroblasts	N/A
Formation of cellular protrusions	0			Autosomal dominant familial Alzheimer disease	N/A
Quantity of blood vessel	0			Morphology of lymphoid organ	N/A
Binding of fibroblasts	0			Contraction of carcinoma cell lines	N/A
Migration of mononuclear leukocytes	0			Degeneration of organ of Corti	N/A
Neoplasia of blood cells	0			Degeneration of neuroglia	N/A
Complement-dependent cytotoxicity	4.406			Development of dentate gyrus	N/A
Familial venous thrombosis	0			Lifespan of organism	N/A
Familial cardiac amyloidosis	0			Angiogenesis of cornea	N/A
Finnish type amyloidosis	0			Thrombosis of artery	N/A
Area of atherosclerotic lesion	0			Size of lymph node	N/A
Concentration of cholesterol ester	0			Formation of cell-associated matrix	N/A
Export of molecule	0			Regeneration of bone	N/A
Familial Alzheimer disease	0			Adhesion of high endothelial postcapillary venule	N/A
Hematologic cancer	0			Injury of aorta	N/A
Myeloid or lymphoid neoplasm	0			Complement-dependent cytotoxicity	N/A
Fatty lesion	0			Generation of reactive oxygen species	N/A
Organization of cytoskeleton	0			Ullrich congenital muscular dystrophy	N/A
Disorder of lipid metabolism	0			Abnormal morphology of stria vascularis of cochlea	N/A
Binding of connective tissue cells	0			Mass of organism	N/A
Carcinoma	0			Morphology of lymphoid tissue	N/A
Liver Damage	1.9349			Metabolism of triacylglycerol	N/A
Adenocarcinoma	0			Accumulation of monocytes	N/A
Cell movement of granulocytes	6.35547			Heinz body anemia	N/A
Organismal death	0			Quantity of 1-palmitoyl-2-glutaroyl-sn-glycero-3-phosphorylcholine	N/A
Morphology of lymphoid organ	0			Infection of monocyte-derived dendritic cells	N/A
Cerebral venous thrombosis	0			Serous adenocarcinoma	N/A
Autosomal dominant amyloidosis	0			Paramyotonia congenita	N/A
Extracranial solid tumor	0			Preeclampsia	N/A
Quantity of muscle cells	0			Recruitment of phospholipid	N/A
Dyslipidemia	0			Postoperative hemorrhage	N/A
Adhesion of lymphatic system cells	0			Light chain associated amyloidosis	N/A
Binding of lymphatic system cells	0			Abnormality of aortic arch	N/A
Lymphoreticular neoplasm	0			Prothrombin time of plasma	N/A
Malignant solid tumor	0			Formation of microfilaments	N/A
Interaction of lymphocytes	0			Apoptosis of acinar gland cells	N/A
Microtubule dynamics	0			Killing of Streptococcus pyogenes strain AP1	N/A
Hypercholesterolemia	0			Lymphadenopathy of skin	N/A
Detachment of cells	0			Quantity of fibrous plaque	N/A
Brain damage	0			Breast or colorectal cancer	N/A
Injury of neuroblastoma cell lines	2.97601			Storage of cholesterol	N/A
Advanced age-related macular degeneration	2.97601			Hemorrhagic disease	N/A
Abnormality of heart ventricle	0			Fragmentation of elastic lamina	N/A
Ischemia of heart	0			Generalized myasthenia gravis	N/A
Familial hemolytic anemia	6.12641			Progressive neuromuscular disease	N/A
Lymphocyte migration	0			High-altitude pulmonary edema	N/A
Glandular intraepithelial neoplasm	6.0995			Apoptosis of retinal ganglion cells	N/A
Renal vascular disorder	6.08875			Atherosclerosis of aorta wall	N/A
Formation of solid tumor	0			Oxidative stress response of liver	N/A
Development of epithelial tissue	0			Hypolipoproteinemia	N/A
Formation of actin stress fibers	0			Disaggregation of amyloid fibrils	N/A
Migration of tumor cell lines	0			Acute myocardial infarction	N/A
Sepsis	0			Childhood hypertension	N/A
Recruitment of phagocytes	0			Adhesion of monocyte-derived macrophages	N/A
Portal vein thrombosis	0			Skin carcinoma	N/A
Fatty acid metabolism	0			Abnormal quantity of selenium	N/A
Cell death of liver	0			Cell rolling of naive T lymphocytes	N/A
Organization of plasma membrane	0			Autosomal dominant myopathy	N/A
Abnormality of aortic arch	0			Quantity of dendrites	N/A
Breast or colorectal cancer	0			Tumorigenesis of epithelial neoplasm	N/A
T-cell non-Hodgkin lymphoma	0			C3 glomerulopathy	N/A
Invasion by Streptococcus pneumoniae serotype 35A	2.80003			Autoimmune arthritis	N/A
Interaction of T lymphocytes	0			Activation of superior temporal gyrus	N/A
Cell movement of melanoma cells	0			Quantity of axons	N/A
Hereditary bleeding disorder	0			Insulin-dependent diabetes mellitus	N/A
Disorder of blood pressure	0			Deep vein thrombosis	N/A
Morphology of blood vessel	0			Familial hemolytic anemia	N/A
Morphology of vasculature	0			Psoriasis	N/A
Cellular infiltration by mononuclear leukocytes	0			Morphology of lymph node	N/A
Permeability of vasculature	0			Hypertrophy of lymph node	N/A
Morphology of cardiovascular system	0			Lesioning of abdominal aorta	N/A
Formation of focal adhesions	0			Membranoproliferative glomerulonephritis with complement factor H deficiency	N/A
Hyperlipidemia	0			Formation of terminal end bud	N/A
Degranulation of granulocytes	0			Cytolysis	N/A
Organization of intercellular junctions	0			Uptake of Streptococcus pneumoniae serotype 35A	N/A
Invasion of cancer cells	0			Stimulation of osteoblasts	N/A
Cellular infiltration by myeloid cells	0			Disruption of microtubules	N/A
Damage of connective tissue	0			Melanoma	N/A
Severe sepsis	0			Guillain-Barré syndrome	N/A
Adhesion of blood platelets	0			Size of atherosclerotic lesion	N/A
Cerebral hemorrhage	0			Chronic inflammatory disorder	N/A
Hypertrophy of lymph node	2.6752			Cell death of liver cells	N/A
Blurred vision	2.6752			Mature T-cell neoplasm	N/A
Degranulation of phagocytes	0			Body mass index	N/A
Metabolism of triacylglycerol	2.55387			Antibody response	N/A
Aggregation of leukocytes	0			Familial hemolytic uremic syndrome	N/A
Damage of genitourinary system	0			Atherosclerosis of aortic sinus	N/A
Degranulation of myeloid cells	0			Wiskott-Aldrich syndrome	N/A
Invasion of tumor	0			Lipidosis of renal glomerulus	N/A
Binding of smooth muscle cells	0			Organization of plasma membrane	N/A
Susceptibility to age related macular degeneration	5.41305			Central venous catheter-associated thrombosis	N/A
Cerebral ischemia	0			Small cell lung carcinoma	N/A
Breast or ovarian carcinoma	0			Primary anxiety disorder	N/A
Advanced stage peripheral arterial disease	2.47842			Abnormal morphology of retinal pigment epithelium	N/A
Binding of lymphocytes	0			Degeneration of retinal cone cells	N/A
Familial autoimmune disease	5.37106			Inflammation of pancreas	N/A
Cellularity of renal glomerulus	2.57839			Cellularity	N/A
Activation of complement factor	2.57839			Adhesion of B-lymphocyte derived cell lines	N/A
Permeability of endothelial cells	0			Cerebral amyloid angiopathy	N/A
Peripheral T-cell lymphoma	0			Clearance of vaccinia virus	N/A
Synthesis of fatty acid	0			Cleavage of mRNA	N/A
Sliding of myofilaments	0			Regulation of cholesterol	N/A
Invasion of tumor cells	0			Recurrent deep vein thrombosis	N/A
Migration of granulocytes	5.3024			Proliferation of mesangial cells	N/A
Intermediate disease stage peripheral arterial disease	2.43332			Polyglandular autoimmune syndrome type 1	N/A
Membranoproliferative glomerulonephritis	5.26705			Morphology of spleen	N/A
Quantity of protein lipid complex in blood	0			Synaptic transmission of synapse	N/A
Lymphatic system tumor	0			Infiltration by CD3 positive T-lymphocytes	N/A
Cerebral disorder	0			Production of superoxide	N/A
Factor H-associated hemolytic uremic syndrome	2.49932			Transmigration of smooth muscle cells	N/A
Autosomal dominant myopathy	0			Secondary glaucoma	N/A
Acute ST-elevation myocardial infarction	0			Size of spongiotrophoblasts	N/A
Short bowel syndrome	0			Female genital neoplasm	N/A
Lysis of blood clot	0			Abnormal quantity of regulatory T lymphocytes	N/A
Familial cardiomyopathy	0			Breast or gynecological cancer	N/A
Permeability of blood-brain barrier	0			Abnormal morphology of cardiovascular system	N/A
Adhesion of lymphocytes	0			Binding of chondroitin sulfate proteoglycan	N/A
Abnormal morphology of abdomen	0			Crohn disease	N/A
Disorder of pregnancy	2.74314			Concentration of creatine	N/A
Cell movement of monocytes	0			Adhesion of natural killer cells	N/A
Weight loss	0			Papillary adenocarcinoma	N/A
Quantity of mononuclear leukocytes	0			Angiogenesis of wound	N/A
Metabolism of cholesterol	0			Oxidation of protein	N/A
Disruption of filaments	0			Immune response of myeloid cells	N/A
Damage of blood vessel	0			Meningeal amyloidosis	N/A
Movement of blood platelets	0			Degranulation of granulocytes	N/A
Vascular injury	0			Destruction of elastic lamina	N/A
Injury of endothelial cells	0			Basal laminar drusen	N/A
Contraction of carcinoma cell lines	0			Hemoglobin D disease	N/A
Central venous catheter-associated thrombosis	0			Complement activation	N/A
Recurrent deep vein thrombosis	0			Activated partial thromboplastin time of plasma	N/A
Idiopathic cerebral vein thrombosis	0			Abnormal quantity of synaptic vesicles	N/A
Accumulation of thrombus	0			Disruption of elastic lamina	N/A
Left atrial appendage thrombosis	0			Abnormal morphology of basilar membrane	N/A
Cell viability of HCSM cells	0			Adhesion of Streptococcus pneumoniae	N/A
Permeability of carcinoma cell lines	0			Length of dendrites	N/A
Quantity of lymphatic fluid	0			Abnormal morphology of synaptic vesicles	N/A
Permeability of lung cancer cell lines	0			Immune protection of organism	N/A
Recurrent pulmonary embolism	0			Length of microvilli	N/A
Migration of antigen presenting cells	0			Sequestration of G-actin	N/A
Clearance by phagocytes	2.43248			Susceptibility to atypical hemolytic uremic syndrome type 5	N/A
Abnormality of cerebrum	0			Factor H-associated hemolytic uremic syndrome	N/A
Damage of lung	0			Clear-cell adenocarcinoma	N/A
Binding of carbohydrate	0			Thigmotaxis	N/A
Organization of cellular membrane	0			Endothelial dysfunction	N/A
Development of genital tumor	0			Gelatinous drop-like corneal dystrophy	N/A
Head and neck tumor	0			Unverricht-Lundborg syndrome	N/A
Neoplasia of cells	0			CGMP-mediated signaling	N/A
Quantity of filaments	0			Steroid dependent nephrotic syndrome	N/A
Organization of synapse	0			Dengue fever	N/A
Familial combined hyperlipidemia	0			Hypercholesterolemia	N/A
Mature T-cell neoplasm	0			Rasmussen encephalitis	N/A
Macular degeneration	0			Killing of Escherichia coli 25922	N/A
Quantity of lymphatic system cells	0			Immunodeficiency	N/A
Cell-cell contact	0			Binding of lipid bilayer	N/A
Tubulation of endothelial cells	0			Fetal erythroblastosis	N/A
Intracranial hemorrhage	0			Cell viability of osteoblasts	N/A
Adhesion of Streptococcus pneumoniae	2.37459			Function of blood vessel	N/A
Killing of Candida albicans	2.37459			Vesicoureteral reflux type 8	N/A
Abnormal morphology of bruch membrane tissue	2.37459			Diabetes insipidus	N/A
Survival of Staphylococcus aureus	2.37459			Perfusion of cerebral hemisphere	N/A
Accumulation of sterol	0			Quantity of extracellular matrix	N/A
Abnormal morphology of aorta	0			Release of neutrophils	N/A
Cell-cell contact of blood cells	0			Adhesion of lung cancer cell lines	N/A
Cell movement	2.61287			Fibrin clot	N/A
Cell movement of fibroblast cell lines	0			Morphology of vasculature	N/A
Necrosis of liver	0			Damage of intestine	N/A
Recruitment of mononuclear leukocytes	0			Beta-Knossos-thalassemia	N/A
Activation of antigen presenting cells	0			Instability of atherosclerotic lesion	N/A
T-cell malignant neoplasm	0			Response of granulocytes	N/A
Cell movement of peripheral blood leukocytes	0			Phagocytosis of particle	N/A
Quantity of epithelial tissue	0			Drusenoid	N/A
Binding of T lymphocytes	0			Mild aortic stenosis	N/A
Aggregation of filaments	0			Alternative complement pathway	N/A
Invasion of tumor cell lines	0			Adhesion of Candida albicans	N/A
Apoptosis	0			Bleeding of atherosclerotic lesion	N/A
Insulin-dependent diabetes mellitus	4.89926			Gliosis of cells	N/A
Colorectal cancer	0			Cellularity of atherosclerotic lesion	N/A
Phagocytosis	0			Inflammation of peritoneum	N/A
Abdominal adenocarcinoma	0			Astrocytosis of hippocampus	N/A
Lymphocytic cancer	0			Volume of lesion	N/A
Lymphocytic neoplasm	0			Compliance of lung	N/A
Cell movement of T lymphocytes	0			Morbidity	N/A
Growth of lesion	0			Parasitic Infection	N/A
Nephritis	0			Homeostasis of sphingolipid	N/A
Hypersensitivity reaction type III	2.32354			Metabolic alkalosis	N/A
Phagocytosis of Staphylococcus aureus	2.32354			Antifungal response	N/A
Development of adenocarcinoma	0			Severe Stevens-Johnson syndrome	N/A
Migration of vascular cells	0			Cerebral ischemia	N/A
Morphology of capillary vessel	0			Allergy	N/A
Morphology of spleen	0			Lymphocytic neoplasm	N/A
Congenital anomaly of aortic arch	0			Quantity of presynaptic terminals	N/A
Hereditary angioedema type III	0			Uptake of Filoviridae	N/A
Concentration of lipid	0			Intermediate disease stage peripheral arterial disease	N/A
Crohn disease	0			Chronic anterior uveitis	N/A
Migration of embryonic cell lines	0			Age-related macular degeneration	N/A
Melanoma	0			Mild cognitive impairment	N/A
Accumulation of cells	0			Strength of skin	N/A
Migration of fibroblast cell lines	0			Size of fat pad	N/A
Formation of amyloid fibrils	0			Fibrosis of penis	N/A
Body mass index	0			Atherosclerosis of aortic root	N/A
Skin lesion	0			Opsonization of Streptococcus pneumoniae	N/A
Breast cancer	0			X-linked agammaglobulinemia	N/A
Abnormal morphology of lymphoid organ	0			Microcytic anemia	N/A
Nodule	0			Incorporation of oleic acid	N/A
Synthesis of cholesterol	0			Mucinous ovarian carcinoma	N/A
Glomerulonephritis	0			Enlargement of spleen	N/A
Benign pelvic disease	2.04364			Leakage of lysosome	N/A
Cerebral amyloid angiopathy	0			Degranulation of neutrophils	N/A
Adhesion of microvascular endothelial cells	0			Severe toxic epidermal necrolysis	N/A
Cell movement of cancer cells	0			Genital tract cancer	N/A
Interaction of cancer cells	0			Disruption of blood-brain barrier	N/A
Binding of lymphoma cell lines	0			Severe sepsis	N/A
Atypical hemolytic uremic syndrome	4.69795			Pelvic cancer	N/A
Abnormal morphology of vasculature	0			Incorporation of L-methionine	N/A
Phosphorylation of L-tyrosine	0			Quantity of amyloid fibrils	N/A
Abnormal morphology of blood vessel	0			Binding of polysaccharide	N/A
Abnormal morphology of spleen	0			Lesioning of aortic arch	N/A
Exudative age-related macular degeneration	2.23661			T-cell lymphopenia of CD8+ T lymphocyte	N/A
Homeostasis of neutrophils	2.23661			Infection of cells	N/A
Cell movement of melanoma cell lines	0			Activation of bone marrow cell lines	N/A
Adhesion of monocytes	0			Adhesion of bone marrow-derived neutrophils	N/A
Migration of myeloid cells	0			Non-small cell lung carcinoma	N/A
Adhesion of lung cells	0			Lymphatic system tumor	N/A
Adhesion of smooth muscle cells	0			Formation of fibrous plaque	N/A
Quantity of lymphocytes	0			Adhesion of peripheral blood neutrophils	N/A
Cell-cell adhesion	0			Coagulation factor deficiency syndrome	N/A
Bladder cancer	0			Metabolism of retinoid	N/A
Metabolism of retinoid	0			Binding of lipopolysaccharide	N/A
Supra-aortic artery disease	0			Quantity of 12-hydroxyeicosatetraenoic acid	N/A
Recruitment of myeloid cells	0			Plasticity of neuronal synapse	N/A
Liquid tumor	0			Focal necrosis of liver	N/A
Recruitment of phospholipid	0			Colorectal adenoma	N/A
Formation of microfilaments	0			Breast cancer	N/A
Meningeal amyloidosis	0			Vascular injury	N/A
Cap disease	0			Formation of microaneurysm	N/A
Density of fibrils	0			Cellular infiltration of dendritic cells	N/A
Quantity of platelet activating factor	0			Pure red cell aplasia	N/A
Progression of atherosclerotic lesion	2.19892			Deposition of extracellular matrix	N/A
Cell movement of kidney cell lines	0			Phagocytosis of bacteria	N/A
Accumulation of lipid	0			Area of lumen	N/A
Respiratory burst	4.58319			Disorder of pregnancy	N/A
Neoplasia of leukocytes	0			Biogenesis of cholesterol	N/A
Binding of antigen presenting cells	0			Size of Peyer's patches	N/A
Non-small cell lung carcinoma	0			Transport of long chain fatty acid	N/A
Transmigration of tumor cell lines	0			Hypersensitivity reaction type II	N/A
Inflammation of pancreas	0			Tauopathy	N/A
Movement of vascular endothelial cells	0			Nephrosis	N/A
Neuroendocrine tumor	4.5428			Opsonization of cardiomyocytes	N/A
Innate immune response	0			Basilar-type migraine	N/A
Concentration of phospholipid	0			Mixed cell carcinoma	N/A
Hypolipoproteinemia	0			Cellular infiltration by cytotoxic T cells	N/A
Growth of organism	0			Atherogenesis	N/A
Hematoma	4.51125			Abnormal morphology of mesangial matrix	N/A
Aggregation of neutrophils	4.51125			Elimination of T lymphocytes	N/A
Migration of fibroblasts	0			Atypical hemolytic uremic syndrome	N/A
Activation of neuroglia	0			Advanced extracranial solid tumor	N/A
Accumulation of blood cells	0			Beta thalassemia, dominant inclusion body type	N/A
Cancer of secretory structure	0			Apoptosis of neuroblastoma cell lines	N/A
Cellular homeostasis	0			Adhesion of lung cells	N/A
Collagen disease	4.49436			Muscularization of peripheral pulmonary artery	N/A
Fibrosis of liver	0			Lower respiratory tract disorder	N/A
Organization of actin cytoskeleton	0			Quantity of lysosome	N/A
Proliferation of neuronal cells	0			Myeloid or lymphoid neoplasm	N/A
Immune response of cells	0			Acute angle closure glaucoma	N/A
Phagocytosis of cells	0			Quantity of phosphatidylinositol 4-phosphate	N/A
Adhesion of peripheral blood neutrophils	2.13219			Adhesion of HCAEC cells	N/A
Adhesion of T lymphocytes	0			Hypertrophy of heart	N/A
Abnormal morphology of mesangial matrix	0			Abnormal morphology of blood vessel	N/A
Export of metal	0			Microalbuminuria	N/A
Remodeling of cytoskeleton	0			Lung carcinoma	N/A
Concentration of creatine	2.10233			Localization of neutrophils	N/A
Adhesion of bacteria	4.406			Size of infarct	N/A
Cytolysis	4.40085			Injury of endothelial cells	N/A
Response of granulocytes	4.36206			Cellularity of renal glomerulus	N/A
Abnormal morphology of disorganized photoreceptor outer segments	2.07441			Quantity of fibrous layer of blood vessel	N/A
Cellular infiltration of dendritic cells	0			Fibrinolysis	N/A
Quantity of CD3 positive T-lymphocytes	2.04818			Formation of fibrils	N/A
Development of retinal rods	2.02347			Severe drug-induced hypersensitivity syndrome	N/A
Hyperplasia of mesangial cells	2.02347			Uptake of bacteria	N/A
Clearance of triacylglycerol	2.00009			Migration of granulocytes	N/A
Adhesion of endothelial tissue	4.18822			Whooping cough	N/A
Disruption of blood-brain barrier	4.15056			Cutaneous melanoma	N/A
Female genital tract adenocarcinoma	2.27666			Hypersensitivity reaction type III	N/A
Hereditary Eye Disease	2.36178			Pregnancy in diabetics	N/A
Abnormal morphology of capillary vessel	0			Function of leukocytes	N/A
Synthesis of reactive oxygen species	4.03891			Export of autophagosomes	N/A
Serous ovarian adenocarcinoma	0			Schizophrenia	N/A
Adhesion of eosinophils	3.89703			Killing of Candida albicans	N/A
Recruitment of cells	3.81316			Entrance of Hepatitis C virus	N/A
Function of blood vessel	0			Quantity of ganglioside GM2	N/A
Abnormality of choroid	0			Transmission of HIV	N/A
Chemotaxis of leukocytes	3.79514			Ovarian cancer	N/A
Transport of bicarbonate	3.7236			Uptake of cholesterol ester	N/A
Mucinous ovarian carcinoma	0			Systemic autoimmune syndrome	N/A
Chemotaxis of neutrophils	3.71211			Migration of peripheral blood neutrophils	N/A
Uptake of bacteria	3.6588			Adhesion of acute myeloid leukemia blast cells	N/A
Age-related macular degeneration	0			Membranoproliferative glomerulonephritis type 2	N/A
Microcytic anemia	3.63824			Hemoglobin E/beta thalassemia disease	N/A
Formation of thrombus	0			Pure autonomic failure	N/A
Proteinuria	3.62854			Hysteresivity of lung	N/A
Extrapancreatic neuroendocrine tumor	3.6058			Thickness of aortic valve	N/A
Adhesion of leukocyte cell lines	3.59855			Necrotizing inflammation of liver	N/A
Migration of eosinophils	3.59855			Recruitment of mononuclear leukocytes	N/A
Respiratory burst of granulocytes	3.54227			Survival of red blood cells	N/A
Homeostasis of blood	0			Abnormal morphology of aorta	N/A
Survival of bacteria	3.5067			Recruitment of neutrophils	N/A
Cellularity	0			Concentration of epoprostenol	N/A
Infection of hepatoma cell lines	0			Clearance of cholesterol	N/A
Anemia	3.49648			Organization of extracellular matrix	N/A
Adhesion of tumor cells	3.48946			Familial early-onset deep vein thrombosis	N/A
Prothrombin time of plasma	0			Consumption of oxygen	N/A
Activation of superior temporal gyrus	0			Hematuria	N/A
Binding of chondroitin sulfate proteoglycan	0			Immune thrombocytopenic purpura	N/A
Drusenoid	0			Running	N/A
Bleeding of atherosclerotic lesion	0			Familial heart disease	N/A
Opsonization of cardiomyocytes	0			Permeability of microvasculature	N/A
Familial early-onset deep vein thrombosis	0			Organization of cellular membrane	N/A
Sea-blue histiocyte syndrome	0			Supra-aortic artery disease	N/A
Atherosclerosis of carotid sinus	0			Generation of filaments	N/A
Stenosis of spiral modiolar artery	0			Quantity of sphinganine	N/A
Binding of 1,2-dioleoylphosphatidylserine	0			Quantity of asialo GM2 ganglioside	N/A
Density of vasa vasorum	0			Peripheral resistance	N/A
Expansion of tunica media	0			Idiopathic cerebral vein thrombosis	N/A
Lesioning of aortic root	0			Amyloid load of hippocampus	N/A
Microfluidity of Plasma Membrane	0			Pelvic serous carcinoma	N/A
Abnormal morphology of spiral modiolar artery	0			Diameter of abdominal aorta	N/A
Lipoprotein glomerulopathy	0			Degranulation of cells	N/A
Homeostasis of sulfatides	0			Cell-mediated response	N/A
Leakage of carotid artery	0			Nucleation of amyloid fibrils	N/A
Regression of fatty lesion	0			Landau Kleffner syndrome	N/A
Ingestion of thymocytes	0			Catabolism of cholesterol	N/A
Thrombophilia due to histidine rich glycoprotein deficiency	0			Kindling	N/A
Hypopigmentation of retinal pigment epithelium	0			Long-term potentiation of hippocampal CA1 region	N/A
Hyperpigmentation of retinal pigment epithelium	0			Oxidation of arachidonic acid	N/A
Mild hypertriglyceridemia	0			Migration of neural stem cells	N/A
Arborization of apical processes	0			Surface area of fatty lesion	N/A
Clear-cell ovarian carcinoma	0			Neuritogenesis of neuroblastoma cell lines	N/A
Size of lymphoid tissue	3.47255			Mass of placenta	N/A
Accumulation of cholesterol	0			Adhesion of leukocyte cell lines	N/A
Pancreatic tumor	3.42829			Phosphorylation of L-tyrosine	N/A
Inflammation of peritoneum	3.39271			Sea-blue histiocyte syndrome	N/A
Binding of macrophages	0			Injury of neuroblastoma cell lines	N/A
Production of reactive oxygen species	3.35244			K/BxN serum transfer arthritis	N/A
Recruitment of granulocytes	3.2871			Spontaneous coronary artery disease	N/A
Lymphadenopathy of skin	3.27694			Uterine serous papillary cancer	N/A
Cell rolling of naive T lymphocytes	3.27694			Invasion of carcinoma cell lines	N/A
Abnormal quantity of regulatory T lymphocytes	3.27694			Chronic inflammatory demyelinating polyradiculoneuropathy	N/A
Hemoglobin D disease	3.27694			Re-endothelialization of carotid artery	N/A
Susceptibility to atypical hemolytic uremic syndrome type 5	3.27694			Concentration of sphingomyelin	N/A
Vesicoureteral reflux type 8	3.27694			Disruption of filaments	N/A
Beta-Knossos-thalassemia	3.27694			Digestive system cancer	N/A
Uptake of Filoviridae	3.27694			Malignant genitourinary solid tumor	N/A
Strength of skin	3.27694			Generalized social anxiety disorder	N/A
Beta thalassemia, dominant inclusion body type	3.27694			Severe COVID-19	N/A
Dominant beta-plus-thalassemia	3.27694			Quantity of CD3 positive T-lymphocytes	N/A
Abnormal morphology of small popliteal lymph node	3.27694			Dominant beta-plus-thalassemia	N/A
Tenascin-X-deficiency	3.27694			Hypokalemic periodic paralysis	N/A
Prekallikrein deficiency	3.27694			Catabolism of proteoglycan	N/A
Dominant beta-thalassemia intermedia	3.27694			Chronic idiopathic thrombocytopenic purpura	N/A
Size of blastocyst	3.27694			Quantity of ganglioside GD3	N/A
Delay in hyperplasia of hepatocytes	3.27694			Dementia	N/A
Scattering of neutrophils	3.27694			Progressive encephalopathy	N/A
Hb SO Arab disease	3.27694			Cancer of secretory structure	N/A
Delay in initiation of apoptosis of peripheral blood neutrophils	3.27694			Morphology of cardiovascular system	N/A
Density of collagen fibrils	3.27694			Activation of vascular smooth muscle cells	N/A
Delay in removal of parenchyma	3.27694			Recruitment of granulocytes	N/A
Susceptibility to age-related macular degeneration type 9	3.27694			Proliferation of PASMC cells	N/A
Deformation of skin	3.27694			Acute coronary event	N/A
Complement component C3 deficiency	3.27694			Lattice corneal dystrophy type I	N/A
Opsonization of red blood cells	3.27694			Quantity of monocytes	N/A
Electronegativity of cell surface	3.27694			Killing of Mycobacterium tuberculosis	N/A
Erythrocytosis type 6	3.27694			Formation of eye	N/A
Factor VII deficiency	3.27694			Mild hypertension	N/A
Beta-globin type methemoglobinemia	3.27694			Respiratory burst of granulocytes	N/A
Damage of intestine	3.26548			Morphology of cellular protrusions	N/A
Carotid artery disease	0			Innate immune response	N/A
Abnormal morphology of retinal layer	0			Proteinuria	N/A
Peripheral arterial disease	3.25486			Concentration of cholesterol ester	N/A
Phagocytosis of neutrophils	3.25245			Chronic primary immune thrombocytopenia	N/A
Wound	3.24298			Depolymerization of microtubules	N/A
Immune response of myeloid cells	3.23513			Resistance to malaria	N/A
Quantity of neutrophils	3.19661			Proliferation of natural killer T lymphocytes	N/A
Preservation of smooth muscle cells	0			Atherosclerotic lesion	N/A
Quantity of fibrous plaque	0			Atrophy of retinal pigment epithelium	N/A
Lesioning of abdominal aorta	0			Remodeling of femoral artery	N/A
Lipidosis of renal glomerulus	0			Dyslipidemia	N/A
Disruption of elastic lamina	0			Metabolism of cellular protein	N/A
Binding of lipid bilayer	0			Activation of mononuclear leukocytes	N/A
Cellularity of atherosclerotic lesion	0			Injury of intestine	N/A
Biogenesis of cholesterol	0			Cerebral hemorrhage	N/A
Muscularization of peripheral pulmonary artery	0			Development of retinal rods	N/A
Export of autophagosomes	0			Quantity of amino acids	N/A
Nucleation of amyloid fibrils	0			Morphology of intestinal tissue	N/A
Surface area of fatty lesion	0			Damage of blood vessel	N/A
Morphology of intestinal tissue	0			Reduction of D-glucose	N/A
Bleeding of abdominal aorta	0			Inflammation of interstitial tissue	N/A
Quantity of human herpesvirus 1	0			Stabilization of atherosclerotic lesion	N/A
Regression of atherosclerotic lesion	0			Metabolic syndrome X	N/A
Structure of atherosclerotic lesion	0			Complement activation, alternative pathway	N/A
Lesioning of thoracic aorta	0			Angiogenesis of adductor muscle	N/A
Cell viability of pyramidal neurons	0			Migration of bone marrow cell lines	N/A
Clearance of cholesterol ester	0			Abnormal morphology of lymphoid organ	N/A
Alzheimer disease type 2	0			Ovarian serous tumor	N/A
Abdominal aorta atherosclerotic lesion	0			Severe acute generalized exanthematous pustulosis	N/A
Foam cell lesion	0			Atherosclerosis of carotid sinus	N/A
Organization of mice	0			Quantity of vascular endothelial cells	N/A
Quantity of alpha-tocopherol phosphate	0			Familial autoimmune disease	N/A
Quantity of infarct	0			Pulmonary vascular disease	N/A
Hyperlipidemia, combined, 2	0			Stenosis of spiral modiolar artery	N/A
Psoriasis	3.17775			Aggregation of amyloid fibrils	N/A
Malaria	3.16642			Morphology of body cavity	N/A
Cell movement of mast cells	3.15481			Hyper-igm immunodeficiency syndrome	N/A
Quantity of bilirubin	3.15481			Area of atherosclerotic lesion	N/A
Phagocytosis of bacteria	3.12091			Abnormal morphology of small popliteal lymph node	N/A
Formation of eye	0			Cell cycle progression of smooth muscle cells	N/A
Activation of endothelial cells	3.06725			Occlusion of carotid artery	N/A
Adhesion of phosphatidylserine vesicles	0			Neuroendocrine gastroenteropancreatic tumor	N/A
Abnormal quantity of selenium	0			Binding of 1,2-dioleoylphosphatidylserine	N/A
Destruction of elastic lamina	0			Morphogenesis of artery	N/A
Abnormal morphology of basilar membrane	0			T-cell malignant neoplasm	N/A
Instability of atherosclerotic lesion	0			Phagocytosis of photoreceptors	N/A
Lesioning of aortic arch	0			Degranulation of blood platelets	N/A
Activation of bone marrow cell lines	0			Synthesis of proteoglycan	N/A
Formation of fibrous plaque	0			Damage of connective tissue	N/A
Hysteresivity of lung	0			Short bowel syndrome	N/A
Thickness of aortic valve	0			Progression of atherosclerotic lesion	N/A
Quantity of asialo GM2 ganglioside	0			Albuminuria	N/A
Re-endothelialization of carotid artery	0			Bleeding of abdominal aorta	N/A
Thrombosis of glomerular capillary	0			Acute coronary syndrome	N/A
Nitration of L-tyrosine	0			Quantity of sulfatides	N/A
Quantity of spirochete	0			Embolus	N/A
Binding of triacylglycerol	0			Epilepsy	N/A
Expression of cardiolipin	0			Drug induced edema	N/A
Adhesion of splenocytes	0			Quantity of human herpesvirus 1	N/A
Area of abdominal aorta	0			Secretion of phospholipid	N/A
Accumulation of leukemia cell lines	0			Density of vasa vasorum	N/A
Quantity of 1-palmitoyl-2-(5-oxovaleroyl)-sn-glycero-3-phosphorylcholine	0			Bleeding of brain	N/A
Ullrich congenital muscular dystrophy	2.98789			Intracranial thrombosis	N/A
Heinz body anemia	2.97601			Primary periodic paralysis	N/A
Activated partial thromboplastin time of plasma	2.97601			Macular degeneration	N/A
Fibrosis of penis	2.97601			Shape change of neutrophils	N/A
Opsonization of Streptococcus pneumoniae	2.97601			Degeneration of spiral ganglion	N/A
T-cell lymphopenia of CD8+ T lymphocyte	2.97601			Polycythemia	N/A
Hemoglobin E/beta thalassemia disease	2.97601			Size of lymphoid tissue	N/A
Pure autonomic failure	2.97601			Uptake of DNA fragment	N/A
Uptake of DNA fragment	2.97601			Circumference of waist	N/A
Susceptibility to venous thrombosis	2.97601			Transport of bicarbonate	N/A
Initiation of adhesion of monocytes	2.97601			Quantity of inflammatory monocytes	N/A
Phagocytosis of Pseudomonas aeruginosa strain RP73	2.97601			Female genital tract cancer	N/A
Ehlers-Danlos syndrome type III	2.97601			Vascular leak syndrome of lung	N/A
Conversion of anterior tibial muscle	2.97601			Expansion of tunica media	N/A
Acute phase atypical hemolytic uremic syndrome	2.97601			Growth of atherosclerotic lesion	N/A
T-cell lymphopenia of CD4+ T-lymphocytes	2.97601			Benign pelvic disease	N/A
Uptake of phagocytes	2.97601			Renal vascular disorder	N/A
Trafficking by naive T lymphocytes	2.97601			Homeostasis of fatty acid	N/A
Cell rolling of lymphoma cell lines	2.97601			Function of astrocytes	N/A
Chemoattraction of mast cells	2.97601			Classical complement pathway	N/A
Hemophilic synovitis	2.97601			Adhesion of endothelial tissue	N/A
Beta-zero-thalassemia	2.97601			Delay in formation of amyloid fibrils	N/A
Adhesion of vascular endothelial tissue	2.97601			Susceptibility to venous thrombosis	N/A
Apoptosis of neuroblastoma cell lines	0			Infection by Herpesviridae	N/A
Edema of lung	2.9067			Cell movement of mast cells	N/A
Albuminuria	2.89815			Formation of neurofibrillary tangles	N/A
Quantity of 1-palmitoyl-2-glutaroyl-sn-glycero-3-phosphorylcholine	0			Phagocytosis by dendritic cells	N/A
Fragmentation of elastic lamina	0			Number of activated T lymphocyte	N/A
Atherosclerosis of aorta wall	0			Phagocytosis of Staphylococcus aureus	N/A
Adhesion of monocyte-derived macrophages	0			Abnormal morphology of hippocampal CA3 region	N/A
Transmigration of smooth muscle cells	0			Survival of bacteria	N/A
Quantity of fibrous layer of blood vessel	0			Formation of rosettes	N/A
Necrotizing inflammation of liver	0			Internalization of fatty acid	N/A
Oxidation of arachidonic acid	0			Activation of complement factor	N/A
Spontaneous coronary artery disease	0			Accumulation of thrombus	N/A
Atrophy of retinal pigment epithelium	0			Hereditary persistence of fetal hemoglobin	N/A
Delay in formation of amyloid fibrils	0			Ovalbumin-induced asthma	N/A
Area of carotid artery	0			Clear-cell ovarian carcinoma	N/A
Progression of gastric carcinoma	0			Area of carotid artery	N/A
Oversecretion of corticosterone	0			Homeostasis of neutrophils	N/A
Thickness of carotid artery	0			Surface area of atherosclerotic lesion	N/A
Binding of cardiolipin	0			Hydrolysis of triacylglycerol	N/A
Focal necrosis of liver cells	0			Hypertension	N/A
Episodic memory	0			Lesioning of aortic root	N/A
Age-related macular degeneration type 1	0			Catabolism of lipoprotein	N/A
Redistribution of glycosphingolipid	0			Familial venous thrombosis	N/A
Attachment of Hepatitis C virus	0			Microfluidity of Plasma Membrane	N/A
Area of neointima	0			Abnormality of cerebrum	N/A
Immunodeficiency	2.87847			Infection by Murine herpesvirus 4	N/A
Cell survival	2.86544			Regression of atherosclerotic lesion	N/A
Migration of keratinocytes	2.86476			Deposition of lipid	N/A
Hepatic injury	0			Xanthoma	N/A
Activation of dermal fibroblasts	2.80003			Tenascin-X-deficiency	N/A
Perfusion of cerebral hemisphere	2.80003			Anemia	N/A
Incorporation of L-methionine	2.80003			Migration of connective tissue cells	N/A
Localization of neutrophils	2.80003			Prekallikrein deficiency	N/A
Pregnancy in diabetics	2.80003			Injury of kidney	N/A
Ovalbumin-induced asthma	2.80003			Disorganization of rod outer segments	N/A
Iron deficiency anemia of pregnancy	2.80003			Malaria caused by Plasmodium falciparum	N/A
Clearance of fatty acid	2.80003			Left atrial appendage thrombosis	N/A
Autosomal dominant familial Alzheimer disease	0			Uptake of lipopolysaccharide	N/A
Injury of aorta	0			Quantity of ganglioside GM3	N/A
Killing of Streptococcus pyogenes strain AP1	0			Progression of gastric carcinoma	N/A
Clearance of cholesterol	0			Abnormal morphology of basement membrane	N/A
Diameter of abdominal aorta	0			Abnormal morphology of adrenal cortex	N/A
Remodeling of femoral artery	0			Immunoglobulin G deficiency	N/A
Accumulation of monocyte-derived macrophages	0			Phagocytosis of neutrophils	N/A
Late-onset late-onset familial Alzheimer disease	0			Myocardial infarction	N/A
Catabolism of L-cysteine	0			Function of blood-brain barrier	N/A
Binding of heparan sulfate proteoglycan	0			Sliding of myofilaments	N/A
Experimentally-induced atherosclerosis	0			Differentiation of epithelial cells	N/A
Fusion of small unilamellar vesicles	0			Export of metal	N/A
Lifespan of organism	0			Experimental autoimmune encephalomyelitis	N/A
Sickle cell anemia	2.7502			Killing of Enterococcus faecalis 29212	N/A
Retinal degeneration	2.73858			Damage of lung	N/A
Occlusion of blood vessel	0			Pancreatic tumor	N/A
Leakage of lysosome	0			Cap disease	N/A
Formation of microaneurysm	0			Endocytosis by eukaryotic cells	N/A
Stabilization of atherosclerotic lesion	0			Familial cardiac amyloidosis	N/A
Aggregation of amyloid fibrils	0			Insulin resistance	N/A
Quantity of sulfatides	0			Secretion of cholesterol	N/A
Mesangiolysis	0			Carotid artery disease	N/A
Frequency of nucleus	0			Dominant beta-thalassemia intermedia	N/A
Accumulation of sphingomyelin	0			Extrapulmonary squamous cell carcinoma	N/A
Length of glycosaminoglycan	0			Quantity of nitrate	N/A
Accumulation of foam cells	0			Abnormal morphology of neurons	N/A
Hyperphagia	2.69495			Concentration of anandamide	N/A
Specific granule deficiency	2.6752			Activation of peritoneal mast cells	N/A
Cell rolling of peripheral blood leukocytes	2.6752			Size of blastocyst	N/A
Clearance of vaccinia virus	2.6752			Accumulation of mast cells	N/A
Adhesion of acute myeloid leukemia blast cells	2.6752			Inflammatory infiltrate	N/A
Reduction of D-glucose	2.6752			Abnormal energy expenditure	N/A
Primary periodic paralysis	2.6752			Abnormal morphology of spiral modiolar artery	N/A
Transfusion related acute lung injury	2.6752			Acute respiratory failure	N/A
Invasion of pneumocytes	2.6752			Refractory thrombocytopenia	N/A
Hemophilia B	2.6752			Lymphocytic cancer	N/A
Initiation of coagulation of blood	2.6752			Systolic pressure of right ventricle	N/A
Sjögren syndrome	2.67514			Structure of atherosclerotic lesion	N/A
Insulin resistance	2.66101			Advanced age-related macular degeneration	N/A
Formation of cell-associated matrix	0			Wound	N/A
Formation of terminal end bud	0			Storage of triacylglycerol	N/A
Regulation of cholesterol	0			Moderate aortic stenosis	N/A
Quantity of extracellular matrix	0			Mesangiolysis	N/A
Quantity of presynaptic terminals	0			Formation of elastic fibers	N/A
Quantity of sphinganine	0			Retinal degeneration	N/A
Quantity of ganglioside GD3	0			Quantity of 5,6,7,8-tetrahydrobiopterin	N/A
Angiogenesis of adductor muscle	0			Infection of hepatoma cell lines	N/A
Uptake of lipopolysaccharide	0			Binding of carbohydrate	N/A
Quantity of reactive astrocytes	0			Coronary artery disease	N/A
Atherothrombosis	0			Delay in hyperplasia of hepatocytes	N/A
Sulfation of proteoglycan	0			Scattering of neutrophils	N/A
Transport of triacylglycerol	0			Lipoprotein glomerulopathy	N/A
Quantity of globotriaosylceramide	0			Frequency of nucleus	N/A
Binding of Hepatitis C virus	0			Infarction of brain	N/A
Parasitic Infection	0			Colorectal cancer	N/A
Skin carcinoma	2.62197			Neurodegeneration of outer hair cells	N/A
Infiltration by CD3 positive T-lymphocytes	0			Abnormal morphology of neutrophils	N/A
Length of microvilli	0			Activation of endothelial cells	N/A
Area of lumen	0			Thromboembolism	N/A
Amyloid load of hippocampus	0			Hereditary angioedema type III	N/A
Growth of atherosclerotic lesion	0			Aggregation of bacteria	N/A
Abnormal lung capacity	0			Craniopharyngioma	N/A
Adhesion of high endothelial postcapillary venule	2.57839			Microgliosis	N/A
Entrance of Hepatitis C virus	2.57839			Finnish type amyloidosis	N/A
Hereditary persistence of fetal hemoglobin	2.57839			Cell rolling of leukemia cell lines	N/A
Infection by Murine herpesvirus 4	2.57839			Thrombosis of glomerular capillary	N/A
Killing of Enterococcus faecalis 29212	2.57839			Formation of renal glomerulus	N/A
Damage of intestinal villus	2.57839			Killing of Staphylococcus aureus subsp. aureus	N/A
Epilepsy	2.56127			Quantity of neutrophils	N/A
Skin squamous cell carcinoma	2.56052			Transport of lipid	N/A
Quantity of monocytes	2.55953			Extraadrenal retroperitoneal tumor	N/A
Pelvic serous carcinoma	2.55905			Graft-vs-host disease	N/A
Female genital tract serous carcinoma	2.55905			Neonatal alloimmune thrombocytopenia	N/A
Inflammation of airway	2.55242			Hereditary angioedema	N/A
Size of fat pad	0			Chronic obstructive pulmonary disease	N/A
Quantity of ganglioside GM2	0			Quantity of autoantibody	N/A
Catabolism of lipoprotein	0			Density of fibrils	N/A
Morphology of trophoblast cells	0			Basal laminar deposit	N/A
Monocytosis	0			Survival of CD4+ T-lymphocytes	N/A
Graft-vs-host disease	2.52613			Female genital tract serous carcinoma	N/A
Nephrosis	2.50992			Lesioning of thoracic aorta	N/A
Recruitment of endothelial progenitor cells	2.49932			Abnormal morphology of tectorial membrane	N/A
Paramyotonia congenita	2.49932			Liquid tumor	N/A
Killing of Escherichia coli 25922	2.49932			Antibody mediated rejection	N/A
Release of neutrophils	2.49932			Skin squamous cell carcinoma	N/A
Phagocytosis of particle	2.49932			Organization of synapse	N/A
Size of Peyer's patches	2.49932			Quantity of reactive astrocytes	N/A
Hypersensitivity reaction type II	2.49932			Abnormal regeneration by peripheral nervous system	N/A
Elimination of T lymphocytes	2.49932			Morphology of blood vessel	N/A
Hypokalemic periodic paralysis	2.49932			Progressive encephalitis	N/A
Activation of peritoneal mast cells	2.49932			Cerebral venous thrombosis	N/A
Hyperkalemic periodic paralysis	2.49932			Pulmonary embolism	N/A
Binding of chronic lymphocytic leukemia cells	2.49932			Formation of thrombus	N/A
Neuroendocrine gastroenteropancreatic tumor	2.49855			Cell viability of pyramidal neurons	N/A
Autosomal recessive familial Alzheimer disease 1	0			Abnormal morphology of thin inner nuclear layer	N/A
Quantity of nitrate	0			Attachment of lymphocytes	N/A
Quantity of 5,6,7,8-tetrahydrobiopterin	0			Quantity of ganglioside GM1	N/A
Frequency of monocytes	0			Infection of central nervous system	N/A
Engulfment of lymphoma cell lines	0			Cell-cell adhesion	N/A
Abnormal morphology of aorta wall	0			Hb SO Arab disease	N/A
M2 polarization of bone marrow-derived macrophages	0			Coronary flow rate	N/A
Thermosensitivity	0			Frequency of monocytes	N/A
Abnormal morphology of adrenal medulla	0			Nitration of L-tyrosine	N/A
Formation of abdominal aortic aneurysm	0			Apoptosis of bladder cancer cell lines	N/A
Metabolism of reactive oxygen species	0			Aggregation of filaments	N/A
Lower respiratory tract disorder	2.44708			Engulfment of lymphoma cell lines	N/A
Cellular infiltration by cytotoxic T cells	0			Staphylococcal infection	N/A
Kindling	0			Accumulation of Th17 cells	N/A
Internalization of fatty acid	0			Homeostasis of sulfatides	N/A
Quantity of glucosylceramide	0			Initiation of adhesion of monocytes	N/A
Efflux of phosphatidylcholine	0			Stage II systolic hypertension	N/A
Survival of neural stem cells	0			Quantity of carbohydrate	N/A
Hyperlipoproteinemia type III	0			Cerebral malaria	N/A
Quantity of proteoglycan	0			Oversecretion of corticosterone	N/A
Mitogenesis of smooth muscle cells	0			Phagocytosis of Pseudomonas aeruginosa strain RP73	N/A
Pancreatic acinar cell carcinoma	0			X-linked hereditary disease	N/A
Polyglandular autoimmune syndrome type 1	2.43248			Right ventricular hypertrophy	N/A
Abnormal morphology of neutrophils	2.43248			Neoplasia of leukocytes	N/A
Adhesion of pre-B lymphocytes	2.43248			Accumulation of natural killer cells	N/A
Attachment of endothelial cell lines	2.43248			Morphology of vascular endothelial cells	N/A
Contraction of endothelial cells	2.43248			Quantity of spirochete	N/A
X-linked hereditary disease	2.41728			Abnormal morphology of body cavity	N/A
Experimental autoimmune encephalomyelitis	2.41141			Binding of triacylglycerol	N/A
Atherosclerosis of aortic sinus	0			Atherothrombosis	N/A
Cell cycle progression of smooth muscle cells	0			Infection by RNA virus	N/A
Quantity of foam cells	0			Abdominal cancer	N/A
Quantity of amino acids	0			Ehlers-Danlos syndrome type III	N/A
Engulfment of leukocytes	0			Delay in initiation of apoptosis of peripheral blood neutrophils	N/A
Migration of neutrophils	2.39056			Quantity of glucosylceramide	N/A
Engulfment of tumor cell lines	0			Efflux of phosphatidylcholine	N/A
Contact growth inhibition of fibroblasts	0			Abnormal morphology of capillary vessel	N/A
Autoimmune arthritis	2.37459			Advanced stage peripheral arterial disease	N/A
Cleavage of mRNA	2.37459			Assembly of protein-protein complex	N/A
Sequestration of G-actin	2.37459			Familial amyloidotic polyneuropathy	N/A
Adhesion of bone marrow-derived neutrophils	2.37459			Disorder of coronary artery	N/A
Neuritogenesis of neuroblastoma cell lines	0			Mass of fat	N/A
Activation of vascular smooth muscle cells	0			Abnormal morphology of rod bipolar cells	N/A
Resistance to malaria	2.37459			Quantity of foam cells	N/A
Inflammation of interstitial tissue	2.37459			Leakage of carotid artery	N/A
Formation of neurofibrillary tangles	0			Quantity of platelet activating factor	N/A
Abnormal morphology of hippocampal CA3 region	2.37459			Female genital tract adenocarcinoma	N/A
Formation of rosettes	2.37459			Invasion by Streptococcus pneumoniae serotype 35A	N/A
Acute respiratory failure	2.37459			Inflammation of airway	N/A
Systolic pressure of right ventricle	0			Thickness of carotid artery	N/A
Aggregation of bacteria	2.37459			Clearance of cholesterol ester	N/A
Killing of Staphylococcus aureus subsp. aureus	2.37459			Rheumatoid arthritis	N/A
Abnormal regeneration by peripheral nervous system	2.37459			Pancreatic intraepithelial neoplasm	N/A
Quantity of ganglioside GM1	0			Density of collagen fibrils	N/A
Scrapie	2.37459			Metabolism of glutathione	N/A
Transport of oxygen	2.37459			Accumulation of vesicles	N/A
Abnormal morphology of horizontal cells	2.37459			Systemic lupus erythematosus	N/A
Concentration of lipopolysaccharide	2.37459			Function of osteoblasts	N/A
Inflammation of ankle joint	0			Engulfment of tumor cell lines	N/A
Advanced stage amyotrophic lateral sclerosis	0			Differentiation of photoreceptors	N/A
Reticulocytosis	2.37459			Function of phagocytes	N/A
Uptake of Francisella tularensis	2.37459			Infarction of cerebrum	N/A
Cell death of liver cells	0			Function of cytotoxic T cells	N/A
Non-insulin-dependent diabetes mellitus	2.36365			Transfusion related acute lung injury	N/A
Concentration of cyclic AMP	0			Invasion of pneumocytes	N/A
Progressive neuromuscular disease	2.34509			Hemophilia B	N/A
Small cell lung carcinoma	2.34349			Engulfment of leukocytes	N/A
Degeneration of neuroglia	0			Abnormal function of skeleton	N/A
Abnormal morphology of synaptic vesicles	0			Malignant hypertension	N/A
Astrocytosis of hippocampus	0			Development of adenocarcinoma	N/A
Catabolism of cholesterol	0			Cell spreading of leukemia cell lines	N/A
Abnormal morphology of tectorial membrane	0			Severe encephalitis	N/A
Abnormal morphology of thin inner nuclear layer	0			Activation of peritoneal macrophages	N/A
Coronary flow rate	0			Hereditary connective tissue disorder	N/A
Binding of liposome	0			Thrombosis of kidney	N/A
Cerebrotendinous xanthomatosis	0			Fatty lesion	N/A
Killing of cells	0			Length of filopodia	N/A
Recurrent infection by bacteria	2.32354			Metabolism of reactive oxygen species	N/A
Killing of Mycobacterium tuberculosis	2.32354			Abdominal carcinoma	N/A
Chronic primary immune thrombocytopenia	2.32354			Breast or ovarian cancer	N/A
Immunoglobulin G deficiency	2.32354			Mixed intestinal and diffuse adenocarcinoma-unclassifiable	N/A
Neutrophilia of blood	2.32354			Chemotaxis of neutrophils	N/A
Recurrent sinopulmonary infection	2.32354			Delay in removal of parenchyma	N/A
Detachment of leukocytes	2.32354			Synthesis of 6-keto-prostaglandin F1 alpha	N/A
Disruption of actin stress fibers	2.32354			Scrapie	N/A
Activation of inflammatory leukocytes	2.32354			Breast or pancreatic cancer	N/A
Assembly of protein-protein complex	0			Frequency of tumor	N/A
Antibody response	2.31539			Cell proliferation of T lymphocytes	N/A
Function of astrocytes	0			Morphology of intestine	N/A
Hyperhomocysteinemia	0			Neovascularization	N/A
Metabolic syndrome X	2.31118			Tuberculosis	N/A
Schizophrenia	2.31065			Apoptosis of mesangial cells	N/A
Infection of cells	0			Endometriosis	N/A
Uptake of cholesterol ester	0			Morphology of trophoblast cells	N/A
Quantity of autophagosomes	0			Regression of fatty lesion	N/A
Excretion of cholesterol	0			Hyperplasia of mesangial cells	N/A
Pigment dispersion syndrome	2.27789			Ischemia of brain	N/A
Stimulation of osteoblasts	2.27789			Abdominal adenocarcinoma	N/A
Alternative complement pathway	2.27789			Abnormal morphology of collagen fibrils	N/A
Quantity of phosphatidylinositol 4-phosphate	2.27789			Size of spleen	N/A
Refractory thrombocytopenia	2.27789			Development of genital tumor	N/A
Severe hypogammaglobulinemia	2.27789			Accumulation of monocyte-derived macrophages	N/A
Abnormal morphology of stria vascularis of cochlea	0			Binding of cardiolipin	N/A
Apoptosis of retinal ganglion cells	0			Killing of Pseudomonas aeruginosa	N/A
Quantity of lactosylceramide	0			Transport of oxygen	N/A
Pulmonary vascular disease	2.25829			Damage of intestinal villus	N/A
Mixed cell carcinoma	2.24683			Accumulation of sphingomyelin	N/A
Injury of kidney	2.24269			Respiratory burst	N/A
Tuberculosis	2.24269			Hereditary Eye Disease	N/A
Fetal erythroblastosis	2.23661			Iron deficiency anemia of pregnancy	N/A
Adhesion of HCAEC cells	2.23661			Sulfation of proteoglycan	N/A
Whooping cough	2.23661			Late-onset late-onset familial Alzheimer disease	N/A
Attachment of lymphocytes	2.23661			Size of macrophages	N/A
Accumulation of Th17 cells	2.23661			Systemic amyloidosis	N/A
Disseminated intravascular coagulation	2.23661			Susceptibility to age-related macular degeneration type 9	N/A
Lipogenesis by adipocytes	2.23661			Focal necrosis of liver cells	N/A
Cellular infiltration by monocyte-derived macrophages	2.23661			Episodic memory	N/A
Seizures	2.23638			Conversion of anterior tibial muscle	N/A
Quantity of atherosclerotic lesion	0			Survival of neural stem cells	N/A
Morphology of enterocytes	0			Cytolysis of red blood cells	N/A
Damage of tubulointerstitium	0			Abnormal morphology of retinal layer	N/A
Healing of wound	2.22738			Production of extracellular matrix	N/A
Production of superoxide	2.22738			Quantity of atherosclerotic lesion	N/A
Neovascularization	2.22738			Quantity of autophagosomes	N/A
Adenoma	2.21651			Hyperlipoproteinemia type III	N/A
Abnormal morphology of cardiovascular system	0			Adhesion of microvascular endothelial cells	N/A
Atherosclerosis of aortic root	0			Neuroendocrine tumor	N/A
Catabolism of proteoglycan	0			Growth of Escherichia coli 25922	N/A
Secretion of phospholipid	0			Abnormal lung capacity	N/A
Homeostasis of fatty acid	0			Hematologic cancer	N/A
Abnormal morphology of sciatic nerve	0			Abnormal morphology of aorta wall	N/A
Activation of mononuclear leukocytes	2.20996			Hyperphagia	N/A
Transverse myelitis	2.19892			Ischemic injury of brain	N/A
Guillain-Barré syndrome	2.19892			Cellular infiltration by monocytes	N/A
Secondary glaucoma	2.19892			Ovarian adenocarcinoma	N/A
Size of spongiotrophoblasts	2.19892			Ingestion of thymocytes	N/A
Adhesion of natural killer cells	2.19892			Angiogenesis of connective tissue	N/A
Angiogenesis of wound	2.19892			Abnormal quantity of lymphocytes	N/A
Immune protection of organism	2.19892			Morphology of enterocytes	N/A
Unverricht-Lundborg syndrome	2.19892			Susceptibility to age-related macular degeneration type 4	N/A
Acute angle closure glaucoma	2.19892			Breast or ovarian carcinoma	N/A
Concentration of epoprostenol	2.19892			Diabetes mellitus	N/A
Chronic idiopathic thrombocytopenic purpura	2.19892			Area of lesion	N/A
Drug induced edema	2.19892			Migration of neutrophils	N/A
Formation of elastic fibers	2.19892			Nonexudative age-related macular degeneration	N/A
Cell rolling of leukemia cell lines	2.19892			Degranulation of phagocytes	N/A
Neonatal alloimmune thrombocytopenia	2.19892			Neutrophilia of blood	N/A
Survival of CD4+ T-lymphocytes	2.19892			Monocytosis	N/A
Severe encephalitis	2.19892			Development of genitourinary system	N/A
Length of filopodia	2.19892			Neoplasia of blood cells	N/A
Mixed intestinal and diffuse adenocarcinoma-unclassifiable	2.19892			Mild aortic regurgitation	N/A
Production of extracellular matrix	2.19892			Adenocarcinoma	N/A
Injury of podocytes	2.19892			Expression of cardiolipin	N/A
Postpoliomyelitis syndrome	2.19892			Glandular intraepithelial neoplasm	N/A
Generation of reactive oxygen species	0			Thrombophilia due to histidine rich glycoprotein deficiency	N/A
Oxidative stress response of liver	0			Nephritis	N/A
Disruption of microtubules	0			Hyperkalemic periodic paralysis	N/A
Quantity of ganglioside GM3	0			Oxidative stress response of cerebral cortex	N/A
Quantity of hyaluronic acid	0			Ruffling of fibroblast cell lines	N/A
Pancreatic intraepithelial neoplasm	2.1831			Bladder cancer	N/A
Transport of lipid	0			Quantity of homocysteine	N/A
Abnormal morphology of glomerular capillary	0			Disseminated intravascular coagulation	N/A
Storage of cholesterol	0			Accumulation of myeloid cells	N/A
Peripheral resistance	0			Homeostasis of blood	N/A
Abnormal morphology of adrenal cortex	0			Excretion of cholesterol	N/A
Abnormal quantity of cholesterol	0			Catabolism of L-cysteine	N/A
Infection of liver	0			Abnormal morphology of sciatic nerve	N/A
Infection of monocyte-derived dendritic cells	2.16427			M2 polarization of bone marrow-derived macrophages	N/A
Postoperative hemorrhage	2.16427			Genital tumor	N/A
Apoptosis of acinar gland cells	2.16427			Abnormal morphology of horizontal cells	N/A
Generalized myasthenia gravis	2.16427			Quantity of lactosylceramide	N/A
Steroid dependent nephrotic syndrome	2.16427			Autosomal dominant amyloidosis	N/A
Transmission of HIV	2.16427			Adhesion of eosinophils	N/A
Landau Kleffner syndrome	2.16427			Alzheimer disease type 2	N/A
Phagocytosis of photoreceptors	2.16427			Nonfamilial Alzheimer disease	N/A
Accumulation of mast cells	2.16427			Autosomal recessive inborn error of metabolism	N/A
Inflammatory infiltrate	2.16427			Deformation of skin	N/A
Progressive encephalitis	2.16427			Extrapancreatic neuroendocrine tumor	N/A
Infection by Herpesviridae	2.16184			Hereditary myopathy	N/A
Cell viability	2.15908			Aggregation of neutrophils	N/A
Invasion of carcinoma cell lines	0			Binding of liposome	N/A
Synthesis of 6-keto-prostaglandin F1 alpha	0			Alzheimer disease	N/A
Cell death of pyramidal neurons	0			Pneumococcal infection	N/A
High-altitude pulmonary edema	2.13219			Peripheral arterial disease	N/A
Quantity of inflammatory monocytes	2.13219			Adhesion of tumor cells	N/A
Accumulation of natural killer cells	2.13219			Abnormal morphology of spleen	N/A
Killing of Pseudomonas aeruginosa	2.13219			Complement component C3 deficiency	N/A
Growth of Escherichia coli 25922	2.13219			Age-related macular degeneration type 1	N/A
Ruffling of fibroblast cell lines	2.13219			Damage of tubulointerstitium	N/A
Degeneration of organ of Corti	0			Formation of fatty lesion	N/A
Accumulation of monocytes	0			Opsonization of red blood cells	N/A
Gliosis of cells	0			Cell viability of HCSM cells	N/A
Glycemic control	0			Infection of vascular endothelial cells	N/A
Accumulation of myeloid cells	2.12426			Concentration of lipopolysaccharide	N/A
Cutaneous melanoma	2.1232			Loss of dendritic spines	N/A
Chronic renal impairment	2.11101			Lipogenesis by adipocytes	N/A
Quantity of 12-hydroxyeicosatetraenoic acid	0			Acute phase atypical hemolytic uremic syndrome	N/A
Migration of peripheral blood neutrophils	0			Lysis of blood clot	N/A
Quantity of vascular endothelial cells	0			Gastrointestinal tract cancer	N/A
Concentration of anandamide	0			Transmission of lipid	N/A
Storage of triacylglycerol	0			Moderate aortic regurgitation	N/A
Mass of fat	0			Occlusion of blood vessel	N/A
Angiogenesis of connective tissue	0			Permeability of carcinoma cell lines	N/A
Loss of dendritic spines	0			Injury of podocytes	N/A
Length of dendritic spines	0			Thickness of cortical bone	N/A
Accumulation of mitochondria	0			Quantity of proteoglycan	N/A
Regeneration of bone	2.10233			Hyperlipidemia	N/A
Rasmussen encephalitis	2.10233			Quantity of microglia	N/A
Chronic anterior uveitis	2.10233			Concentration of cyclic AMP	N/A
Permeability of microvasculature	2.10233			Diuretic-induced hypokalemia	N/A
Hyper-igm immunodeficiency syndrome	2.10233			Recurrent sinopulmonary infection	N/A
Malaria caused by Plasmodium falciparum	2.10233			Binding of heparin	N/A
Cerebral malaria	2.10233			Detachment of leukocytes	N/A
Infection of vascular endothelial cells	2.10233			Formation of capillary vessel	N/A
Diuretic-induced hypokalemia	2.10233			Degeneration of retinal rods	N/A
Plasticity of neuronal synapse	0			Clearance of triacylglycerol	N/A
Occlusion of carotid artery	0			Mitogenesis of smooth muscle cells	N/A
Function of blood-brain barrier	0			Redistribution of glycosphingolipid	N/A
Activation of peritoneal macrophages	0			Disorder of blood pressure	N/A
Catabolism of hydrogen peroxide	0			Malaria	N/A
Epileptic seizure	2.08517			Non-insulin-dependent diabetes mellitus	N/A
Recruitment of neutrophils	2.08199			Peripheral T-cell lymphoma	N/A
Morphology of cellular protrusions	0			T-cell lymphopenia of CD4+ T-lymphocytes	N/A
Migration of connective tissue cells	2.07883			Binding of macrophages	N/A
Chronic obstructive pulmonary disease	2.07883			Infection by Zaire ebolavirus	N/A
Primary anxiety disorder	2.07441			Abnormal morphology of myelin sheath	N/A
Severe Stevens-Johnson syndrome	2.07441			Length of dendritic spines	N/A
Severe toxic epidermal necrolysis	2.07441			Accumulation of cholesterol	N/A
Basilar-type migraine	2.07441			Abdominal aorta atherosclerotic lesion	N/A
Severe drug-induced hypersensitivity syndrome	2.07441			Thermosensitivity	N/A
Running	2.07441			Intracranial hemorrhage	N/A
Migration of neural stem cells	2.07441			Atherosclerosis of aortic arch	N/A
Chronic inflammatory demyelinating polyradiculoneuropathy	2.07441			Epileptic seizure	N/A
Severe acute generalized exanthematous pustulosis	2.07441			Foam cell lesion	N/A
Phagocytosis by dendritic cells	2.07441			Accumulation of mitochondria	N/A
Abnormal morphology of collagen fibrils	2.07441			Familial epilepsy	N/A
Chemotaxis of macrophage cancer cell lines	2.07441			Abnormal morphology of disorganized photoreceptor outer segments	N/A
Compliance of lung	0			Development of carcinoma	N/A
Apoptosis of mesangial cells	0			Thrombophilia	N/A
Cytolysis of red blood cells	0			Sickle cell anemia	N/A
Transmission of lipid	0			Adhesion of bacteria	N/A
Neurodegeneration of inner hair cells	0			Size of vascular lesion	N/A
Uterine serous papillary cancer	2.06942			Quantity of lymphatic fluid	N/A
Deposition of extracellular matrix	0			Abnormal morphology of bruch membrane tissue	N/A
Hematuria	0			Organization of intercellular junctions	N/A
Morphogenesis of artery	0			Inflammation of ankle joint	N/A
Abnormal morphology of myelin sheath	0			Hypopigmentation of retinal pigment epithelium	N/A
Familial epilepsy	2.05093			Cerebral amyloid angiopathy of leptomeningeal vessel	N/A
Morbidity	2.04818			Abnormal quantity of cholesterol	N/A
X-linked agammaglobulinemia	2.04818			Abnormal morphology of adrenal medulla	N/A
Incorporation of oleic acid	2.04818			Abnormality of choroid	N/A
Generalized social anxiety disorder	2.04818			Binding of heparan sulfate proteoglycan	N/A
Quantity of dendrites	0			Cellular infiltration by monocyte-derived macrophages	N/A
Mass of placenta	0			Incidence of tumor	N/A
Secretion of cholesterol	0			Electronegativity of cell surface	N/A
Cell-mediated response	2.04184			Formation of fibrin clot	N/A
Differentiation of epithelial cells	0			Adenoma	N/A
Injury of intestine	0			Quantity of peripheral blood leukocytes	N/A
Abnormal function of skeleton	0			Uptake of phagocytes	N/A
Thrombosis of carotid artery	0			Ischemia of heart	N/A
Colorectal adenoma	2.02692			Accumulation of cholesterol ester	N/A
Cell viability of osteoblasts	2.02347			Adhesion of endothelial cell lines	N/A
Focal necrosis of liver	2.02347			Transport of triacylglycerol	N/A
Infection of central nervous system	2.02347			Synthesis of cholesterol	N/A
Devic syndrome	2.02347			Locomotor activity	N/A
Migration of fibroblast-like synoviocytes	2.02347			Advanced stage amyotrophic lateral sclerosis	N/A
Infectious conjunctivitis	2.02347			Adhesion of smooth muscle cells	N/A
Enlargement of spleen	2.01518			Protection of pericytes	N/A
Quantity of lysosome	0			Membranoproliferative glomerulonephritis	N/A
Proliferation of PASMC cells	0			Glycemic control	N/A
Proliferation of natural killer T lymphocytes	0			Lupus erythematosus	N/A
Differentiation of photoreceptors	0			Thickening of bruch membrane tissue	N/A
Quantity of homocysteine	0			Adhesion of splenocytes	N/A
Accumulation of cholesterol ester	0			Attachment of Hepatitis C virus	N/A
Permeability of vascular tissue	0			Devic syndrome	N/A
Polycythemia	2.01228			Initiation of coagulation of blood	N/A
Clear-cell adenocarcinoma	0			Quantity of Th2 cells	N/A
Degeneration of retinal cone cells	2.00009			Pancreatic acinar cell carcinoma	N/A
Adhesion of B-lymphocyte derived cell lines	2.00009			Migration of keratinocytes	N/A
Diabetes insipidus	2.00009			Trafficking by naive T lymphocytes	N/A
Vascular leak syndrome of lung	2.00009			Metabolism of ATP	N/A
Number of activated T lymphocyte	2.00009			Experimentally-induced atherosclerosis	N/A
Stage II systolic hypertension	2.00009			Neovascularization of choroid	N/A
Degeneration of retinal rods	2.00009			Sjögren syndrome	N/A
Infection of leukocyte cell lines	2.00009			Cell viability of hippocampal neurons	N/A
Congenital hemolytic anemia	2.00009			Hyperhomocysteinemia	N/A
Circumference of waist	0			Formation of abdominal aortic aneurysm	N/A
Abnormal morphology of basement membrane	0			Area of abdominal aorta	N/A
Light chain associated amyloidosis	0			Abnormal number of leukocytes	N/A
Adhesion of lung cancer cell lines	0			Erythrocytosis type 6	N/A
Antifungal response	0			Synthesis of bile acid	N/A
Generation of filaments	0			Size of lesion	N/A
Degeneration of spiral ganglion	0			Thrombosis of vein	N/A
Formation of renal glomerulus	0			Venous thromboembolism	N/A
Homeostasis of triacylglycerol	0			Head and neck tumor	N/A
Compulsive gambling	1.97792			Hepatic injury	N/A
Childhood hypertension	1.97792			Factor VII deficiency	N/A
Wiskott-Aldrich syndrome	1.97792			Permeability of lung cancer cell lines	N/A
Mild aortic stenosis	1.97792			Area of neointima	N/A
K/BxN serum transfer arthritis	1.97792			Infection of leukocyte cell lines	N/A
Mild hypertension	1.97792			Hyperpigmentation of retinal pigment epithelium	N/A
Abnormal energy expenditure	1.97792			Degranulation of myeloid cells	N/A
Moderate aortic stenosis	1.97792			Non-traumatic arthropathy	N/A
Malignant hypertension	1.97792			Postpoliomyelitis syndrome	N/A
Mild aortic regurgitation	1.97792			Cerebrotendinous xanthomatosis	N/A
Moderate aortic regurgitation	1.97792			Prostatic intraepithelial tumor	N/A
Infection by Zaire ebolavirus	1.97792			Accumulation of leukemia cell lines	N/A
Ischemic injury of brain	0			Seizures	N/A
Extrapulmonary squamous cell carcinoma	1.96781			Reticulocytosis	N/A
Consumption of oxygen	1.9644			Serous adenocarcinoma in ovary	N/A
Quantity of carbohydrate	1.9639			Killing of cells	N/A
Morphology of intestine	1.95896			Dengue hemorrhagic fever	N/A
CGMP-mediated signaling	0			Quantity of 1-palmitoyl-2-(5-oxovaleroyl)-sn-glycero-3-phosphorylcholine	N/A
Quantity of autoantibody	0			Cell death of pyramidal neurons	N/A
Microalbuminuria	1.95684			Disorder of lipid metabolism	N/A
Immune thrombocytopenic purpura	1.95684			Anogenital cancer	N/A
Antibody mediated rejection	1.95684			Disruption of actin stress fibers	N/A
Staphylococcal infection	1.95684			Cellular infiltration by mast cells	N/A
Cell spreading of leukemia cell lines	1.95684			Adhesion of pre-B lymphocytes	N/A
Cellular infiltration by mast cells	1.95684			Organization of mice	N/A
Development of genitourinary system	0			Disruption of DMPC vesicles	N/A
Transport of long chain fatty acid	0			Migration of fibroblast-like synoviocytes	N/A
Neuromuscular activity of organism	0			Familial amyloidosis	N/A
Serous adenocarcinoma in ovary	1.94198			Mild hypertriglyceridemia	N/A
Metabolic alkalosis	1.93674			Tumorigenesis of reproductive tract	N/A
Pure red cell aplasia	1.93674			Adhesion of monocytes	N/A
Survival of red blood cells	1.93674			Congenital hemolytic anemia	N/A
Migration of bone marrow cell lines	1.93674			Neuromuscular activity of organism	N/A
Shape change of neutrophils	1.93674			Hereditary thrombophilia	N/A
Craniopharyngioma	1.93674			Migration of eosinophils	N/A
Pneumococcal infection	1.93674			Arborization of apical processes	N/A
Advanced extracranial solid tumor	1.93435			T-cell non-Hodgkin lymphoma	N/A
Neurodegeneration of outer hair cells	0			Survival of Staphylococcus aureus	N/A
Right ventricular hypertrophy	0			Collagen disease	N/A
Function of phagocytes	1.92185			Activation of inflammatory leukocytes	N/A
Binding of heparin	0			Primary open-angle glaucoma	N/A
Formation of capillary vessel	0			Familial vascular disease	N/A
Cell proliferation of T lymphocytes	1.92175			Cell rolling of lymphoma cell lines	N/A
Abnormal quantity of synaptic vesicles	1.91754			Length of glycosaminoglycan	N/A
Hypertrophy of heart	0			Intraabdominal organ tumor	N/A
Quantity of amyloid fibrils	0			Susceptibility to age related macular degeneration	N/A
Endometriosis	0			Chemoattraction of mast cells	N/A
Thigmotaxis	0			Fusion of small unilamellar vesicles	N/A
Function of osteoblasts	0			Clearance by phagocytes	N/A
Nonfamilial Alzheimer disease	0			Beta-globin type methemoglobinemia	N/A
Quantity of Th2 cells	0			Hemophilic synovitis	N/A
Papillary adenocarcinoma	0			Familial hypercholesterolemia	N/A
Oxidation of protein	0			Infection of liver	N/A
Quantity of peripheral blood leukocytes	0			Severe hypogammaglobulinemia	N/A
Mass of organism	0			Attachment of endothelial cell lines	N/A
Concentration of sphingomyelin	0			Quantity of alpha-tocopherol phosphate	N/A
Cellular infiltration by monocytes	0			Quantity of infarct	N/A
Abnormal morphology of retinal pigment epithelium	0			Lymphoreticular neoplasm	N/A
Xanthoma	0			Quantity of hyaluronic acid	N/A
Apoptosis of bladder cancer cell lines	0			Familial cardiomyopathy	N/A
Function of cytotoxic T cells	0			Binding of chronic lymphocytic leukemia cells	N/A
Size of spleen	0			Abnormality of heart ventricle	N/A
Hydrolysis of triacylglycerol	0			Homeostasis of triacylglycerol	N/A
Metabolism of glutathione	0			Uptake of Francisella tularensis	N/A
Quantity of microglia	0			Permeability of vascular tissue	N/A
Endocytosis by eukaryotic cells	0			Glomerulonephritis	N/A
Metabolism of ATP	0			Quantity of globotriaosylceramide	N/A
Development of dentate gyrus	0			Beta-zero-thalassemia	N/A
Angiogenesis of cornea	0			Reverse cholesterol transport	N/A
Touch abnormality	0			Edema of lung	N/A
Microgliosis	0			Sepsis	N/A
Morphology of vascular endothelial cells	0			Quantity of bilirubin	N/A
Length of dendrites	0			Cell-cell contact of blood cells	N/A
Cell viability of hippocampal neurons	0			Cardiac output	N/A
Adhesion of endothelial cell lines	0			Serous ovarian adenocarcinoma	N/A
Locomotor activity	0			Binding of Hepatitis C virus	N/A
Cardiac output	0			Clearance of fatty acid	N/A
Accumulation of vesicles	0			Accumulation of foam cells	N/A
Abnormal number of leukocytes	0			Morphology of capillary vessel	N/A
Primary open-angle glaucoma	0			Acute lung injury	N/A
Function of leukocytes	0			Pelvic tumor	N/A
Synthesis of proteoglycan	0			Abnormal morphology of abdomen	N/A
Quantity of axons	0			Development of malignant tumor	N/A
Endothelial dysfunction	0			Touch abnormality	N/A
Deposition of lipid	0			Infectious conjunctivitis	N/A
Synaptic transmission of synapse	0			Neurodegeneration of inner hair cells	N/A
Thickness of cortical bone	0			Recurrent pulmonary embolism	N/A
Long-term potentiation of hippocampal CA1 region	0			Contraction of endothelial cells	N/A
Synthesis of bile acid	0			Blurred vision	N/A
Neovascularization of choroid	0			Thrombosis of carotid artery	N/A
Proliferation of mesangial cells	0			Adhesion of vascular endothelial tissue	N/A
Formation of fibrils	0			Catabolism of hydrogen peroxide	N/A
Depolymerization of microtubules	0			COVID-19	N/A
Abnormal quantity of lymphocytes	0			Chemotaxis of macrophage cancer cell lines	N/A
Mild cognitive impairment	0			Familial glomerulopathy	N/A
Abnormal morphology of neurons	0			Hyperlipidemia, combined, 2	N/A

## Sheet: Reg eff
© 2000-2021 QIAGEN. All rights reserved.
Analysis	ID	Consistency Score	Node Total	Regulator Total	Regulators	Target Total	Target Molecules in Dataset	Disease & Function Total	Diseases & Functions	Known Regulator-Disease/Function Relationship

## Sheet: Netw
© 2000-2021 QIAGEN. All rights reserved.
ID	Analysis	Molecules in Network	Score	Focus Molecules	Top Diseases and Functions
1	SA/PRGF	Akt,Ap1,C1q,C3,carbon monoxide,CD163,CFH,CFHR4,Collagen(s),CYTIP,ERK,ERK1/2,estrogen receptor,F7,Ferritin,HBB,Histone h3,IgG,IGHG3,IGLC1,IL1,IL12 (complex),IL9,Immunoglobulin,Jnk,KLKB1,LTF,MGAT4B,NFkB (complex),P38 MAPK,SELL,TMSB10/TMSB4X,TNFSF12,TNXB,Vegf	32	11	[Cell-To-Cell Signaling and Interaction, Humoral Immune Response, Inflammatory Response]
2	SA/PRGF	Alpha 1 antitrypsin,F10,FAM20C,KBTBD7,KDM6A,METAP2,MIA2,MIA3,MIPOL1,miR-1296-3p (and other miRNAs w/seed AGUGGGG),miR-133a-5p (miRNAs w/seed GCUGGUA),miR-155-5p (miRNAs w/seed UAAUGCU),miR-17-3p (and other miRNAs w/seed CUGCAGU),miR-216b-5p (miRNAs w/seed AAUCUCU),miR-3140-3p (miRNAs w/seed GCUUUUG),miR-3614-3p (miRNAs w/seed AGCCUUC),miR-4327 (miRNAs w/seed GCUUGCA),miR-4652-5p (miRNAs w/seed GG…	2	1	[Cardiovascular Disease, Ophthalmic Disease, Organismal Injury and Abnormalities]
3	SA/PRGF	ALDH1A2,arylesterase,CA1,CA4,Carbonic anhydrase,DNA (cytosine-5-)-methyltransferase,EPO,GATA1,Glutaryl-CoA Degradation,HBA1/HBA2,HSD17B7,hydro-lyase,KCNK9,LIN28B,miR-1243 (miRNAs w/seed ACUGGAU),miR-3080-5p (and other miRNAs w/seed GAAGCGC),miR-3164 (and other miRNAs w/seed GUGACUU),miR-431-5p (and other miRNAs w/seed GUCUUGC),miR-4503 (miRNAs w/seed UUAAGCA),miR-4795-3p (miRNAs w/seed UAUUAUU),m…	2	1	[Developmental Disorder, Hereditary Disorder, Metabolic Disease]
