# Supplementary material for: Proteomic Characterization of Plasma Rich in Growth Factors and Undiluted Autologous Serum
Source: Int J Mol Sci. 2021 Nov 10;22(22):12176. doi: 10.3390/ijms222212176 (PMC8618701; doi:10.3390/ijms222212176)
Supplement: Supplementary file 1 [file ijms-22-12176-s001.zip › Supplementary File S4.xlsx]

## Sheet: HK_PRGF vs SA
T: Accession	T: Protein	T: Peptides	T: Razor + unique peptides	T: Unique peptides	C: Student's T-test Significant PRGF_SA	C: Student's T-test significant	N: -Log Student's T-test p-value PRGF_SA	N: Student's T-test Difference PRGF_SA	p value	SA/PRGF	N: Student's T-test Test statistic PRGF_SA	HK_1PRGF	HK_1SA	HK_2PRGF	HK_2SA	HK_3PRGF	HK_3SA
Q99720	SGMR1_HUMAN Sigma non-opioid intracellular receptor 1 OS=Homo sapiens OX=9606 GN=SIGMAR1 PE=1 SV=1	2	2	2	+	*	2.66495	3.36315	0.00216297	0.0971831	7.02507	18.3629	15.7721	18.8847	14.4743	18.9227	15.8345
Q9H0E2	TOLIP_HUMAN Toll-interacting protein OS=Homo sapiens OX=9606 GN=TOLLIP PE=1 SV=1	3	3	3	+	*	2.76215	2.65567	0.00172922	0.158695	7.45561	18.0178	15.033	17.5156	14.5527	17.6921	15.6727
Q13257	MD2L1_HUMAN Mitotic spindle assembly checkpoint protein MAD2A OS=Homo sapiens OX=9606 GN=MAD2L1 PE=1 SV=1	2	2	2	+	*	2.56813	2.49827	0.00270315	0.176989	6.61801	18.5839	15.6515	17.6528	15.0512	17.5792	15.6184
Q3V6T2	GRDN_HUMAN Girdin OS=Homo sapiens OX=9606 GN=CCDC88A PE=1 SV=2	9	9	9	+	*	2.20802	1.85326	0.00619413	0.276766	5.27426	16.9192	14.7173	17.5534	15.5874	16.9238	15.5319
O95070	YIF1A_HUMAN Protein YIF1A OS=Homo sapiens OX=9606 GN=YIF1A PE=1 SV=2	4	4	4	+	*	1.60521	1.70328	0.0248193	0.307087	3.50342	16.8848	15.3788	16.0761	15.0552	17.7266	15.1436
Q9UNN5	FAF1_HUMAN FAS-associated factor 1 OS=Homo sapiens OX=9606 GN=FAF1 PE=1 SV=2	3	3	3	+	*	1.70841	1.69628	0.01957	0.308581	3.77203	18.0417	16.4365	17.781	16.9136	18.0327	15.4166
P57088	TMM33_HUMAN Transmembrane protein 33 OS=Homo sapiens OX=9606 GN=TMEM33 PE=1 SV=2	4	4	4	+	*	1.94472	1.59538	0.0113574	0.330935	4.43732	16.509	15.8119	17.3538	15.5716	17.5528	15.2459
Q9UNK0	STX8_HUMAN Syntaxin-8 OS=Homo sapiens OX=9606 GN=STX8 PE=1 SV=2	2	2	2	+	*	3.47939	1.5171	0.000331597	0.349388	11.4537	16.6705	15.2652	16.5763	15.0217	16.9034	15.312
P62140	PP1B_HUMAN Serine/threonine-protein phosphatase PP1-beta catalytic subunit OS=Homo sapiens OX=9606 GN=PPP1CB PE=1 SV=3	18	5	5	+	*	1.34204	1.50102	0.0454946	0.353304	2.86944	18.4019	17.896	19.2715	17.6682	18.8135	16.4197
Q9H0S4	DDX47_HUMAN Probable ATP-dependent RNA helicase DDX47 OS=Homo sapiens OX=9606 GN=DDX47 PE=1 SV=1	5	5	5	+	*	2.41816	1.47773	0.00381804	0.359053	6.02747	16.2991	15.2187	16.3071	14.4371	16.1035	14.6207
P48307	TFPI2_HUMAN Tissue factor pathway inhibitor 2 OS=Homo sapiens OX=9606 GN=TFPI2 PE=1 SV=1	6	6	6	+	*	1.38928	1.44114	0.0408056	0.368276	2.97834	20.5369	18.6342	19.7448	18.599	19.1204	17.8456
Q9Y399	RT02_HUMAN 28S ribosomal protein S2, mitochondrial OS=Homo sapiens OX=9606 GN=MRPS2 PE=1 SV=1	3	3	3	+	*	1.35517	1.36245	0.0441398	0.388921	2.8995	16.1514	16.0826	17.141	14.8925	16.9932	15.2231
O00471	EXOC5_HUMAN Exocyst complex component 5 OS=Homo sapiens OX=9606 GN=EXOC5 PE=1 SV=1	6	6	6	+	*	2.34812	1.20506	0.00448621	0.433751	5.76725	16.2855	15.5667	16.7922	15.4408	16.9649	15.42
Q9UEY8	ADDG_HUMAN Gamma-adducin OS=Homo sapiens OX=9606 GN=ADD3 PE=1 SV=1	10	10	10	+	*	1.35416	1.19254	0.0442425	0.437532	2.8972	17.5635	17.333	18.4203	17.1582	18.4947	16.4097
O43172	PRP4_HUMAN U4/U6 small nuclear ribonucleoprotein Prp4 OS=Homo sapiens OX=9606 GN=PRPF4 PE=1 SV=2	8	8	8	+	*	3.12795	1.16194	0.000744818	0.446911	9.29677	17.6985	16.5773	17.5081	16.3982	17.4733	16.2186
Q8TDW0	LRC8C_HUMAN Volume-regulated anion channel subunit LRRC8C OS=Homo sapiens OX=9606 GN=LRRC8C PE=1 SV=2	7	7	6	+	*	1.54499	1.11318	0.0285108	0.462274	3.35218	15.8213	15.5871	16.7638	15.0174	16.5628	15.2038
Q6P3X3	TTC27_HUMAN Tetratricopeptide repeat protein 27 OS=Homo sapiens OX=9606 GN=TTC27 PE=1 SV=1	6	6	6	+	*	1.30507	0.914303	0.049537	0.5306	2.78555	16.4385	15.7589	16.1347	15.7713	17.1966	15.4966
Q4KMQ2	ANO6_HUMAN Anoctamin-6 OS=Homo sapiens OX=9606 GN=ANO6 PE=1 SV=2	9	9	9	+	*	1.34821	0.864724	0.0448528	0.549151	2.88356	16.2818	16.1027	17.1805	15.7558	16.6067	15.6163
P43378	PTN9_HUMAN Tyrosine-protein phosphatase non-receptor type 9 OS=Homo sapiens OX=9606 GN=PTPN9 PE=1 SV=1	5	5	5	+	*	2.15683	0.857064	0.00696899	0.552075	5.10281	16.0982	15.0331	16.2278	15.1221	15.802	15.4017
Q8TED0	UTP15_HUMAN U3 small nucleolar RNA-associated protein 15 homolog OS=Homo sapiens OX=9606 GN=UTP15 PE=1 SV=3	3	3	3	+	*	1.35193	0.815057	0.0444703	0.568386	2.89208	16.0434	15.1343	16.2907	15.4198	16.5943	15.9292
Q08209	PP2BA_HUMAN Serine/threonine-protein phosphatase 2B catalytic subunit alpha isoform OS=Homo sapiens OX=9606 GN=PPP3CA PE=1 SV=1	12	12	7	+	*	1.34674	0.782858	0.0450049	0.581214	2.88019	17.9085	17.8859	18.5702	17.4123	18.554	17.3859
Q8WU76	SCFD2_HUMAN Sec1 family domain-containing protein 2 OS=Homo sapiens OX=9606 GN=SCFD2 PE=1 SV=2	6	6	6	+	*	3.0545	0.735238	0.000882064	0.600719	8.89676	17.0083	16.4839	17.2361	16.3961	17.1564	16.3151
P42126	ECI1_HUMAN Enoyl-CoA delta isomerase 1, mitochondrial OS=Homo sapiens OX=9606 GN=ECI1 PE=1 SV=1	5	5	5	+	*	1.33242	0.718178	0.0465136	0.607865	2.84748	18.3176	17.2832	18.429	18.1062	18.5878	17.7905
Q13596	SNX1_HUMAN Sorting nexin-1 OS=Homo sapiens OX=9606 GN=SNX1 PE=1 SV=3	14	12	12	+	*	1.60801	0.718147	0.0246598	0.607878	3.51055	18.465	18.0609	18.6765	18.118	19.136	17.9442
Q9BW27	NUP85_HUMAN Nuclear pore complex protein Nup85 OS=Homo sapiens OX=9606 GN=NUP85 PE=1 SV=1	8	8	8	+	*	1.39381	0.693244	0.0403822	0.618462	2.9889	17.038	16.1189	17.3686	16.3782	16.9596	16.7893
P20340	RAB6A_HUMAN Ras-related protein Rab-6A OS=Homo sapiens OX=9606 GN=RAB6A PE=1 SV=3	8	8	8	+	*	1.90903	0.662532	0.0123302	0.631769	4.33201	20.4978	20.2622	20.8846	19.9902	20.8411	19.9834
P62910	RL32_HUMAN 60S ribosomal protein L32 OS=Homo sapiens OX=9606 GN=RPL32 PE=1 SV=2	7	7	7	+	*	1.63464	0.651889	0.0231932	0.636446	3.57877	22.5209	22.2877	23.021	22.0429	22.6724	21.928
O75390	CISY_HUMAN Citrate synthase, mitochondrial OS=Homo sapiens OX=9606 GN=CS PE=1 SV=2	10	10	10	+	*	1.37315	0.650712	0.0423497	0.636966	2.94093	20.3555	20.2921	20.942	20.0061	20.9718	20.019
P07947	YES_HUMAN Tyrosine-protein kinase Yes OS=Homo sapiens OX=9606 GN=YES1 PE=1 SV=3	8	8	6	+	*	1.91754	0.647783	0.0120909	0.63826	4.35697	17.9915	17.3656	17.8731	16.9617	17.7641	17.3581
Q9BQE3	TBA1C_HUMAN Tubulin alpha-1C chain OS=Homo sapiens OX=9606 GN=TUBA1C PE=1 SV=1	24	4	4	+	*	2.13786	0.586744	0.00728014	0.665844	5.04036	21.3461	21.065	21.5641	20.8746	21.5273	20.7376
P48723	HSP13_HUMAN Heat shock 70 kDa protein 13 OS=Homo sapiens OX=9606 GN=HSPA13 PE=1 SV=1	7	7	7	+	*	2.23585	0.586186	0.00580965	0.666102	5.36939	17.1518	16.3204	16.9197	16.606	17.0068	16.3935
Q96SU4	OSBL9_HUMAN Oxysterol-binding protein-related protein 9 OS=Homo sapiens OX=9606 GN=OSBPL9 PE=1 SV=2	5	5	4	+	*	2.38151	0.582734	0.00415422	0.667697	5.89014	16.627	16.0556	16.7726	16.3035	16.7283	16.0205
Q14997	PSME4_HUMAN Proteasome activator complex subunit 4 OS=Homo sapiens OX=9606 GN=PSME4 PE=1 SV=2	4	4	4	+	*	1.48381	0.578953	0.0328239	0.669449	3.20246	16.4072	15.6599	16.559	16.207	16.3714	15.7339
Q96PK6	RBM14_HUMAN RNA-binding protein 14 OS=Homo sapiens OX=9606 GN=RBM14 PE=1 SV=2	9	9	9	+	*	1.50747	0.57809	0.0310835	0.66985	3.25991	18.612	18.2615	18.68	17.7493	18.3716	17.9186
Q13555	KCC2G_HUMAN Calcium/calmodulin-dependent protein kinase type II subunit gamma OS=Homo sapiens OX=9606 GN=CAMK2G PE=1 SV=4;sp	9	6	6	+	*	1.47016	0.570493	0.0338719	0.673387	3.16956	16.2887	15.8243	16.3853	16.0405	16.8365	15.9342
P78357	CNTP1_HUMAN Contactin-associated protein 1 OS=Homo sapiens OX=9606 GN=CNTNAP1 PE=1 SV=1	12	12	12	+	*	1.78249	0.568794	0.016501	0.67418	3.97274	17.1466	16.7808	17.5155	16.9652	17.4681	16.6777
P51151	RAB9A_HUMAN Ras-related protein Rab-9A OS=Homo sapiens OX=9606 GN=RAB9A PE=1 SV=1	3	3	3	+	*	2.1275	0.564157	0.0074559	0.676351	5.00654	17.0711	16.5903	17.3717	16.7725	17.1602	16.5478
P51398	RT29_HUMAN 28S ribosomal protein S29, mitochondrial OS=Homo sapiens OX=9606 GN=DAP3 PE=1 SV=1	6	6	6	+	*	1.31172	0.542704	0.0487843	0.686483	2.80056	18.5268	17.4448	18.1834	17.8846	18.1899	17.9425
Q6UB35	C1TM_HUMAN Monofunctional C1-tetrahydrofolate synthase, mitochondrial OS=Homo sapiens OX=9606 GN=MTHFD1L PE=1 SV=1	13	13	13	+	*	1.9302	0.534109	0.0117436	0.690585	4.39427	17.8361	17.413	18.0394	17.5568	17.8912	17.1946
P11413	G6PD_HUMAN Glucose-6-phosphate 1-dehydrogenase OS=Homo sapiens OX=9606 GN=G6PD PE=1 SV=4	30	30	30	+	*	1.52028	0.499269	0.0301801	0.707465	3.29124	22.5537	22.4363	22.9864	22.3339	22.9386	22.2107
P48729	KC1A_HUMAN Casein kinase I isoform alpha OS=Homo sapiens OX=9606 GN=CSNK1A1 PE=1 SV=2;sp	6	6	6	+	*	1.4321	0.48033	0.0369743	0.716814	3.07881	17.3656	16.9306	17.5456	16.7918	17.5314	17.279
Q63HN8	RN213_HUMAN E3 ubiquitin-protein ligase RNF213 OS=Homo sapiens OX=9606 GN=RNF213 PE=1 SV=3	13	13	13	+	*	1.60267	0.476515	0.0249649	0.718712	3.49696	16.124	15.7991	16.5562	15.9745	16.4025	15.8796
O15118	NPC1_HUMAN NPC intracellular cholesterol transporter 1 OS=Homo sapiens OX=9606 GN=NPC1 PE=1 SV=2	11	11	11	+	*	1.59675	0.468501	0.0253075	0.722715	3.48193	18.5895	18.3438	18.6298	17.9025	18.4983	18.0658
P23396	RS3_HUMAN 40S ribosomal protein S3 OS=Homo sapiens OX=9606 GN=RPS3 PE=1 SV=2	13	13	13	+	*	1.89077	0.46754	0.0128597	0.723197	4.27883	22.3855	22.1814	22.5234	22.0437	22.7059	21.9871
P62304	RUXE_HUMAN Small nuclear ribonucleoprotein E OS=Homo sapiens OX=9606 GN=SNRPE PE=1 SV=1	2	2	2	+	*	1.94045	0.46464	0.0114696	0.724652	4.42463	20.0309	19.4883	19.828	19.6492	20.0989	19.4265
P39019	RS19_HUMAN 40S ribosomal protein S19 OS=Homo sapiens OX=9606 GN=RPS19 PE=1 SV=2	7	7	7	+	*	1.35122	0.458898	0.0445431	0.727542	2.89044	20.849	20.7643	21.1766	20.6527	21.3661	20.5981
P17301	ITA2_HUMAN Integrin alpha-2 OS=Homo sapiens OX=9606 GN=ITGA2 PE=1 SV=1	23	23	23	+	*	1.39768	0.456938	0.040024	0.728531	2.99791	20.2609	19.6084	20.1248	19.5447	19.7565	19.6182
O75396	SC22B_HUMAN Vesicle-trafficking protein SEC22b OS=Homo sapiens OX=9606 GN=SEC22B PE=1 SV=4	6	6	6	+	*	1.49705	0.452866	0.0318383	0.73059	3.23454	21.3277	21.0929	21.254	20.9582	21.5859	20.7578
Q14690	RRP5_HUMAN Protein RRP5 homolog OS=Homo sapiens OX=9606 GN=PDCD11 PE=1 SV=3	18	18	18	+	*	1.3194	0.447233	0.0479292	0.733448	2.81793	18.7205	18.5734	18.9995	18.1611	18.6663	18.3101
O60256	KPRB_HUMAN Phosphoribosyl pyrophosphate synthase-associated protein 2 OS=Homo sapiens OX=9606 GN=PRPSAP2 PE=1 SV=1	6	6	6	+	*	1.84007	0.445553	0.0144521	0.734303	4.13355	17.8496	17.3284	17.6302	17.3198	17.964	17.4589
Q96JJ7	TMX3_HUMAN Protein disulfide-isomerase TMX3 OS=Homo sapiens OX=9606 GN=TMX3 PE=1 SV=2	10	10	10	+	*	1.42588	0.444018	0.0375077	0.735084	3.06412	19.231	18.4766	19.0321	18.5979	18.7534	18.6099
Q9Y6N5	SQOR_HUMAN Sulfide:quinone oxidoreductase, mitochondrial OS=Homo sapiens OX=9606 GN=SQOR PE=1 SV=1	20	20	20	+	*	1.64375	0.437705	0.0227117	0.738308	3.60229	19.8282	19.4188	20.0609	19.7288	20.0417	19.4701
Q9H6T3	RPAP3_HUMAN RNA polymerase II-associated protein 3 OS=Homo sapiens OX=9606 GN=RPAP3 PE=1 SV=2	5	5	5	+	*	1.54084	0.408211	0.0287846	0.753557	3.34191	16.6776	16.2207	16.9043	16.5756	16.8042	16.3651
P08243	ASNS_HUMAN Asparagine synthetase [glutamine-hydrolyzing] OS=Homo sapiens OX=9606 GN=ASNS PE=1 SV=4	13	13	13	+	*	2.06796	0.407899	0.00855145	0.75372	4.81541	18.9865	18.3433	18.8307	18.5105	18.7771	18.5168
Q9ULC3	RAB23_HUMAN Ras-related protein Rab-23 OS=Homo sapiens OX=9606 GN=RAB23 PE=1 SV=1	6	6	6	+	*	1.56621	0.406499	0.0271513	0.754452	3.40503	18.3267	18.145	18.2793	17.7562	18.3862	17.8714
Q9Y606	TRUA_HUMAN tRNA pseudouridine synthase A OS=Homo sapiens OX=9606 GN=PUS1 PE=1 SV=3	5	5	5	+	*	1.32202	0.404175	0.0476409	0.755668	2.82386	17.5244	17.1581	17.5695	17.2606	17.9252	17.3879
Q6NUQ4	TM214_HUMAN Transmembrane protein 214 OS=Homo sapiens OX=9606 GN=TMEM214 PE=1 SV=2	13	13	13	+	*	1.56477	0.389135	0.0272414	0.763587	3.40143	19.5175	19.1033	19.3893	19.0173	19.224	18.8428
O43776	SYNC_HUMAN Asparagine--tRNA ligase, cytoplasmic OS=Homo sapiens OX=9606 GN=NARS1 PE=1 SV=1	18	18	18	+	*	1.69567	0.387393	0.0201525	0.76451	3.7382	20.7862	20.5771	21.0154	20.6639	21.0634	20.4618
Q9NT62	ATG3_HUMAN Ubiquitin-like-conjugating enzyme ATG3 OS=Homo sapiens OX=9606 GN=ATG3 PE=1 SV=1	7	7	7	+	*	1.40944	0.362944	0.0389547	0.777576	3.02542	17.969	17.803	18.2974	17.9152	18.3095	17.7689
P43034	LIS1_HUMAN Platelet-activating factor acetylhydrolase IB subunit alpha OS=Homo sapiens OX=9606 GN=PAFAH1B1 PE=1 SV=2	13	13	13	+	*	1.49778	0.360444	0.0317848	0.778925	3.23632	19.5896	19.1116	19.4443	19.387	19.6461	19.1001
P48449	ERG7_HUMAN Lanosterol synthase OS=Homo sapiens OX=9606 GN=LSS PE=1 SV=1	18	18	18	+	*	2.11571	0.360184	0.00766108	0.779065	4.96824	19.2556	18.8941	19.3443	18.9723	19.1548	18.8077
Q8TD19	NEK9_HUMAN Serine/threonine-protein kinase Nek9 OS=Homo sapiens OX=9606 GN=NEK9 PE=1 SV=2	14	14	14	+	*	1.84007	0.358203	0.0144521	0.780136	4.13355	17.9456	17.3626	17.8057	17.6161	17.8577	17.5557
Q99700	ATX2_HUMAN Ataxin-2 OS=Homo sapiens OX=9606 GN=ATXN2 PE=1 SV=2	11	11	11	+	*	1.70786	0.357118	0.0195948	0.780723	3.77056	18.4457	17.9672	18.2158	17.8542	18.319	18.0877
Q14195	DPYL3_HUMAN Dihydropyrimidinase-related protein 3 OS=Homo sapiens OX=9606 GN=DPYSL3 PE=1 SV=1	16	14	13	+	*	1.64265	0.351906	0.0227693	0.783548	3.59944	20.7685	20.6277	20.8963	20.3956	20.7588	20.3445
Q9P265	DIP2B_HUMAN Disco-interacting protein 2 homolog B OS=Homo sapiens OX=9606 GN=DIP2B PE=1 SV=3	7	7	6	+	*	1.70754	0.339994	0.0196092	0.790045	3.76973	15.6442	15.4989	15.7807	15.2331	15.7579	15.4307
Q9Y4W6	AFG32_HUMAN AFG3-like protein 2 OS=Homo sapiens OX=9606 GN=AFG3L2 PE=1 SV=2	8	8	8	+	*	1.32175	0.329503	0.0476705	0.795811	2.82325	16.8763	16.6733	17.0896	16.8369	17.0308	16.498
P30260	CDC27_HUMAN Cell division cycle protein 27 homolog OS=Homo sapiens OX=9606 GN=CDC27 PE=1 SV=2	5	5	5	+	*	2.14822	0.327493	0.00710853	0.79692	5.07439	17.8618	17.4469	17.6771	17.4248	17.8357	17.5205
P12236	ADT3_HUMAN ADP/ATP translocase 3 OS=Homo sapiens OX=9606 GN=SLC25A6 PE=1 SV=4	9	9	1	+	*	1.50244	0.325398	0.0314456	0.798078	3.24765	23.2956	23.2116	23.5517	23.1634	23.5153	23.0114
P07437	TBB5_HUMAN Tubulin beta chain OS=Homo sapiens OX=9606 GN=TUBB PE=1 SV=2	24	6	5	+	*	1.81968	0.319565	0.0151468	0.801311	4.07611	24.0816	23.9405	24.3007	23.8461	24.1511	23.7882
P30048	PRDX3_HUMAN Thioredoxin-dependent peroxide reductase, mitochondrial OS=Homo sapiens OX=9606 GN=PRDX3 PE=1 SV=3	5	5	5	+	*	1.36161	0.317677	0.0434901	0.802361	2.91432	20.5327	20.3951	20.738	20.4876	20.8139	20.2489
P25787	PSA2_HUMAN Proteasome subunit alpha type-2 OS=Homo sapiens OX=9606 GN=PSMA2 PE=1 SV=2	12	12	12	+	*	1.65062	0.311176	0.0223553	0.805985	3.62009	20.9792	20.5149	20.8341	20.565	20.9555	20.7554
P29372	3MG_HUMAN DNA-3-methyladenine glycosylase OS=Homo sapiens OX=9606 GN=MPG PE=1 SV=3	3	3	3	+	*	1.33197	0.309108	0.0465618	0.807141	2.84647	16.7526	16.4832	16.6782	16.57	17.0208	16.4712
Q6XZF7	DNMBP_HUMAN Dynamin-binding protein OS=Homo sapiens OX=9606 GN=DNMBP PE=1 SV=1	13	13	13	+	*	1.90959	0.308823	0.0123143	0.8073	4.33365	16.704	16.5549	16.764	16.3445	16.7112	16.3533
O43865	SAHH2_HUMAN S-adenosylhomocysteine hydrolase-like protein 1 OS=Homo sapiens OX=9606 GN=AHCYL1 PE=1 SV=2	12	12	12	+	*	2.38459	0.30736	0.00412487	0.808119	5.90155	18.5634	18.1914	18.4513	18.2288	18.4404	18.1128
P29992	GNA11_HUMAN Guanine nucleotide-binding protein subunit alpha-11 OS=Homo sapiens OX=9606 GN=GNA11 PE=1 SV=2	9	9	7	+	*	1.45886	0.295665	0.0347648	0.814697	3.14247	18.3919	18.2234	18.4054	17.9249	18.2885	18.0506
P17987	TCPA_HUMAN T-complex protein 1 subunit alpha OS=Homo sapiens OX=9606 GN=TCP1 PE=1 SV=1	27	27	27	+	*	1.45621	0.294881	0.0349776	0.81514	3.13613	21.6176	21.4861	21.8845	21.5086	21.908	21.5307
Q9BRF8	CPPED_HUMAN Serine/threonine-protein phosphatase CPPED1 OS=Homo sapiens OX=9606 GN=CPPED1 PE=1 SV=3	9	9	9	+	*	1.7868	0.293894	0.016338	0.815697	3.98462	19.0656	18.9018	19.241	18.9513	19.2106	18.7825
P68371	TBB4B_HUMAN Tubulin beta-4B chain OS=Homo sapiens OX=9606 GN=TUBB4B PE=1 SV=1	26	26	1	+	*	1.60347	0.291125	0.024919	0.817265	3.499	24.6454	24.585	24.8039	24.3734	24.8093	24.4268
Q9Y5X1	SNX9_HUMAN Sorting nexin-9 OS=Homo sapiens OX=9606 GN=SNX9 PE=1 SV=1	14	14	14	+	*	1.62588	0.290721	0.0236657	0.817493	3.55623	18.2614	18.0732	18.2194	18.0468	18.4481	17.9369
P51149	RAB7A_HUMAN Ras-related protein Rab-7a OS=Homo sapiens OX=9606 GN=RAB7A PE=1 SV=1	13	13	13	+	*	3.42413	0.289953	0.000376591	0.817929	11.0859	21.8966	21.6112	21.8513	21.5801	21.851	21.5376
Q9HD45	TM9S3_HUMAN Transmembrane 9 superfamily member 3 OS=Homo sapiens OX=9606 GN=TM9SF3 PE=1 SV=2	7	7	7	+	*	1.38564	0.285509	0.0411491	0.820452	2.96988	18.4857	17.9338	18.2851	18.0976	18.2372	18.12
Q8N163	CCAR2_HUMAN Cell cycle and apoptosis regulator protein 2 OS=Homo sapiens OX=9606 GN=CCAR2 PE=1 SV=2	17	17	17	+	*	1.77707	0.282937	0.0167082	0.821916	3.95782	19.0566	18.6688	18.9091	18.8209	19.0906	18.7179
P68363	TBA1B_HUMAN Tubulin alpha-1B chain OS=Homo sapiens OX=9606 GN=TUBA1B PE=1 SV=1	24	24	0	+	*	2.26346	0.281885	0.0054518	0.822516	5.46511	25.1568	24.8966	25.1108	24.7826	25.0381	24.7808
Q9H8H3	MET7A_HUMAN Methyltransferase-like protein 7A OS=Homo sapiens OX=9606 GN=METTL7A PE=1 SV=1	4	4	4	+	*	1.53676	0.280705	0.0290563	0.823189	3.33181	18.9623	18.7947	18.9073	18.5762	18.8786	18.535
P37837	TALDO_HUMAN Transaldolase OS=Homo sapiens OX=9606 GN=TALDO1 PE=1 SV=2	12	12	12	+	*	1.80374	0.275627	0.015713	0.826091	4.03159	20.8607	20.6055	21.0509	20.7378	20.9701	20.7115
P15144	AMPN_HUMAN Aminopeptidase N OS=Homo sapiens OX=9606 GN=ANPEP PE=1 SV=4	40	40	40	+	*	2.8126	0.274495	0.00153957	0.82674	7.68815	22.0643	21.8061	22.0711	21.8394	22.1698	21.8362
Q16543	CDC37_HUMAN Hsp90 co-chaperone Cdc37 OS=Homo sapiens OX=9606 GN=CDC37 PE=1 SV=1	15	15	15	+	*	2.01606	0.274461	0.00963696	0.826759	4.6534	21.8198	21.5224	21.7343	21.494	21.8975	21.6117
P16070	CD44_HUMAN CD44 antigen OS=Homo sapiens OX=9606 GN=CD44 PE=1 SV=3	8	8	8	+	*	1.53625	0.271871	0.0290904	0.828245	3.33056	21.9782	21.5543	21.9097	21.7403	21.789	21.5667
Q01518	CAP1_HUMAN Adenylyl cyclase-associated protein 1 OS=Homo sapiens OX=9606 GN=CAP1 PE=1 SV=5	21	21	21	+	*	1.61354	0.265469	0.0243478	0.831928	3.52465	22.3321	22.2482	22.4088	22.0429	22.493	22.1465
Q9NYL4	FKB11_HUMAN Peptidyl-prolyl cis-trans isomerase FKBP11 OS=Homo sapiens OX=9606 GN=FKBP11 PE=1 SV=1	4	4	4	+	*	1.36561	0.260653	0.0430913	0.83471	2.92354	19.4847	19.138	19.417	19.3841	19.5625	19.16
Q9NXV6	CARF_HUMAN CDKN2A-interacting protein OS=Homo sapiens OX=9606 GN=CDKN2AIP PE=1 SV=3	7	7	7	+	*	1.85354	0.257087	0.0140107	0.836776	4.1718	16.3494	15.968	16.3259	16.1465	16.2418	16.0312
P05388	RLA0_HUMAN 60S acidic ribosomal protein P0 OS=Homo sapiens OX=9606 GN=RPLP0 PE=1 SV=1;sp	12	12	12	+	*	2.09678	0.255519	0.0080024	0.837686	4.90723	23.5015	23.2048	23.3414	23.1723	23.4875	23.1868
Q9UMS4	PRP19_HUMAN Pre-mRNA-processing factor 19 OS=Homo sapiens OX=9606 GN=PRPF19 PE=1 SV=1	12	12	12	+	*	1.41979	0.247736	0.0380373	0.842217	3.04975	19.8133	19.7234	20.0342	19.6568	20.0413	19.7653
Q14694	UBP10_HUMAN Ubiquitin carboxyl-terminal hydrolase 10 OS=Homo sapiens OX=9606 GN=USP10 PE=1 SV=2	11	11	11	+	*	1.39959	0.246791	0.0398483	0.842769	3.00238	18.7488	18.6399	19.0075	18.6871	18.9729	18.6619
Q92665	RT31_HUMAN 28S ribosomal protein S31, mitochondrial OS=Homo sapiens OX=9606 GN=MRPS31 PE=1 SV=3	6	6	6	+	*	1.7726	0.245649	0.0168811	0.843436	3.94554	17.9701	17.8258	17.9699	17.6905	17.9312	17.6179
P14618	KPYM_HUMAN Pyruvate kinase PKM OS=Homo sapiens OX=9606 GN=PKM PE=1 SV=4	38	38	38	+	*	1.54278	0.241846	0.0286563	0.845663	3.34672	24.476	24.4205	24.5759	24.2947	24.6771	24.2882
P36542	ATPG_HUMAN ATP synthase subunit gamma, mitochondrial OS=Homo sapiens OX=9606 GN=ATP5F1C PE=1 SV=1	6	6	6	+	*	2.31471	0.239257	0.00484496	0.847182	5.64643	20.2404	19.997	20.2988	19.9826	20.2637	20.1056
P29692	EF1D_HUMAN Elongation factor 1-delta OS=Homo sapiens OX=9606 GN=EEF1D PE=1 SV=5	11	11	10	+	*	1.58539	0.238396	0.0259783	0.847687	3.4532	21.6985	21.5172	21.7934	21.6241	21.91	21.5453
P00325	ADH1B_HUMAN All-trans-retinol dehydrogenase [NAD(+)] ADH1B OS=Homo sapiens OX=9606 GN=ADH1B PE=1 SV=2;sp	14	14	14	+	*	1.57153	0.238227	0.0268207	0.847787	3.41836	20.6143	20.3491	20.6066	20.4812	20.7804	20.4563
P50990	TCPQ_HUMAN T-complex protein 1 subunit theta OS=Homo sapiens OX=9606 GN=CCT8 PE=1 SV=4	28	28	28	+	*	1.57651	0.236576	0.0265149	0.848757	3.43086	21.2067	20.9681	21.3785	21.096	21.3106	21.1219
Q13547	HDAC1_HUMAN Histone deacetylase 1 OS=Homo sapiens OX=9606 GN=HDAC1 PE=1 SV=1	8	8	5	+	*	1.52768	0.234805	0.0296702	0.8498	3.30942	17.5534	17.4768	17.7092	17.3627	17.7525	17.4711
O75131	CPNE3_HUMAN Copine-3 OS=Homo sapiens OX=9606 GN=CPNE3 PE=1 SV=1	13	13	13	+	*	1.56462	0.220649	0.0272508	0.858179	3.40104	18.8892	18.7433	19.0001	18.7387	19.087	18.8325
P61019	RAB2A_HUMAN Ras-related protein Rab-2A OS=Homo sapiens OX=9606 GN=RAB2A PE=1 SV=1	10	10	4	+	*	1.63451	0.218164	0.0232001	0.859659	3.57844	20.6335	20.5228	20.5947	20.3912	20.6699	20.3296
P61289	PSME3_HUMAN Proteasome activator complex subunit 3 OS=Homo sapiens OX=9606 GN=PSME3 PE=1 SV=1	10	10	10	+	*	1.75505	0.211338	0.0175772	0.863736	3.8976	19.607	19.3543	19.5659	19.4556	19.7134	19.4424
P46060	RAGP1_HUMAN Ran GTPase-activating protein 1 OS=Homo sapiens OX=9606 GN=RANGAP1 PE=1 SV=1	24	24	24	+	*	1.44761	0.204384	0.0356771	0.867909	3.11563	19.1716	19.0576	19.2353	19.0968	19.3801	19.0195
P40925	MDHC_HUMAN Malate dehydrogenase, cytoplasmic OS=Homo sapiens OX=9606 GN=MDH1 PE=1 SV=4	9	9	9	+	*	3.34844	0.202735	0.000448291	0.868902	10.6002	21.7129	21.5591	21.739	21.5089	21.7286	21.5043
Q9Y295	DRG1_HUMAN Developmentally-regulated GTP-binding protein 1 OS=Homo sapiens OX=9606 GN=DRG1 PE=1 SV=1	11	11	11	+	*	1.64369	0.197413	0.0227149	0.872113	3.60214	19.024	18.919	19.1949	18.8627	19.0587	18.9037
P11586	C1TC_HUMAN C-1-tetrahydrofolate synthase, cytoplasmic OS=Homo sapiens OX=9606 GN=MTHFD1 PE=1 SV=3	31	31	31	+	*	1.77806	0.191216	0.0166702	0.875867	3.96054	19.7335	19.5282	19.7924	19.5986	19.8352	19.6606
P25705	ATPA_HUMAN ATP synthase subunit alpha, mitochondrial OS=Homo sapiens OX=9606 GN=ATP5F1A PE=1 SV=1	19	19	19	+	*	1.69332	0.190539	0.0202619	0.876278	3.73199	22.1646	22.1099	22.2217	21.9938	22.2677	21.9787
P67775	PP2AA_HUMAN Serine/threonine-protein phosphatase 2A catalytic subunit alpha isoform OS=Homo sapiens OX=9606 GN=PPP2CA PE=1 SV=1	10	10	1	+	*	1.49828	0.188701	0.0317483	0.877395	3.23752	20.418	20.1685	20.2488	20.1762	20.322	20.078
O43707	ACTN4_HUMAN Alpha-actinin-4 OS=Homo sapiens OX=9606 GN=ACTN4 PE=1 SV=2	55	36	35	+	*	2.03965	0.186398	0.00912746	0.878797	4.72653	21.8815	21.6129	21.7639	21.607	21.7677	21.634
P49736	MCM2_HUMAN DNA replication licensing factor MCM2 OS=Homo sapiens OX=9606 GN=MCM2 PE=1 SV=4	15	15	15	+	*	2.25425	0.183625	0.00556865	0.880488	5.43304	18.8542	18.6397	18.8513	18.6082	18.7721	18.6789
P07355	ANXA2_HUMAN Annexin A2 OS=Homo sapiens OX=9606 GN=ANXA2 PE=1 SV=2;sp	30	30	30	+	*	1.43268	0.180793	0.036925	0.882218	3.08019	24.8478	24.6538	24.6819	24.5983	24.8198	24.555
P51114	FXR1_HUMAN Fragile X mental retardation syndrome-related protein 1 OS=Homo sapiens OX=9606 GN=FXR1 PE=1 SV=3	16	16	16	+	*	1.79794	0.175467	0.0159243	0.885481	4.01547	18.3126	18.2242	18.3158	18.1435	18.3423	18.0766
P06756	ITAV_HUMAN Integrin alpha-V OS=Homo sapiens OX=9606 GN=ITGAV PE=1 SV=2	23	23	23	+	*	1.492	0.175396	0.0322107	0.885524	3.22228	19.214	19.0963	19.1745	19.0854	19.3346	19.0153
P11021	BIP_HUMAN Endoplasmic reticulum chaperone BiP OS=Homo sapiens OX=9606 GN=HSPA5 PE=1 SV=2	40	40	39	+	*	1.93147	0.166814	0.0117093	0.890808	4.39801	24.2197	24.004	24.1009	23.9856	24.1948	24.0253
Q96I99	SUCB2_HUMAN Succinate--CoA ligase [GDP-forming] subunit beta, mitochondrial OS=Homo sapiens OX=9606 GN=SUCLG2 PE=1 SV=2	14	14	14	+	*	1.95251	0.159382	0.0111555	0.895409	4.46054	19.1473	19.032	19.1402	19.0367	19.2288	18.9696
P26639	SYTC_HUMAN Threonine--tRNA ligase 1, cytoplasmic OS=Homo sapiens OX=9606 GN=TARS1 PE=1 SV=3	27	27	27	+	*	1.4319	0.158989	0.0369913	0.895652	3.07834	20.3604	20.0917	20.284	20.1368	20.1882	20.127
P52888	THOP1_HUMAN Thimet oligopeptidase OS=Homo sapiens OX=9606 GN=THOP1 PE=1 SV=2	12	12	12	+	*	1.39101	0.152678	0.0406434	0.899579	2.98238	18.3186	18.0723	18.2054	18.1737	18.2305	18.0504
P07237	PDIA1_HUMAN Protein disulfide-isomerase OS=Homo sapiens OX=9606 GN=P4HB PE=1 SV=3	29	29	29	+	*	1.40986	0.151402	0.0389171	0.900375	3.02642	22.9961	22.7977	22.8466	22.7681	22.8942	22.7168
Q92905	CSN5_HUMAN COP9 signalosome complex subunit 5 OS=Homo sapiens OX=9606 GN=COPS5 PE=1 SV=4	13	13	13	+	*	1.81773	0.138348	0.0152149	0.908559	4.07064	19.0597	18.8996	19.0932	19.0056	19.0886	18.9212
P31939	PUR9_HUMAN Bifunctional purine biosynthesis protein PURH OS=Homo sapiens OX=9606 GN=ATIC PE=1 SV=3	27	27	27	+	*	2.10125	0.130313	0.00792045	0.913633	4.92157	20.6771	20.5712	20.741	20.6207	20.7411	20.5764
P11766	ADHX_HUMAN Alcohol dehydrogenase class-3 OS=Homo sapiens OX=9606 GN=ADH5 PE=1 SV=4	12	12	12	+	*	1.40224	0.127675	0.0396059	0.915305	3.00857	22.0494	21.9972	22.1092	21.9308	22.0289	21.8764
P31150	GDIA_HUMAN Rab GDP dissociation inhibitor alpha OS=Homo sapiens OX=9606 GN=GDI1 PE=1 SV=2	21	14	14	+	*	1.30514	0.124104	0.0495291	0.917574	2.7857	20.2882	20.263	20.3951	20.2123	20.3193	20.1549
Q16658	FSCN1_HUMAN Fascin OS=Homo sapiens OX=9606 GN=FSCN1 PE=1 SV=3	27	27	27	+	*	1.31251	0.120841	0.0486956	0.919651	2.80234	22.0841	22.0232	22.0712	22.0115	22.1667	21.9247
Q15149	PLEC_HUMAN Plectin OS=Homo sapiens OX=9606 GN=PLEC PE=1 SV=3	227	227	222	+	*	1.68591	0.118586	0.0206106	0.92109	3.71241	21.9786	21.8306	21.9269	21.7735	21.898	21.8437
Q02218	ODO1_HUMAN 2-oxoglutarate dehydrogenase, mitochondrial OS=Homo sapiens OX=9606 GN=OGDH PE=1 SV=3	25	25	24	+	*	1.33592	0.106714	0.0461403	0.928701	2.85547	19.6159	19.5395	19.6319	19.4346	19.5832	19.5367
Q00610	CLH1_HUMAN Clathrin heavy chain 1 OS=Homo sapiens OX=9606 GN=CLTC PE=1 SV=5	75	75	60	+	*	1.85063	0.0999737	0.0141049	0.93305	4.16352	22.0421	21.9614	22.1189	21.977	22.0659	21.9886
P18206	VINC_HUMAN Vinculin OS=Homo sapiens OX=9606 GN=VCL PE=1 SV=4	52	52	52	+	*	1.59859	0.0996819	0.0252005	0.933239	3.4866	22.1347	22.0593	22.0794	22.0071	22.147	21.9956
P35606	COPB2_HUMAN Coatomer subunit beta OS=Homo sapiens OX=9606 GN=COPB2 PE=1 SV=2	34	34	34	+	*	1.38981	0.0990893	0.0407559	0.933622	2.97959	21.6774	21.6261	21.744	21.556	21.7026	21.6446
Q04637	IF4G1_HUMAN Eukaryotic translation initiation factor 4 gamma 1 OS=Homo sapiens OX=9606 GN=EIF4G1 PE=1 SV=4	37	37	34	+	*	1.36225	0.0978781	0.043426	0.934406	2.9158	20.2769	20.1328	20.2961	20.1586	20.1989	20.1869
Q13263	TIF1B_HUMAN Transcription intermediary factor 1-beta OS=Homo sapiens OX=9606 GN=TRIM28 PE=1 SV=5	23	23	23	+	*	1.31193	0.0837104	0.0487607	0.943628	2.80102	20.5679	20.4533	20.5879	20.4694	20.492	20.474
O00232	PSD12_HUMAN 26S proteasome non-ATPase regulatory subunit 12 OS=Homo sapiens OX=9606 GN=PSMD12 PE=1 SV=3	15	15	15	+	*	1.4991	0.0833867	0.0316884	0.943839	3.23951	20.0797	20.0058	20.0539	20.0249	20.1321	19.9848
Q9NYU2	UGGG1_HUMAN UDP-glucose:glycoprotein glucosyltransferase 1 OS=Homo sapiens OX=9606 GN=UGGT1 PE=1 SV=3	43	43	43	+	*	1.59485	0.0824464	0.0254185	0.944455	3.47711	19.3593	19.2654	19.3965	19.2729	19.3177	19.2879
Q12929	EPS8_HUMAN Epidermal growth factor receptor kinase substrate 8 OS=Homo sapiens OX=9606 GN=EPS8 PE=1 SV=1	16	16	16	+	*	2.02131	0.0791232	0.00952116	0.946633	4.66961	19.2266	19.1179	19.1959	19.1317	19.1729	19.1084
P35998	PRS7_HUMAN 26S proteasome regulatory subunit 7 OS=Homo sapiens OX=9606 GN=PSMC2 PE=1 SV=3	19	19	19	+	*	1.99437	0.0694764	0.0101305	0.952984	4.58691	20.0682	19.9634	20.0204	19.9767	20.0294	19.9694
P34932	HSP74_HUMAN Heat shock 70 kDa protein 4 OS=Homo sapiens OX=9606 GN=HSPA4 PE=1 SV=4	46	46	43	+	*	1.48337	-0.0757949	0.0328572	1.05394	-3.20138	21.2725	21.3634	21.3247	21.3963	21.3388	21.4037
P43304	GPDM_HUMAN Glycerol-3-phosphate dehydrogenase, mitochondrial OS=Homo sapiens OX=9606 GN=GPD2 PE=1 SV=3	19	19	19	+	*	1.84868	-0.0890185	0.0141684	1.06365	-4.15799	18.8122	18.8899	18.8479	18.9199	18.8371	18.9544
P17980	PRS6A_HUMAN 26S proteasome regulatory subunit 6A OS=Homo sapiens OX=9606 GN=PSMC3 PE=1 SV=3	19	19	18	+	*	1.51051	-0.113099	0.0308667	1.08155	-3.26734	20.3853	20.5295	20.4029	20.5369	20.3719	20.4331
Q9NRN7	ADPPT_HUMAN L-aminoadipate-semialdehyde dehydrogenase-phosphopantetheinyl transferase OS=Homo sapiens OX=9606 GN=AASDHPPT PE=1 SV=2	6	6	6	+	*	1.94239	-0.130267	0.0114185	1.0945	-4.4304	18.6903	18.7953	18.6424	18.7405	18.6298	18.8176
P23588	IF4B_HUMAN Eukaryotic translation initiation factor 4B OS=Homo sapiens OX=9606 GN=EIF4B PE=1 SV=2	12	12	12	+	*	1.4783	-0.13163	0.033243	1.09553	-3.18915	19.0694	19.1092	19.0665	19.2117	18.9928	19.2028
Q9UQ35	SRRM2_HUMAN Serine/arginine repetitive matrix protein 2 OS=Homo sapiens OX=9606 GN=SRRM2 PE=1 SV=2	21	21	21	+	*	2.22495	-0.13327	0.00595731	1.09678	-5.33199	18.8367	18.9542	18.8034	18.905	18.7695	18.9502
O14828	SCAM3_HUMAN Secretory carrier-associated membrane protein 3 OS=Homo sapiens OX=9606 GN=SCAMP3 PE=1 SV=3	5	5	5	+	*	1.31	-0.139898	0.0489779	1.10183	-2.79665	20.2144	20.2291	20.0727	20.2801	20.0706	20.2683
Q13509	TBB3_HUMAN Tubulin beta-3 chain OS=Homo sapiens OX=9606 GN=TUBB3 PE=1 SV=2	23	9	9	+	*	1.88717	-0.15073	0.0129667	1.11013	-4.26838	21.4577	21.5852	21.4346	21.5676	21.4814	21.6731
Q9UBQ7	GRHPR_HUMAN Glyoxylate reductase/hydroxypyruvate reductase OS=Homo sapiens OX=9606 GN=GRHPR PE=1 SV=1	11	11	11	+	*	2.31025	-0.155544	0.00489497	1.11384	-5.63048	18.9874	19.1642	18.9813	19.101	19.0159	19.1861
Q9NZ43	USE1_HUMAN Vesicle transport protein USE1 OS=Homo sapiens OX=9606 GN=USE1 PE=1 SV=2	4	4	4	+	*	2.07377	-0.157628	0.00843782	1.11545	-4.83382	16.7803	16.9694	16.8215	16.9455	16.8619	17.0218
P46939	UTRO_HUMAN Utrophin OS=Homo sapiens OX=9606 GN=UTRN PE=1 SV=2	66	66	65	+	*	1.94231	-0.161706	0.0114206	1.11861	-4.43015	18.4554	18.5633	18.4444	18.6042	18.4679	18.6853
P21980	TGM2_HUMAN Protein-glutamine gamma-glutamyltransferase 2 OS=Homo sapiens OX=9606 GN=TGM2 PE=1 SV=2	26	26	25	+	*	1.88832	-0.167112	0.0129324	1.12281	-4.27173	21.2166	21.3524	21.2583	21.352	21.1672	21.439
A0FGR8	ESYT2_HUMAN Extended synaptotagmin-2 OS=Homo sapiens OX=9606 GN=ESYT2 PE=1 SV=1	17	17	16	+	*	1.51674	-0.168971	0.0304271	1.12426	-3.28258	17.8817	17.9538	17.7914	18.0004	17.8729	18.0987
Q9BS26	ERP44_HUMAN Endoplasmic reticulum resident protein 44 OS=Homo sapiens OX=9606 GN=ERP44 PE=1 SV=1	9	9	9	+	*	1.30884	-0.179173	0.0491089	1.13223	-2.79405	19.3675	19.3715	19.2704	19.5249	19.221	19.5
Q13423	NNTM_HUMAN NAD(P) transhydrogenase, mitochondrial OS=Homo sapiens OX=9606 GN=NNT PE=1 SV=3	14	14	14	+	*	3.51765	-0.182992	0.000303634	1.13524	-11.7151	18.8616	19.0206	18.8661	19.0664	18.8755	19.0652
Q9NVA2	SEP11_HUMAN Septin-11 OS=Homo sapiens OX=9606 GN=SEPTIN11 PE=1 SV=3	14	14	9	+	*	1.53293	-0.184631	0.0293137	1.13653	-3.32237	20.7714	20.9174	20.881	21.0512	20.7534	20.9911
O95394	AGM1_HUMAN Phosphoacetylglucosamine mutase OS=Homo sapiens OX=9606 GN=PGM3 PE=1 SV=1	14	14	14	+	*	3.45587	-0.185551	0.00035005	1.13725	-11.2958	19.8689	20.0105	19.8459	20.0481	19.829	20.0421
O00442	RTCA_HUMAN RNA 3-terminal phosphate cyclase OS=Homo sapiens OX=9606 GN=RTCA PE=1 SV=1	8	8	8	+	*	1.31159	-0.189336	0.0487989	1.14024	-2.80024	18.0636	18.1978	18.1021	18.1626	17.9673	18.3407
Q9UHD8	SEPT9_HUMAN Septin-9 OS=Homo sapiens OX=9606 GN=SEPTIN9 PE=1 SV=2	24	24	24	+	*	1.37245	-0.19322	0.042418	1.14331	-2.93931	21.2057	21.2423	21.0249	21.2646	21.0194	21.3228
P41221	WNT5A_HUMAN Protein Wnt-5a OS=Homo sapiens OX=9606 GN=WNT5A PE=1 SV=2	11	11	9	+	*	1.35028	-0.195071	0.0446396	1.14478	-2.88829	18.0404	18.2387	18.0356	18.3061	17.9732	18.0896
Q96EP5	DAZP1_HUMAN DAZ-associated protein 1 OS=Homo sapiens OX=9606 GN=DAZAP1 PE=1 SV=1	4	4	4	+	*	1.57675	-0.19632	0.0265003	1.14577	-3.43145	18.5009	18.638	18.312	18.6061	18.4466	18.6044
O95486	SC24A_HUMAN Protein transport protein Sec24A OS=Homo sapiens OX=9606 GN=SEC24A PE=1 SV=2	10	10	10	+	*	1.83826	-0.201214	0.0145124	1.14967	-4.12844	18.9482	19.0592	18.9479	19.129	18.9102	19.2217
Q9NYL2	M3K20_HUMAN Mitogen-activated protein kinase kinase kinase 20 OS=Homo sapiens OX=9606 GN=MAP3K20 PE=1 SV=3	8	8	8	+	*	1.77534	-0.207054	0.0167749	1.15433	-3.95306	17.3936	17.5017	17.3114	17.5807	17.243	17.4868
P07951	TPM2_HUMAN Tropomyosin beta chain OS=Homo sapiens OX=9606 GN=TPM2 PE=1 SV=1	31	31	4	+	*	1.32374	-0.209247	0.0474526	1.15608	-2.82775	21.9355	21.9953	21.7197	21.9782	21.7901	22.0995
P47755	CAZA2_HUMAN F-actin-capping protein subunit alpha-2 OS=Homo sapiens OX=9606 GN=CAPZA2 PE=1 SV=3	13	11	11	+	*	1.97216	-0.209442	0.010662	1.15624	-4.51956	18.3647	18.671	18.4967	18.6831	18.4864	18.6219
Q04206	TF65_HUMAN Transcription factor p65 OS=Homo sapiens OX=9606 GN=RELA PE=1 SV=2	6	6	6	+	*	1.76979	-0.210169	0.0169907	1.15682	-3.93783	17.3252	17.6129	17.3797	17.6527	17.453	17.5228
Q07866	KLC1_HUMAN Kinesin light chain 1 OS=Homo sapiens OX=9606 GN=KLC1 PE=1 SV=2	14	14	10	+	*	2.15779	-0.215836	0.0069536	1.16138	-5.10599	18.2252	18.3585	18.1436	18.4181	18.2289	18.4686
Q01085	TIAR_HUMAN Nucleolysin TIAR OS=Homo sapiens OX=9606 GN=TIAL1 PE=1 SV=1	6	6	5	+	*	2.25617	-0.216778	0.00554409	1.16214	-5.43971	18.2501	18.5249	18.2235	18.4782	18.2788	18.3997
O60664	PLIN3_HUMAN Perilipin-3 OS=Homo sapiens OX=9606 GN=PLIN3 PE=1 SV=3	21	21	21	+	*	1.55932	-0.217252	0.0275854	1.16252	-3.38781	21.2693	21.5589	21.3732	21.5867	21.4801	21.6287
Q9BZZ5	API5_HUMAN Apoptosis inhibitor 5 OS=Homo sapiens OX=9606 GN=API5 PE=1 SV=3	9	9	9	+	*	1.3013	-0.218347	0.0499689	1.1634	-2.77704	19.601	19.6587	19.5784	19.8148	19.5667	19.9276
P04181	OAT_HUMAN Ornithine aminotransferase, mitochondrial OS=Homo sapiens OX=9606 GN=OAT PE=1 SV=1	15	15	15	+	*	1.34883	-0.218688	0.0447889	1.16367	-2.88497	19.6666	19.7455	19.6741	19.8815	19.635	20.0047
P05155	IC1_HUMAN Plasma protease C1 inhibitor OS=Homo sapiens OX=9606 GN=SERPING1 PE=1 SV=2	4	4	4	+	*	1.49522	-0.226787	0.0319728	1.17023	-3.2301	18.8665	18.9174	18.6973	19.0336	18.6696	18.9626
Q14019	COTL1_HUMAN Coactosin-like protein OS=Homo sapiens OX=9606 GN=COTL1 PE=1 SV=3	5	5	5	+	*	1.82627	-0.231894	0.0149187	1.17438	-4.09462	20.1117	20.4594	20.1468	20.4158	20.2335	20.3125
Q92769	HDAC2_HUMAN Histone deacetylase 2 OS=Homo sapiens OX=9606 GN=HDAC2 PE=1 SV=2	8	5	5	+	*	1.49843	-0.234622	0.0317373	1.1766	-3.23789	17.8106	18.0464	17.9592	18.1291	17.9397	18.2379
P50552	VASP_HUMAN Vasodilator-stimulated phosphoprotein OS=Homo sapiens OX=9606 GN=VASP PE=1 SV=3	13	13	13	+	*	2.61422	-0.238153	0.00243097	1.17948	-6.80913	18.3298	18.4824	18.2749	18.5869	18.2795	18.5294
Q3KQU3	MA7D1_HUMAN MAP7 domain-containing protein 1 OS=Homo sapiens OX=9606 GN=MAP7D1 PE=1 SV=1	13	13	13	+	*	1.52433	-0.24344	0.0298999	1.18381	-3.3012	18.1293	18.385	18.1767	18.277	18.1529	18.5272
Q96M27	PRRC1_HUMAN Protein PRRC1 OS=Homo sapiens OX=9606 GN=PRRC1 PE=1 SV=1	6	6	6	+	*	1.59636	-0.243805	0.0253303	1.18411	-3.48094	18.265	18.3647	18.2724	18.552	18.1396	18.4918
P80723	BASP1_HUMAN Brain acid soluble protein 1 OS=Homo sapiens OX=9606 GN=BASP1 PE=1 SV=2	18	18	18	+	*	1.45256	-0.246834	0.0352728	1.1866	-3.12743	21.8278	21.9379	21.6729	21.9081	21.5596	21.9549
P15311	EZRI_HUMAN Ezrin OS=Homo sapiens OX=9606 GN=EZR PE=1 SV=4	24	18	18	+	*	1.33691	-0.247231	0.0460352	1.18693	-2.85773	19.7018	19.8213	19.5721	19.9574	19.7874	20.0243
O75955	FLOT1_HUMAN Flotillin-1 OS=Homo sapiens OX=9606 GN=FLOT1 PE=1 SV=3	14	14	14	+	*	1.52361	-0.247386	0.0299495	1.18705	-3.29942	18.1974	18.2617	18.0387	18.4367	18.1551	18.435
P22392	NDKB_HUMAN Nucleoside diphosphate kinase B OS=Homo sapiens OX=9606 GN=NME2 PE=1 SV=1	9	9	2	+	*	1.53287	-0.247927	0.0293177	1.1875	-3.32221	21.7789	22.0229	21.9107	22.1993	21.7941	22.0053
P17252	KPCA_HUMAN Protein kinase C alpha type OS=Homo sapiens OX=9606 GN=PRKCA PE=1 SV=4	14	14	14	+	*	1.73863	-0.248453	0.0182545	1.18793	-3.85307	17.9678	18.0461	17.785	18.1654	17.843	18.1297
P32455	GBP1_HUMAN Guanylate-binding protein 1 OS=Homo sapiens OX=9606 GN=GBP1 PE=1 SV=2	9	9	8	+	*	1.70361	-0.250652	0.0197875	1.18974	-3.75926	18.3704	18.4704	18.3533	18.6826	18.3169	18.6396
Q6NYC8	PPR18_HUMAN Phostensin OS=Homo sapiens OX=9606 GN=PPP1R18 PE=1 SV=1	7	7	7	+	*	1.43033	-0.251717	0.0371253	1.19062	-3.07462	19.5279	19.7152	19.2847	19.5925	19.352	19.6121
O14617	AP3D1_HUMAN AP-3 complex subunit delta-1 OS=Homo sapiens OX=9606 GN=AP3D1 PE=1 SV=1	23	23	23	+	*	1.48212	-0.252307	0.0329519	1.19111	-3.19836	19.395	19.6587	19.2537	19.6692	19.5131	19.5909
O15173	PGRC2_HUMAN Membrane-associated progesterone receptor component 2 OS=Homo sapiens OX=9606 GN=PGRMC2 PE=1 SV=1	6	6	6	+	*	1.8982	-0.255561	0.0126415	1.1938	-4.30039	19.8846	20.1999	19.885	20.1659	19.842	20.0124
Q92626	PXDN_HUMAN Peroxidasin homolog OS=Homo sapiens OX=9606 GN=PXDN PE=1 SV=2	20	20	20	+	*	1.73615	-0.258229	0.018359	1.19601	-3.8464	17.6474	17.7165	17.4947	17.8473	17.5082	17.8611
Q8TAT6	NPL4_HUMAN Nuclear protein localization protein 4 homolog OS=Homo sapiens OX=9606 GN=NPLOC4 PE=1 SV=3	11	11	11	+	*	1.84056	-0.261728	0.0144358	1.19891	-4.13493	19.6394	19.9082	19.5909	19.8293	19.7241	20.002
Q8NC56	LEMD2_HUMAN LEM domain-containing protein 2 OS=Homo sapiens OX=9606 GN=LEMD2 PE=1 SV=1	4	4	4	+	*	1.52232	-0.269375	0.0300386	1.20529	-3.29627	17.499	17.9225	17.609	17.8914	17.7765	17.8788
Q96JJ3	ELMO2_HUMAN Engulfment and cell motility protein 2 OS=Homo sapiens OX=9606 GN=ELMO2 PE=1 SV=2	9	9	9	+	*	1.40275	-0.27205	0.0395594	1.20752	-3.00978	17.6698	17.7479	17.4043	17.7586	17.3962	17.78
Q15185	TEBP_HUMAN Prostaglandin E synthase 3 OS=Homo sapiens OX=9606 GN=PTGES3 PE=1 SV=1	5	5	5	+	*	1.8384	-0.272569	0.0145077	1.20796	-4.12884	20.9493	21.1115	20.9887	21.2048	20.8336	21.273
O15371	EIF3D_HUMAN Eukaryotic translation initiation factor 3 subunit D OS=Homo sapiens OX=9606 GN=EIF3D PE=1 SV=1	14	14	14	+	*	2.0756	-0.274751	0.00840234	1.20979	-4.83964	19.4165	19.6915	19.5186	19.6692	19.4167	19.8154
O43290	SNUT1_HUMAN U4/U6.U5 tri-snRNP-associated protein 1 OS=Homo sapiens OX=9606 GN=SART1 PE=1 SV=1	9	9	9	+	*	1.34463	-0.275742	0.0452241	1.21062	-2.87535	17.679	17.8835	17.4507	17.7017	17.5582	17.93
P22570	ADRO_HUMAN NADPH:adrenodoxin oxidoreductase, mitochondrial OS=Homo sapiens OX=9606 GN=FDXR PE=1 SV=3	10	10	10	+	*	1.49064	-0.277988	0.0323117	1.2125	-3.21898	18.1219	18.371	18.3285	18.5616	18.1993	18.5511
Q96AE4	FUBP1_HUMAN Far upstream element-binding protein 1 OS=Homo sapiens OX=9606 GN=FUBP1 PE=1 SV=3	11	10	10	+	*	1.45622	-0.283234	0.0349768	1.21692	-3.13616	18.7184	18.7817	18.5871	19.0394	18.6771	19.0111
Q9GZT4	SRR_HUMAN Serine racemase OS=Homo sapiens OX=9606 GN=SRR PE=1 SV=1	3	3	3	+	*	1.48401	-0.284753	0.0328088	1.2182	-3.20293	16.2848	16.6766	16.4582	16.7101	16.5713	16.7819
P55795	HNRH2_HUMAN Heterogeneous nuclear ribonucleoprotein H2 OS=Homo sapiens OX=9606 GN=HNRNPH2 PE=1 SV=1	10	6	5	+	*	2.08689	-0.286585	0.00818672	1.21975	-4.87556	19.2766	19.567	19.2386	19.581	19.1886	19.4156
Q13443	ADAM9_HUMAN Disintegrin and metalloproteinase domain-containing protein 9 OS=Homo sapiens OX=9606 GN=ADAM9 PE=1 SV=1	13	13	13	+	*	1.62979	-0.287743	0.0234536	1.22073	-3.56627	18.2423	18.6339	18.4065	18.4709	18.2002	18.6074
Q9GZS3	WDR61_HUMAN WD repeat-containing protein 61 OS=Homo sapiens OX=9606 GN=WDR61 PE=1 SV=1	6	6	6	+	*	1.31476	-0.288258	0.048444	1.22116	-2.80743	17.6959	18.0416	17.8592	18.1281	17.99	18.2402
P25325	THTM_HUMAN 3-mercaptopyruvate sulfurtransferase OS=Homo sapiens OX=9606 GN=MPST PE=1 SV=3	4	4	4	+	*	1.66702	-0.289529	0.0215268	1.22224	-3.66283	18.1091	18.4776	17.9876	18.383	18.186	18.2906
P07339	CATD_HUMAN Cathepsin D OS=Homo sapiens OX=9606 GN=CTSD PE=1 SV=1	9	9	9	+	*	1.37721	-0.294395	0.0419556	1.22637	-2.95033	21.0367	21.1553	20.8923	21.4159	21.1041	21.3451
Q53H82	LACB2_HUMAN Endoribonuclease LACTB2 OS=Homo sapiens OX=9606 GN=LACTB2 PE=1 SV=2	8	8	8	+	*	2.36423	-0.294899	0.00432285	1.2268	-5.82629	17.5519	17.7649	17.4329	17.7149	17.436	17.8258
Q5T9A4	ATD3B_HUMAN ATPase family AAA domain-containing protein 3B OS=Homo sapiens OX=9606 GN=ATAD3B PE=1 SV=1	15	6	6	+	*	2.15231	-0.299356	0.0070419	1.23059	-5.08788	18.9696	19.1441	18.9278	19.1943	18.8321	19.2891
P55735	SEC13_HUMAN Protein SEC13 homolog OS=Homo sapiens OX=9606 GN=SEC13 PE=1 SV=3	12	12	12	+	*	1.42182	-0.304343	0.0378599	1.23486	-3.05453	20.9362	21.1822	20.7754	21.2147	21.0901	21.3179
P09651	ROA1_HUMAN Heterogeneous nuclear ribonucleoprotein A1 OS=Homo sapiens OX=9606 GN=HNRNPA1 PE=1 SV=5;sp	18	18	17	+	*	1.62153	-0.30748	0.023904	1.23754	-3.54507	21.8671	22.0529	21.6756	22.1649	21.7009	21.9482
O43837	IDH3B_HUMAN Isocitrate dehydrogenase [NAD] subunit beta, mitochondrial OS=Homo sapiens OX=9606 GN=IDH3B PE=1 SV=2	9	9	8	+	*	1.36762	-0.308023	0.0428924	1.23801	-2.92816	17.583	17.7036	17.6632	18.0055	17.5038	17.9649
P43686	PRS6B_HUMAN 26S proteasome regulatory subunit 6B OS=Homo sapiens OX=9606 GN=PSMC4 PE=1 SV=2	16	16	16	+	*	1.50355	-0.3089	0.0313653	1.23876	-3.25035	19.9388	20.0062	19.8378	20.1836	19.7733	20.2868
Q9NRX5	SERC1_HUMAN Serine incorporator 1 OS=Homo sapiens OX=9606 GN=SERINC1 PE=1 SV=1	2	2	2	+	*	1.40487	-0.310093	0.0393668	1.23979	-3.01472	18.1012	18.4645	18.0012	18.5146	18.1665	18.2202
Q9UGP8	SEC63_HUMAN Translocation protein SEC63 homolog OS=Homo sapiens OX=9606 GN=SEC63 PE=1 SV=2	15	15	15	+	*	1.59213	-0.311548	0.0255782	1.24104	-3.47024	18.1913	18.2884	18.1322	18.4486	17.9796	18.5008
P04003	C4BPA_HUMAN C4b-binding protein alpha chain OS=Homo sapiens OX=9606 GN=C4BPA PE=1 SV=2	9	9	9	+	*	1.35335	-0.313091	0.0443251	1.24237	-2.89534	17.8502	18.1273	17.6732	17.9528	17.5461	17.9287
Q9BVG4	PBDC1_HUMAN Protein PBDC1 OS=Homo sapiens OX=9606 GN=PBDC1 PE=1 SV=1	9	9	9	+	*	1.61837	-0.315316	0.0240785	1.24428	-3.53699	18.227	18.3238	18.0297	18.3741	17.9803	18.4851
Q9P0L0	VAPA_HUMAN Vesicle-associated membrane protein-associated protein A OS=Homo sapiens OX=9606 GN=VAPA PE=1 SV=3	10	10	9	+	*	1.83632	-0.316154	0.0145774	1.24501	-4.12296	19.6094	19.9522	19.6457	19.9831	19.8194	20.0876
O75663	TIPRL_HUMAN TIP41-like protein OS=Homo sapiens OX=9606 GN=TIPRL PE=1 SV=2	8	8	8	+	*	1.35354	-0.32084	0.0443057	1.24906	-2.89576	18.3745	18.4583	18.1238	18.5002	18.2247	18.7271
Q13158	FADD_HUMAN FAS-associated death domain protein OS=Homo sapiens OX=9606 GN=FADD PE=1 SV=1	3	3	3	+	*	1.50375	-0.32148	0.0313509	1.24961	-3.25084	17.5127	17.7617	17.5733	17.697	17.3381	17.9298
P29966	MARCS_HUMAN Myristoylated alanine-rich C-kinase substrate OS=Homo sapiens OX=9606 GN=MARCKS PE=1 SV=4	14	14	14	+	*	1.47293	-0.323205	0.0336566	1.25111	-3.17621	21.4718	21.6281	21.2882	21.7023	21.4922	21.8915
Q99714	HCD2_HUMAN 3-hydroxyacyl-CoA dehydrogenase type-2 OS=Homo sapiens OX=9606 GN=HSD17B10 PE=1 SV=3	12	12	12	+	*	1.35136	-0.32463	0.0445287	1.25234	-2.89077	19.5585	19.6396	19.3464	19.8922	19.3106	19.6575
P05386	RLA1_HUMAN 60S acidic ribosomal protein P1 OS=Homo sapiens OX=9606 GN=RPLP1 PE=1 SV=1	4	3	3	+	*	1.72707	-0.328366	0.0187469	1.25559	-3.82194	23.1767	23.2794	23.0902	23.4812	23.0249	23.5163
P53582	MAP11_HUMAN Methionine aminopeptidase 1 OS=Homo sapiens OX=9606 GN=METAP1 PE=1 SV=2	10	10	10	+	*	1.42021	-0.332426	0.0380006	1.25913	-3.05075	17.5348	17.6563	17.2774	17.7047	17.1772	17.6256
O43396	TXNL1_HUMAN Thioredoxin-like protein 1 OS=Homo sapiens OX=9606 GN=TXNL1 PE=1 SV=3	9	9	9	+	*	1.60527	-0.334721	0.0248159	1.26113	-3.50358	18.9117	19.4881	19.2092	19.3703	19.1027	19.3694
Q9Y5A9	YTHD2_HUMAN YTH domain-containing family protein 2 OS=Homo sapiens OX=9606 GN=YTHDF2 PE=1 SV=2	10	9	8	+	*	1.59118	-0.336123	0.0256342	1.26236	-3.46783	18.0269	18.1131	17.9045	18.3517	17.7947	18.2696
P54687	BCAT1_HUMAN Branched-chain-amino-acid aminotransferase, cytosolic OS=Homo sapiens OX=9606 GN=BCAT1 PE=1 SV=3	8	8	8	+	*	1.43027	-0.336569	0.0371304	1.26275	-3.07449	19.6056	19.7986	19.5631	19.7429	19.3956	20.0325
O75821	EIF3G_HUMAN Eukaryotic translation initiation factor 3 subunit G OS=Homo sapiens OX=9606 GN=EIF3G PE=1 SV=2	10	10	10	+	*	2.35437	-0.337304	0.00442211	1.26339	-5.79008	19.3563	19.5474	19.2718	19.6182	19.1994	19.6738
P63172	DYLT1_HUMAN Dynein light chain Tctex-type 1 OS=Homo sapiens OX=9606 GN=DYNLT1 PE=1 SV=1	3	3	3	+	*	2.55658	-0.345912	0.002776	1.27095	-6.57084	18.8236	19.0391	18.7625	19.2038	18.7809	19.1619
P80303	NUCB2_HUMAN Nucleobindin-2 OS=Homo sapiens OX=9606 GN=NUCB2 PE=1 SV=3	12	12	12	+	*	1.3999	-0.353651	0.0398199	1.27779	-3.00311	18.7501	19.0429	19.0003	19.3415	18.8698	19.2967
Q96A65	EXOC4_HUMAN Exocyst complex component 4 OS=Homo sapiens OX=9606 GN=EXOC4 PE=1 SV=1	14	14	14	+	*	1.73686	-0.354108	0.0183291	1.2782	-3.8483	17.5765	17.9027	17.414	17.6758	17.3773	17.8517
P12109	CO6A1_HUMAN Collagen alpha-1(VI) chain OS=Homo sapiens OX=9606 GN=COL6A1 PE=1 SV=3	31	31	31	+	*	1.50732	-0.356791	0.0310942	1.28057	-3.25955	21.1344	21.416	21.0969	21.4411	21.2707	21.7153
P54920	SNAA_HUMAN Alpha-soluble NSF attachment protein OS=Homo sapiens OX=9606 GN=NAPA PE=1 SV=3	18	18	17	+	*	1.32054	-0.358043	0.0478035	1.28169	-2.82051	18.8539	18.9563	18.849	19.2958	18.6096	19.1347
Q9NQW6	ANLN_HUMAN Anillin OS=Homo sapiens OX=9606 GN=ANLN PE=1 SV=2	15	15	15	+	*	2.20631	-0.361594	0.00621856	1.28484	-5.26847	18.9175	19.1946	18.7752	19.0935	18.7752	19.2644
P29373	RABP2_HUMAN Cellular retinoic acid-binding protein 2 OS=Homo sapiens OX=9606 GN=CRABP2 PE=1 SV=2	8	8	8	+	*	2.90573	-0.363637	0.00124242	1.28667	-8.13462	20.8703	21.2357	20.9125	21.3338	20.9882	21.2926
P61764	STXB1_HUMAN Syntaxin-binding protein 1 OS=Homo sapiens OX=9606 GN=STXBP1 PE=1 SV=1	12	12	12	+	*	1.94179	-0.365617	0.0114343	1.28843	-4.42861	17.6793	17.8772	17.5932	17.9582	17.4126	17.9466
Q9Y4K0	LOXL2_HUMAN Lysyl oxidase homolog 2 OS=Homo sapiens OX=9606 GN=LOXL2 PE=1 SV=1	15	15	15	+	*	2.36446	-0.366398	0.00432056	1.28913	-5.82713	17.8601	18.1787	17.7164	18.0491	17.7279	18.1758
Q15942	ZYX_HUMAN Zyxin OS=Homo sapiens OX=9606 GN=ZYX PE=1 SV=1	18	18	18	+	*	2.24518	-0.367018	0.00568617	1.28968	-5.40159	20.9806	21.1834	20.9141	21.2905	20.8676	21.3894
P26368	U2AF2_HUMAN Splicing factor U2AF 65 kDa subunit OS=Homo sapiens OX=9606 GN=U2AF2 PE=1 SV=4	10	10	10	+	*	1.47837	-0.368188	0.0332376	1.29073	-3.18932	19.6417	20.0077	19.8178	20.1903	19.9206	20.2867
Q8NEY1	NAV1_HUMAN Neuron navigator 1 OS=Homo sapiens OX=9606 GN=NAV1 PE=1 SV=2	20	20	19	+	*	1.78836	-0.37068	0.0162795	1.29296	-3.98894	17.2503	17.7001	17.3825	17.7837	17.55	17.8111
P30837	AL1B1_HUMAN Aldehyde dehydrogenase X, mitochondrial OS=Homo sapiens OX=9606 GN=ALDH1B1 PE=1 SV=3	9	9	9	+	*	1.58813	-0.372462	0.0258149	1.29456	-3.46012	17.9784	18.1254	17.9928	18.4253	17.9158	18.4536
O95361	TRI16_HUMAN Tripartite motif-containing protein 16 OS=Homo sapiens OX=9606 GN=TRIM16 PE=1 SV=3	9	9	9	+	*	2.12859	-0.374142	0.00743721	1.29607	-5.01009	17.0603	17.2404	16.8815	17.3835	16.9757	17.4161
P30084	ECHM_HUMAN Enoyl-CoA hydratase, mitochondrial OS=Homo sapiens OX=9606 GN=ECHS1 PE=1 SV=4	9	9	9	+	*	1.91643	-0.37646	0.0121219	1.29815	-4.35369	20.2763	20.5402	20.2376	20.7942	20.2282	20.5371
P35556	FBN2_HUMAN Fibrillin-2 OS=Homo sapiens OX=9606 GN=FBN2 PE=1 SV=3	43	41	39	+	*	1.75908	-0.380179	0.0174149	1.3015	-3.90858	17.2029	17.4894	17.3478	17.7082	17.0927	17.5862
O75607	NPM3_HUMAN Nucleoplasmin-3 OS=Homo sapiens OX=9606 GN=NPM3 PE=1 SV=3	4	4	4	+	*	1.37343	-0.381941	0.0423224	1.30309	-2.94158	18.6779	19.0544	18.7708	18.9719	18.3598	18.928
Q12769	NU160_HUMAN Nuclear pore complex protein Nup160 OS=Homo sapiens OX=9606 GN=NUP160 PE=1 SV=3	13	13	13	+	*	1.90282	-0.382416	0.0125078	1.30352	-4.31387	18.1837	18.4552	18.2441	18.6755	18.0507	18.495
P52907	CAZA1_HUMAN F-actin-capping protein subunit alpha-1 OS=Homo sapiens OX=9606 GN=CAPZA1 PE=1 SV=3	14	14	12	+	*	1.60417	-0.389231	0.0248788	1.3097	-3.50076	20.5131	20.6491	20.2193	20.8432	20.2578	20.6654
Q53H12	AGK_HUMAN Acylglycerol kinase, mitochondrial OS=Homo sapiens OX=9606 GN=AGK PE=1 SV=2	6	6	6	+	*	1.3806	-0.396836	0.0416294	1.31662	-2.95819	18.5201	18.6068	18.2505	18.6561	18.118	18.8162
P19623	SPEE_HUMAN Spermidine synthase OS=Homo sapiens OX=9606 GN=SRM PE=1 SV=1	16	16	16	+	*	1.43404	-0.399716	0.0368095	1.31925	-3.08341	18.8546	19.1419	18.7363	19.3666	19.0928	19.3744
Q9H3Z4	DNJC5_HUMAN DnaJ homolog subfamily C member 5 OS=Homo sapiens OX=9606 GN=DNAJC5 PE=1 SV=1	3	3	3	+	*	2.42642	-0.400637	0.00374611	1.32009	-6.0588	18.059	18.3818	18.1484	18.534	18.0901	18.5836
Q9BRP8	PYM1_HUMAN Partner of Y14 and mago OS=Homo sapiens OX=9606 GN=PYM1 PE=1 SV=1	5	5	5	+	*	1.31599	-0.401894	0.048307	1.32124	-2.81021	18.2996	18.4223	17.8293	18.5069	18.1419	18.5472
P07919	QCR6_HUMAN Cytochrome b-c1 complex subunit 6, mitochondrial OS=Homo sapiens OX=9606 GN=UQCRH PE=1 SV=2	2	2	2	+	*	1.96178	-0.40371	0.0109199	1.32291	-4.48833	17.7785	17.997	17.7148	18.1059	17.5065	18.108
Q9Y333	LSM2_HUMAN U6 snRNA-associated Sm-like protein LSm2 OS=Homo sapiens OX=9606 GN=LSM2 PE=1 SV=1	3	3	3	+	*	3.32215	-0.406939	0.000476266	1.32587	-10.4362	18.6869	19.1161	18.773	19.1807	18.7941	19.1781
O75569	PRKRA_HUMAN Interferon-inducible double-stranded RNA-dependent protein kinase activator A OS=Homo sapiens OX=9606 GN=PRKRA PE=1 SV=1	5	5	5	+	*	1.44534	-0.408863	0.0358641	1.32764	-3.11023	18.6393	18.7129	18.3853	19.0555	18.5375	19.0202
Q16832	DDR2_HUMAN Discoidin domain-containing receptor 2 OS=Homo sapiens OX=9606 GN=DDR2 PE=1 SV=2	8	8	8	+	*	1.82611	-0.40899	0.0149242	1.32776	-4.09417	16.3915	16.9573	16.3181	16.6315	16.3695	16.7172
P78356	PI42B_HUMAN Phosphatidylinositol 5-phosphate 4-kinase type-2 beta OS=Homo sapiens OX=9606 GN=PIP4K2B PE=1 SV=1	8	8	6	+	*	2.0138	-0.410287	0.00968724	1.32895	-4.64644	17.4633	17.7968	17.6178	17.9884	17.5222	18.0489
O00161	SNP23_HUMAN Synaptosomal-associated protein 23 OS=Homo sapiens OX=9606 GN=SNAP23 PE=1 SV=1	7	7	7	+	*	1.53813	-0.41257	0.0289648	1.33105	-3.3352	17.746	17.8286	17.4067	18.0699	17.4986	17.9905
P36507	MP2K2_HUMAN Dual specificity mitogen-activated protein kinase kinase 2 OS=Homo sapiens OX=9606 GN=MAP2K2 PE=1 SV=1	11	11	8	+	*	2.18252	-0.414358	0.00656871	1.33271	-5.18831	18.8886	19.0783	18.7372	19.2598	18.7369	19.2677
P0C0L5	CO4B_HUMAN Complement C4-B OS=Homo sapiens OX=9606 GN=C4B PE=1 SV=2	56	56	4	+	*	1.94674	-0.415636	0.0113047	1.33389	-4.44333	21.2096	21.6968	21.1517	21.7503	21.3967	21.5579
Q9BWD1	THIC_HUMAN Acetyl-CoA acetyltransferase, cytosolic OS=Homo sapiens OX=9606 GN=ACAT2 PE=1 SV=2	12	12	12	+	*	1.57384	-0.416334	0.0266784	1.33453	-3.42415	19.868	20.1381	19.7993	20.0955	19.4784	20.1612
Q9Y6C2	EMIL1_HUMAN EMILIN-1 OS=Homo sapiens OX=9606 GN=EMILIN1 PE=1 SV=3	15	15	15	+	*	1.70942	-0.419957	0.0195245	1.33789	-3.77473	19.0787	19.206	18.7949	19.3158	18.8101	19.4218
O43399	TPD54_HUMAN Tumor protein D54 OS=Homo sapiens OX=9606 GN=TPD52L2 PE=1 SV=2	13	13	13	+	*	2.88339	-0.424953	0.00130801	1.34253	-8.02545	19.3705	19.6578	19.3044	19.8166	19.3094	19.7847
P52597	HNRPF_HUMAN Heterogeneous nuclear ribonucleoprotein F OS=Homo sapiens OX=9606 GN=HNRNPF PE=1 SV=3	12	10	9	+	*	2.20284	-0.434853	0.00626845	1.35177	-5.25674	20.2051	20.4264	20.093	20.65	20.0292	20.5554
Q8WX93	PALLD_HUMAN Palladin OS=Homo sapiens OX=9606 GN=PALLD PE=1 SV=3	20	20	19	+	*	1.40723	-0.434989	0.0391534	1.3519	-3.02026	18.6206	18.7276	18.2283	18.8382	18.4433	19.0313
Q8TF05	PP4R1_HUMAN Serine/threonine-protein phosphatase 4 regulatory subunit 1 OS=Homo sapiens OX=9606 GN=PPP4R1 PE=1 SV=1	6	6	6	+	*	1.44935	-0.438489	0.0355345	1.35518	-3.11976	17.2152	17.4919	16.8398	17.6345	17.0886	17.3327
Q04323	UBXN1_HUMAN UBX domain-containing protein 1 OS=Homo sapiens OX=9606 GN=UBXN1 PE=1 SV=2	6	6	6	+	*	1.7865	-0.440254	0.0163493	1.35684	-3.98379	17.8979	18.398	18.1556	18.6418	18.1444	18.479
Q13642	FHL1_HUMAN Four and a half LIM domains protein 1 OS=Homo sapiens OX=9606 GN=FHL1 PE=1 SV=4	10	10	10	+	*	1.94082	-0.447697	0.0114599	1.36386	-4.42574	19.3574	19.8506	19.2137	19.7874	19.5565	19.8328
O75947	ATP5H_HUMAN ATP synthase subunit d, mitochondrial OS=Homo sapiens OX=9606 GN=ATP5PD PE=1 SV=3	7	7	7	+	*	1.40105	-0.456802	0.0397146	1.3725	-3.00579	19.2898	19.4474	19.1873	19.9594	19.2115	19.6521
P35914	HMGCL_HUMAN Hydroxymethylglutaryl-CoA lyase, mitochondrial OS=Homo sapiens OX=9606 GN=HMGCL PE=1 SV=2	6	6	6	+	*	3.00554	-0.458178	0.000987325	1.37381	-8.63905	17.024	17.463	16.9088	17.4146	17.0674	17.4971
O00170	AIP_HUMAN AH receptor-interacting protein OS=Homo sapiens OX=9606 GN=AIP PE=1 SV=2	7	7	7	+	*	1.77639	-0.459352	0.0167344	1.37492	-3.95593	16.2788	16.9428	16.554	16.8418	16.6081	17.0342
Q9UH99	SUN2_HUMAN SUN domain-containing protein 2 OS=Homo sapiens OX=9606 GN=SUN2 PE=1 SV=3	11	11	11	+	*	2.80061	-0.459827	0.00158267	1.37538	-7.63233	17.1785	17.628	17.3004	17.7118	17.1168	17.6352
P23528	COF1_HUMAN Cofilin-1 OS=Homo sapiens OX=9606 GN=CFL1 PE=1 SV=3	12	12	9	+	*	1.73777	-0.461211	0.0182907	1.3767	-3.85076	22.4792	22.9148	22.4993	23.2081	22.5892	22.8284
Q9P266	JCAD_HUMAN Junctional protein associated with coronary artery disease OS=Homo sapiens OX=9606 GN=JCAD PE=1 SV=3	5	5	5	+	*	2.19233	-0.465631	0.006422	1.38092	-5.22125	16.1026	16.7424	16.1646	16.5865	16.1063	16.4415
P55899	FCGRN_HUMAN IgG receptor FcRn large subunit p51 OS=Homo sapiens OX=9606 GN=FCGRT PE=1 SV=1	3	3	3	+	*	1.97877	-0.471064	0.010501	1.38613	-4.53953	16.6382	17.129	16.8581	17.1156	16.5072	17.172
P09486	SPRC_HUMAN SPARC OS=Homo sapiens OX=9606 GN=SPARC PE=1 SV=1	11	11	11	+	*	2.76438	-0.47314	0.00172036	1.38813	-7.46574	21.531	22.0233	21.5836	21.9659	21.6171	22.162
Q01658	NC2B_HUMAN Protein Dr1 OS=Homo sapiens OX=9606 GN=DR1 PE=1 SV=1	2	2	2	+	*	1.4106	-0.473478	0.0388508	1.38845	-3.02816	17.1919	17.6784	17.204	17.601	16.8256	17.3626
Q9UNZ2	NSF1C_HUMAN NSFL1 cofactor p47 OS=Homo sapiens OX=9606 GN=NSFL1C PE=1 SV=2	10	10	10	+	*	1.47396	-0.478549	0.0335769	1.39334	-3.17869	18.2553	18.5078	18.0348	18.8613	18.4054	18.7621
Q8N8S7	ENAH_HUMAN Protein enabled homolog OS=Homo sapiens OX=9606 GN=ENAH PE=1 SV=2	8	8	8	+	*	1.37173	-0.480495	0.0424884	1.39522	-2.93765	18.8324	18.8961	18.3812	19.2032	18.6246	19.1804
P63241	IF5A1_HUMAN Eukaryotic translation initiation factor 5A-1 OS=Homo sapiens OX=9606 GN=EIF5A PE=1 SV=2;sp	11	11	11	+	*	1.92845	-0.487542	0.011791	1.40205	-4.38908	21.7505	21.9341	21.5642	22.1893	21.583	22.2368
Q15036	SNX17_HUMAN Sorting nexin-17 OS=Homo sapiens OX=9606 GN=SNX17 PE=1 SV=1	10	10	10	+	*	1.74337	-0.49905	0.0180564	1.41328	-3.86589	17.6336	17.7805	17.4381	18.0405	17.3708	18.1187
P15531	NDKA_HUMAN Nucleoside diphosphate kinase A OS=Homo sapiens OX=9606 GN=NME1 PE=1 SV=1	8	5	5	+	*	1.56156	-0.501842	0.0274435	1.41602	-3.39342	19.8419	20.4507	20.1656	20.7619	20.1556	20.456
Q9Y281	COF2_HUMAN Cofilin-2 OS=Homo sapiens OX=9606 GN=CFL2 PE=1 SV=1	7	4	4	+	*	1.39661	-0.517262	0.0401227	1.43124	-2.99542	19.7385	19.7807	19.3246	20.1734	19.4005	20.0612
Q9NWV4	CZIB_HUMAN CXXC motif containing zinc binding protein OS=Homo sapiens OX=9606 GN=CZIB PE=1 SV=1	4	4	4	+	*	1.39943	-0.521849	0.039863	1.43579	-3.002	17.288	17.526	16.9498	17.8127	16.916	17.3806
Q99471	PFD5_HUMAN Prefoldin subunit 5 OS=Homo sapiens OX=9606 GN=PFDN5 PE=1 SV=2	4	4	4	+	*	1.61613	-0.526437	0.024203	1.44037	-3.53125	17.4445	18.2869	17.7814	18.2177	17.9466	18.2473
P25116	PAR1_HUMAN Proteinase-activated receptor 1 OS=Homo sapiens OX=9606 GN=F2R PE=1 SV=2	3	3	3	+	*	1.38444	-0.534313	0.0412629	1.44825	-2.96711	17.6391	17.7845	17.1056	17.8325	17.0961	17.8268
Q93052	LPP_HUMAN Lipoma-preferred partner OS=Homo sapiens OX=9606 GN=LPP PE=1 SV=1	13	13	13	+	*	2.23105	-0.534558	0.00587422	1.4485	-5.35289	17.5064	17.8446	17.2702	18.0763	17.4193	17.8787
P20908	CO5A1_HUMAN Collagen alpha-1(V) chain OS=Homo sapiens OX=9606 GN=COL5A1 PE=1 SV=3	14	14	14	+	*	1.51609	-0.540004	0.0304726	1.45398	-3.28097	18.4307	18.7792	18.0658	18.5374	18.1629	18.9629
O14495	PLPP3_HUMAN Phospholipid phosphatase 3 OS=Homo sapiens OX=9606 GN=PLPP3 PE=1 SV=1	8	8	8	+	*	1.69467	-0.552443	0.020199	1.46657	-3.73556	19.7294	19.9506	19.6221	20.3804	19.4552	20.1331
Q9NRV9	HEBP1_HUMAN Heme-binding protein 1 OS=Homo sapiens OX=9606 GN=HEBP1 PE=1 SV=1	4	4	4	+	*	1.36969	-0.555012	0.0426884	1.46918	-2.93295	18.6807	18.7752	18.2481	19.1953	18.2642	18.8875
Q6XQN6	PNCB_HUMAN Nicotinate phosphoribosyltransferase OS=Homo sapiens OX=9606 GN=NAPRT PE=1 SV=2	6	6	6	+	*	1.51249	-0.560582	0.0307263	1.47486	-3.27218	16.7847	17.7287	16.9756	17.1743	16.9498	17.4888
Q9HAV7	GRPE1_HUMAN GrpE protein homolog 1, mitochondrial OS=Homo sapiens OX=9606 GN=GRPEL1 PE=1 SV=2	5	5	5	+	*	1.37068	-0.561633	0.0425912	1.47594	-2.93522	17.1258	17.5858	17.4524	18.1117	17.1412	17.7068
P09493	TPM1_HUMAN Tropomyosin alpha-1 chain OS=Homo sapiens OX=9606 GN=TPM1 PE=1 SV=2	27	16	11	+	*	2.26059	-0.56907	0.00548795	1.48357	-5.45511	20.7031	21.0616	20.6572	21.2897	20.6983	21.4145
O14558	HSPB6_HUMAN Heat shock protein beta-6 OS=Homo sapiens OX=9606 GN=HSPB6 PE=1 SV=2	5	5	5	+	*	1.85002	-0.575375	0.0141247	1.49006	-4.16178	19.224	19.7074	19.2684	20.1057	19.4713	19.8767
P30043	BLVRB_HUMAN Flavin reductase (NADPH) OS=Homo sapiens OX=9606 GN=BLVRB PE=1 SV=3	7	7	7	+	*	1.68801	-0.577971	0.0205111	1.49275	-3.71794	17.8547	18.169	17.847	18.56	17.5492	18.2558
Q13501	SQSTM_HUMAN Sequestosome-1 OS=Homo sapiens OX=9606 GN=SQSTM1 PE=1 SV=1	11	11	10	+	*	2.13254	-0.583273	0.00736987	1.49824	-5.02298	20.3278	20.6957	19.9449	20.6509	20.0567	20.7327
Q9ULC4	MCTS1_HUMAN Malignant T-cell-amplified sequence 1 OS=Homo sapiens OX=9606 GN=MCTS1 PE=1 SV=1	5	5	5	+	*	2.08618	-0.588066	0.00820012	1.50323	-4.87332	18.1806	18.6266	18.1732	18.5921	18.0463	18.9456
P50281	MMP14_HUMAN Matrix metalloproteinase-14 OS=Homo sapiens OX=9606 GN=MMP14 PE=1 SV=3	9	9	9	+	*	3.3841	-0.588956	0.000412952	1.50416	-10.8265	19.0007	19.5195	19.0746	19.6725	18.9722	19.6223
O75208	COQ9_HUMAN Ubiquinone biosynthesis protein COQ9, mitochondrial OS=Homo sapiens OX=9606 GN=COQ9 PE=1 SV=1	2	2	2	+	*	1.59855	-0.595745	0.0252029	1.51125	-3.48649	15.2852	16.0197	15.249	16.1023	15.3642	15.5637
P09382	LEG1_HUMAN Galectin-1 OS=Homo sapiens OX=9606 GN=LGALS1 PE=1 SV=2	6	6	6	+	*	1.41809	-0.596812	0.0381865	1.51237	-3.04575	22.948	23.5287	23.122	24.0258	23.3987	23.7046
P00738	HPT_HUMAN Haptoglobin OS=Homo sapiens OX=9606 GN=HP PE=1 SV=1	9	9	9	+	*	1.66428	-0.59701	0.0216631	1.51258	-3.65566	19.1329	19.9164	19.303	19.8843	19.0421	19.4683
O15382	BCAT2_HUMAN Branched-chain-amino-acid aminotransferase, mitochondrial OS=Homo sapiens OX=9606 GN=BCAT2 PE=1 SV=2	4	4	4	+	*	1.38438	-0.604365	0.0412686	1.52031	-2.96695	17.206	17.3935	16.9508	17.5716	16.5327	17.5376
Q14624	ITIH4_HUMAN Inter-alpha-trypsin inhibitor heavy chain H4 OS=Homo sapiens OX=9606 GN=ITIH4 PE=1 SV=4	18	18	16	+	*	2.20764	-0.606602	0.00619955	1.52267	-5.27298	19.2579	19.8485	19.4467	19.9694	19.0901	19.7966
P68036	UB2L3_HUMAN Ubiquitin-conjugating enzyme E2 L3 OS=Homo sapiens OX=9606 GN=UBE2L3 PE=1 SV=1;sp	6	6	6	+	*	2.30173	-0.617989	0.00499195	1.53473	-5.60005	18.1555	18.694	17.9576	18.8673	18.275	18.6807
P01023	A2MG_HUMAN Alpha-2-macroglobulin OS=Homo sapiens OX=9606 GN=A2M PE=1 SV=3	58	58	49	+	*	1.56697	-0.623204	0.0271038	1.54029	-3.40692	24.147	24.9948	23.9746	24.7039	24.094	24.3865
P05067	A4_HUMAN Amyloid-beta precursor protein OS=Homo sapiens OX=9606 GN=APP PE=1 SV=3	12	12	12	+	*	2.39023	-0.63012	0.00407165	1.54769	-5.92258	18.0005	18.6676	17.8636	18.5164	17.7943	18.3647
O94901	SUN1_HUMAN SUN domain-containing protein 1 OS=Homo sapiens OX=9606 GN=SUN1 PE=1 SV=3	5	5	5	+	*	1.60435	-0.649949	0.0248685	1.56911	-3.50122	16.5146	17.2172	16.5328	17.4304	17.0442	17.3939
Q96CT7	CC124_HUMAN Coiled-coil domain-containing protein 124 OS=Homo sapiens OX=9606 GN=CCDC124 PE=1 SV=1	6	6	6	+	*	2.74917	-0.653069	0.00178168	1.57251	-7.39681	17.2147	18.1047	17.3994	17.9916	17.4331	17.9101
P63279	UBC9_HUMAN SUMO-conjugating enzyme UBC9 OS=Homo sapiens OX=9606 GN=UBE2I PE=1 SV=1	5	5	5	+	*	2.07534	-0.654107	0.00840737	1.57364	-4.83881	17.5984	17.9277	17.1811	18.0955	17.278	17.9966
P34741	SDC2_HUMAN Syndecan-2 OS=Homo sapiens OX=9606 GN=SDC2 PE=1 SV=2	2	2	2	+	*	1.52505	-0.703348	0.0298504	1.62828	-3.30296	17.4741	17.7091	16.9697	17.9443	16.817	17.7175
P00441	SODC_HUMAN Superoxide dismutase [Cu-Zn] OS=Homo sapiens OX=9606 GN=SOD1 PE=1 SV=2	5	5	5	+	*	1.38665	-0.718632	0.0410535	1.64562	-2.97224	20.1466	20.6572	20.2038	20.7064	19.4574	20.6001
Q15121	PEA15_HUMAN Astrocytic phosphoprotein PEA-15 OS=Homo sapiens OX=9606 GN=PEA15 PE=1 SV=2	9	9	9	+	*	1.39223	-0.724452	0.0405294	1.65227	-2.98521	17.795	18.8531	18.4232	19.0509	18.5528	19.0405
P62633	CNBP_HUMAN Cellular nucleic acid-binding protein OS=Homo sapiens OX=9606 GN=CNBP PE=1 SV=1	4	4	4	+	*	1.49226	-0.726432	0.0321914	1.65454	-3.2229	17.5287	17.7878	17.004	18.3209	17.2573	17.8606
Q9BRA2	TXD17_HUMAN Thioredoxin domain-containing protein 17 OS=Homo sapiens OX=9606 GN=TXNDC17 PE=1 SV=1	2	2	2	+	*	2.4665	-0.728165	0.00341586	1.65653	-6.21273	17.8391	18.5565	17.987	18.7819	18.1362	18.8084
Q05707	COEA1_HUMAN Collagen alpha-1(XIV) chain OS=Homo sapiens OX=9606 GN=COL14A1 PE=1 SV=3	2	2	2	+	*	1.35792	-0.738377	0.0438611	1.6683	-2.90584	15.5388	16.2302	15.7773	16.2766	15.9151	16.9395
P00813	ADA_HUMAN Adenosine deaminase OS=Homo sapiens OX=9606 GN=ADA PE=1 SV=3	5	5	5	+	*	1.74464	-0.768343	0.0180036	1.70331	-3.86934	16.6579	17.228	17.0169	17.6967	16.6017	17.6568
P04114	APOB_HUMAN Apolipoprotein B-100 OS=Homo sapiens OX=9606 GN=APOB PE=1 SV=2	131	131	131	+	*	3.49643	-0.783095	0.000318838	1.72082	-11.5695	20.0121	20.8046	19.8709	20.6383	19.8844	20.6737
P19474	RO52_HUMAN E3 ubiquitin-protein ligase TRIM21 OS=Homo sapiens OX=9606 GN=TRIM21 PE=1 SV=1	4	4	4	+	*	1.32693	-0.785837	0.0471053	1.72409	-2.83501	15.1767	16.0675	15.9902	16.3264	15.2495	16.3799
P10720	PF4V_HUMAN Platelet factor 4 variant OS=Homo sapiens OX=9606 GN=PF4V1 PE=1 SV=1	4	4	2	+	*	1.41847	-0.788413	0.0381531	1.72717	-3.04665	20.5028	20.8106	19.736	21.1724	20.1185	20.7395
Q99715	COCA1_HUMAN Collagen alpha-1(XII) chain OS=Homo sapiens OX=9606 GN=COL12A1 PE=1 SV=2	44	44	44	+	*	2.25323	-0.802837	0.00558175	1.74453	-5.42949	18.3789	19.1458	18.6275	19.4779	18.6957	19.487
Q12841	FSTL1_HUMAN Follistatin-related protein 1 OS=Homo sapiens OX=9606 GN=FSTL1 PE=1 SV=1	10	10	10	+	*	2.42572	-0.809374	0.00375215	1.75245	-6.05613	17.7328	18.2513	17.626	18.5619	17.7134	18.6871
P35240	MERL_HUMAN Merlin OS=Homo sapiens OX=9606 GN=NF2 PE=1 SV=1	4	4	4	+	*	1.85422	-0.821647	0.0139888	1.76742	-4.17373	15.3489	15.9267	15.5875	16.5311	15.2891	16.2326
Q9H2P9	DPH5_HUMAN Diphthine methyl ester synthase OS=Homo sapiens OX=9606 GN=DPH5 PE=1 SV=2	2	2	2	+	*	2.2459	-0.907592	0.00567675	1.87591	-5.40408	14.9784	15.9204	15.2932	15.885	14.7132	15.9023
P22307	NLTP_HUMAN Non-specific lipid-transfer protein OS=Homo sapiens OX=9606 GN=SCP2 PE=1 SV=2	6	6	6	+	*	1.59568	-0.910912	0.02537	1.88023	-3.47921	16.5905	17.5744	16.8332	18.1596	17.2324	17.6548
Q15654	TRIP6_HUMAN Thyroid receptor-interacting protein 6 OS=Homo sapiens OX=9606 GN=TRIP6 PE=1 SV=3	8	8	8	+	*	1.31272	-0.931869	0.0486721	1.90775	-2.8028	18.1666	18.5521	17.9432	18.6216	17.1129	18.8446
O43704	ST1B1_HUMAN Sulfotransferase family cytosolic 1B member 1 OS=Homo sapiens OX=9606 GN=SULT1B1 PE=1 SV=2	3	3	3	+	*	1.55129	-0.988286	0.0281002	1.98383	-3.36783	16.3145	16.6673	15.4108	16.6788	15.6962	17.0402
P02776	PLF4_HUMAN Platelet factor 4 OS=Homo sapiens OX=9606 GN=PF4 PE=1 SV=2	4	2	2	+	*	1.75665	-0.988503	0.0175126	1.98413	-3.90194	20.3736	20.9797	19.7427	21.3881	20.0778	20.7919
P39060	COIA1_HUMAN Collagen alpha-1(XVIII) chain OS=Homo sapiens OX=9606 GN=COL18A1 PE=1 SV=5	9	9	9	+	*	1.56996	-0.992423	0.0269178	1.98952	-3.41442	16.0607	16.87	16.6725	17.5171	16.2642	17.5874
Q7LBC6	KDM3B_HUMAN Lysine-specific demethylase 3B OS=Homo sapiens OX=9606 GN=KDM3B PE=1 SV=2	3	3	3	+	*	1.3685	-1.01569	0.0428055	2.02187	-2.93019	15.348	16.2838	15.3031	15.704	14.4272	16.1375
Q96B54	ZN428_HUMAN Zinc finger protein 428 OS=Homo sapiens OX=9606 GN=ZNF428 PE=1 SV=2	3	3	3	+	*	2.27855	-1.02358	0.00526563	2.03296	-5.51799	15.6702	17.0956	15.7641	16.8488	16.1546	16.7152
P04275	VWF_HUMAN von Willebrand factor OS=Homo sapiens OX=9606 GN=VWF PE=1 SV=4	18	18	18	+	*	1.75931	-1.04165	0.0174056	2.05858	-3.90921	17.306	18.3142	16.5889	17.9316	16.9708	17.7448
P08603	CFAH_HUMAN Complement factor H OS=Homo sapiens OX=9606 GN=CFH PE=1 SV=4	12	12	11	+	*	2.17451	-1.12438	0.00669098	2.18008	-5.16152	16.2462	17.6028	16.0379	17.2705	16.0963	16.8802
P02790	HEMO_HUMAN Hemopexin OS=Homo sapiens OX=9606 GN=HPX PE=1 SV=2	10	10	10	+	*	1.47964	-1.17784	0.0331406	2.26238	-3.1924	18.4689	20.0679	18.507	20.2553	19.0182	19.2043
O95881	TXD12_HUMAN Thioredoxin domain-containing protein 12 OS=Homo sapiens OX=9606 GN=TXNDC12 PE=1 SV=1	2	2	2	+	*	1.48458	-1.18329	0.0327657	2.27094	-3.20431	16.8226	17.108	16.0195	18.1035	16.4117	17.5922
Q8WZA9	IRGQ_HUMAN Immunity-related GTPase family Q protein OS=Homo sapiens OX=9606 GN=IRGQ PE=1 SV=1	3	3	3	+	*	1.46432	-1.20009	0.0343305	2.29754	-3.15554	15.286	16.8301	16.36	16.8555	15.1718	16.7325
P62942	FKB1A_HUMAN Peptidyl-prolyl cis-trans isomerase FKBP1A OS=Homo sapiens OX=9606 GN=FKBP1A PE=1 SV=2	5	5	5	+	*	1.43965	-1.25169	0.0363371	2.3812	-3.09671	15.7261	16.4807	15.1118	17	14.8295	15.9418
Q15007	FL2D_HUMAN Pre-mRNA-splicing regulator WTAP OS=Homo sapiens OX=9606 GN=WTAP PE=1 SV=2	5	5	5	+	*	1.3278	-1.25488	0.0470111	2.38647	-2.83698	16.4957	16.9111	15.6484	16.7708	15.0737	17.3005
P06727	APOA4_HUMAN Apolipoprotein A-IV OS=Homo sapiens OX=9606 GN=APOA4 PE=1 SV=3	13	13	13	+	*	1.91152	-1.28419	0.0122597	2.43545	-4.3393	18.0242	19.4114	17.4545	18.7153	17.5039	18.7085
P01031	CO5_HUMAN Complement C5 OS=Homo sapiens OX=9606 GN=C5 PE=1 SV=4	32	32	32	+	*	1.61583	-1.28761	0.0242198	2.44123	-3.53048	19.3106	21.0675	19.7855	21.4229	20.4611	20.9297
Q3KQV9	UAP1L_HUMAN UDP-N-acetylhexosamine pyrophosphorylase-like protein 1 OS=Homo sapiens OX=9606 GN=UAP1L1 PE=1 SV=2	6	5	5	+	*	1.69227	-1.33307	0.0203109	2.51938	-3.72921	15.0385	16.7043	16.0652	16.6229	15.4786	17.2544
Q15139	KPCD1_HUMAN Serine/threonine-protein kinase D1 OS=Homo sapiens OX=9606 GN=PRKD1 PE=1 SV=2	2	2	2	+	*	1.9621	-1.37128	0.0109119	2.587	-4.48926	16.0687	16.6938	15.1957	16.8504	15.3516	17.1856
Q13123	RED_HUMAN Protein Red OS=Homo sapiens OX=9606 GN=IK PE=1 SV=3	4	4	4	+	*	1.64235	-1.39735	0.0227851	2.63417	-3.59867	15.5242	17.6168	16.5046	17.021	15.4683	17.0514
Q8ND24	RN214_HUMAN RING finger protein 214 OS=Homo sapiens OX=9606 GN=RNF214 PE=1 SV=2	4	4	4	+	*	1.53839	-1.41612	0.0289474	2.66867	-3.33585	15.5965	16.8474	14.4663	16.7083	15.2457	16.001
Q14320	FA50A_HUMAN Protein FAM50A OS=Homo sapiens OX=9606 GN=FAM50A PE=1 SV=2;sp	4	4	4	+	*	1.94525	-1.41628	0.0113436	2.66896	-4.43891	15.5221	17.3283	15.5488	17.2418	15.5827	16.3323
Q96B36	AKTS1_HUMAN Proline-rich AKT1 substrate 1 OS=Homo sapiens OX=9606 GN=AKT1S1 PE=1 SV=1	3	3	3	+	*	1.42534	-1.57084	0.0375543	2.97078	-3.06283	15.179	16.7157	14.7317	15.5529	14.8736	17.2282
P07357	CO8A_HUMAN Complement component C8 alpha chain OS=Homo sapiens OX=9606 GN=C8A PE=1 SV=2	11	11	11	+	*	1.46498	-1.59808	0.0342784	3.0274	-3.15713	17.8105	19.7551	17.7547	20.3327	18.9699	19.2416
P36405	ARL3_HUMAN ADP-ribosylation factor-like protein 3 OS=Homo sapiens OX=9606 GN=ARL3 PE=1 SV=2	6	6	6	+	*	1.32466	-1.62528	0.0473522	3.08502	-2.82986	15.0219	17.2508	16.8889	17.7567	15.5793	17.3585
Q68E01	INT3_HUMAN Integrator complex subunit 3 OS=Homo sapiens OX=9606 GN=INTS3 PE=1 SV=1	5	5	5	+	*	1.55441	-1.62942	0.0278991	3.09389	-3.37558	15.096	15.7651	14.301	16.6465	15.2129	17.0866
O60573	IF4E2_HUMAN Eukaryotic translation initiation factor 4E type 2 OS=Homo sapiens OX=9606 GN=EIF4E2 PE=1 SV=1	2	2	2	+	*	3.7903	-1.73884	0.000162069	3.33767	-13.7507	15.3846	16.8123	15.0105	17.0107	15.1026	16.8912
Q96AB3	ISOC2_HUMAN Isochorismatase domain-containing protein 2 OS=Homo sapiens OX=9606 GN=ISOC2 PE=1 SV=1	4	4	4	+	*	2.29825	-1.74881	0.00503211	3.36081	-5.58768	15.5698	17.8755	16.3497	18.1007	16.5128	17.7025
Q9H1A4	APC1_HUMAN Anaphase-promoting complex subunit 1 OS=Homo sapiens OX=9606 GN=ANAPC1 PE=1 SV=1	4	4	4	+	*	1.3107	-1.82046	0.048899	3.53194	-2.79823	15.8759	17.8088	17.1575	17.9039	14.9208	17.7028
Q99426	TBCB_HUMAN Tubulin-folding cofactor B OS=Homo sapiens OX=9606 GN=TBCB PE=1 SV=2	3	3	3	+	*	1.77348	-1.88057	0.0168469	3.68221	-3.94794	14.0258	17.1128	14.9179	16.1391	14.4363	15.7699
Q9BW91	NUDT9_HUMAN ADP-ribose pyrophosphatase, mitochondrial OS=Homo sapiens OX=9606 GN=NUDT9 PE=1 SV=1	2	2	2	+	*	3.28934	-1.89481	0.000513641	3.71873	-10.235	15.3515	17.2708	15.4772	17.6484	15.8495	17.4435
P35249	RFC4_HUMAN Replication factor C subunit 4 OS=Homo sapiens OX=9606 GN=RFC4 PE=1 SV=2	3	3	3	+	*	3.38028	-2.00243	0.000416601	4.00674	-10.802	15.5593	17.7976	15.7513	17.9553	15.829	17.394
P49773	HINT1_HUMAN Histidine triad nucleotide-binding protein 1 OS=Homo sapiens OX=9606 GN=HINT1 PE=1 SV=2	2	2	2	+	*	1.49989	-2.04599	0.0316308	4.12957	-3.24145	14.5979	17.5304	16.6691	18.0084	16.0517	17.9179
P18428	LBP_HUMAN Lipopolysaccharide-binding protein OS=Homo sapiens OX=9606 GN=LBP PE=1 SV=3	2	2	2	+	*	1.895	-2.0577	0.012735	4.16322	-4.29111	15.8224	17.45	15.0939	17.6023	16.3829	18.42
P24666	PPAC_HUMAN Low molecular weight phosphotyrosine protein phosphatase OS=Homo sapiens OX=9606 GN=ACP1 PE=1 SV=3	3	3	3	+	*	1.63557	-2.15336	0.0231436	4.44863	-3.58116	15.0515	17.7396	16.9671	18.2393	15.4499	17.9497
Q9NV96	CC50A_HUMAN Cell cycle control protein 50A OS=Homo sapiens OX=9606 GN=TMEM30A PE=1 SV=1	3	3	2	+	*	2.95734	-2.19146	0.00110321	4.56767	-8.392	15.357	17.5131	16.0431	17.9331	15.4278	17.9561
Q9P1F3	ABRAL_HUMAN Costars family protein ABRACL OS=Homo sapiens OX=9606 GN=ABRACL PE=1 SV=1	2	2	2	+	*	1.72806	-2.26609	0.0187042	4.81018	-3.82461	15.0008	16.5515	14.7298	18.0914	15.9131	17.7991
Q92954	PRG4_HUMAN Proteoglycan 4 OS=Homo sapiens OX=9606 GN=PRG4 PE=1 SV=3	2	2	2	+	*	3.15015	-2.59659	0.000707701	6.04855	-9.42085	15.3937	17.3016	14.6318	17.6086	14.9693	17.8744
P68871	HBB_HUMAN Hemoglobin subunit beta OS=Homo sapiens OX=9606 GN=HBB PE=1 SV=2;sp	8	8	8	+	*	2.28361	-3.46112	0.00520463	11.0129	-5.53585	15.4029	18.3533	14.6726	19.7331	16.2767	18.6492
Q02750	MP2K1_HUMAN Dual specificity mitogen-activated protein kinase kinase 1 OS=Homo sapiens OX=9606 GN=MAP2K1 PE=1 SV=2	7	4	4	+	*	2.51369	-3.56015	0.00306415	11.7954	-6.3982	16.4784	18.8979	15.2306	19.0721	14.5915	19.0109
P20962	PTMS_HUMAN Parathymosin OS=Homo sapiens OX=9606 GN=PTMS PE=1 SV=2	2	2	2	+	*	3.55245	-4.62364	0.000280253	24.6521	-11.9579	15.824	19.6612	15.4386	19.9798	14.5867	20.0791
P13804	ETFA_HUMAN Electron transfer flavoprotein subunit alpha, mitochondrial OS=Homo sapiens OX=9606 GN=ETFA PE=1 SV=1	11	11	11			1.30036	-0.299153	0.0500772	1.23042	-2.77494	19.6769	19.8487	19.4288	20.029	19.6907	19.8162
O00571	DDX3X_HUMAN ATP-dependent RNA helicase DDX3X OS=Homo sapiens OX=9606 GN=DDX3X PE=1 SV=3	28	28	8			1.29928	0.156801	0.0502019	0.897012	2.77251	21.2371	20.9526	21.0553	21.0251	21.1398	20.9841
Q9Y3B8	ORN_HUMAN Oligoribonuclease, mitochondrial OS=Homo sapiens OX=9606 GN=REXO2 PE=1 SV=3	6	6	6			1.29845	0.744404	0.0502979	0.596914	2.77065	17.7842	16.6718	17.6538	17.5111	17.7406	16.7625
Q96I25	SPF45_HUMAN Splicing factor 45 OS=Homo sapiens OX=9606 GN=RBM17 PE=1 SV=1	3	3	3			1.29761	-1.33538	0.0503953	2.52342	-2.76875	14.9853	16.6911	16.3928	16.9137	14.9383	16.7177
Q9H857	NT5D2_HUMAN 5-nucleotidase domain-containing protein 2 OS=Homo sapiens OX=9606 GN=NT5DC2 PE=1 SV=1	7	7	7			1.29738	0.512785	0.050422	0.700868	2.76825	16.4709	16.0097	16.4997	16.2863	16.5116	15.6479
P61009	SPCS3_HUMAN Signal peptidase complex subunit 3 OS=Homo sapiens OX=9606 GN=SPCS3 PE=1 SV=1	2	2	2			1.29391	0.614597	0.0508265	0.653112	2.76045	18.5782	18.5223	18.9313	18.2522	19.0179	17.9091
P40261	NNMT_HUMAN Nicotinamide N-methyltransferase OS=Homo sapiens OX=9606 GN=NNMT PE=1 SV=1	9	9	9			1.28905	-0.45507	0.0513984	1.37085	-2.74955	20.826	21.3842	21.2263	21.3929	20.6778	21.3182
O75746	CMC1_HUMAN Calcium-binding mitochondrial carrier protein Aralar1 OS=Homo sapiens OX=9606 GN=SLC25A12 PE=1 SV=2	8	5	5			1.28839	0.448131	0.0514766	0.732992	2.74806	17.6895	17.3074	17.5501	17.2457	17.4835	16.8256
P07358	CO8B_HUMAN Complement component C8 beta chain OS=Homo sapiens OX=9606 GN=C8B PE=1 SV=3	14	14	14			1.2865	-1.17694	0.0517011	2.26097	-2.74384	17.1161	18.7515	17.6132	19.282	18.4264	18.6531
P30046	DOPD_HUMAN D-dopachrome decarboxylase OS=Homo sapiens OX=9606 GN=DDT PE=1 SV=3;sp	4	4	4			1.28485	-0.469831	0.0518979	1.38495	-2.74014	19.7176	19.9931	19.6244	20.262	19.3325	19.8289
Q9UHQ9	NB5R1_HUMAN NADH-cytochrome b5 reductase 1 OS=Homo sapiens OX=9606 GN=CYB5R1 PE=1 SV=1	6	6	6			1.28406	-0.395054	0.0519924	1.31499	-2.73838	18.2907	18.9534	18.7748	18.8574	18.4647	18.9045
Q9BW83	IFT27_HUMAN Intraflagellar transport protein 27 homolog OS=Homo sapiens OX=9606 GN=IFT27 PE=1 SV=1	2	2	2			1.28396	-1.30463	0.0520044	2.4702	-2.73815	15.3004	17.222	15.947	17.5697	16.8973	17.2668
Q96K17	BT3L4_HUMAN Transcription factor BTF3 homolog 4 OS=Homo sapiens OX=9606 GN=BTF3L4 PE=1 SV=1	7	7	6			1.28392	-0.535741	0.0520092	1.44969	-2.73805	19.1873	19.5029	18.8814	19.3893	18.5357	19.3194
P01861	IGHG4_HUMAN Immunoglobulin heavy constant gamma 4 OS=Homo sapiens OX=9606 GN=IGHG4 PE=1 SV=1	7	3	2			1.28247	-2.09238	0.0521831	4.26451	-2.73481	14.8776	15.4647	14.5997	17.8016	15.1268	17.615
Q9NXR7	BABA2_HUMAN BRISC and BRCA1-A complex member 2 OS=Homo sapiens OX=9606 GN=BABAM2 PE=1 SV=2	4	4	4			1.28156	-0.16292	0.0522926	1.11955	-2.7328	17.2744	17.2833	17.1143	17.333	17.1256	17.3868
O95299	NDUAA_HUMAN NADH dehydrogenase [ubiquinone] 1 alpha subcomplex subunit 10, mitochondrial OS=Homo sapiens OX=9606 GN=NDUFA10 PE=1 SV=1	9	9	9			1.28071	-0.155929	0.052395	1.11414	-2.73088	18.6048	18.69	18.6852	18.854	18.6178	18.8317
P05997	CO5A2_HUMAN Collagen alpha-2(V) chain OS=Homo sapiens OX=9606 GN=COL5A2 PE=1 SV=3	6	6	6			1.28068	-0.516333	0.0523986	1.43032	-2.73082	17.6582	17.7195	17.1541	17.7944	17.1151	17.9625
Q13813	SPTN1_HUMAN Spectrin alpha chain, non-erythrocytic 1 OS=Homo sapiens OX=9606 GN=SPTAN1 PE=1 SV=3	120	120	120			1.27837	-0.17455	0.0526781	1.12861	-2.72565	20.4859	20.492	20.3767	20.6265	20.4095	20.6772
Q06830	PRDX1_HUMAN Peroxiredoxin-1 OS=Homo sapiens OX=9606 GN=PRDX1 PE=1 SV=1	14	14	12			1.27126	-0.488904	0.0535476	1.40338	-2.70981	22.3894	22.5746	22.1169	22.6534	21.7793	22.5242
P15121	ALDR_HUMAN Aldo-keto reductase family 1 member B1 OS=Homo sapiens OX=9606 GN=AKR1B1 PE=1 SV=3	13	13	13			1.27101	-0.166026	0.0535784	1.12196	-2.70925	20.3242	20.3858	20.3135	20.4922	20.1613	20.4191
Q53FA7	QORX_HUMAN Quinone oxidoreductase PIG3 OS=Homo sapiens OX=9606 GN=TP53I3 PE=1 SV=2	6	6	5			1.26986	-0.420099	0.0537205	1.33802	-2.70669	18.8215	18.9352	18.8831	19.3726	18.7352	19.3922
Q9NZU5	LMCD1_HUMAN LIM and cysteine-rich domains protein 1 OS=Homo sapiens OX=9606 GN=LMCD1 PE=1 SV=1	10	10	10			1.26961	-0.304574	0.0537514	1.23505	-2.70613	18.4212	18.5188	18.2941	18.852	18.4825	18.7408
P20936	RASA1_HUMAN Ras GTPase-activating protein 1 OS=Homo sapiens OX=9606 GN=RASA1 PE=1 SV=1	10	10	10			1.26898	0.48332	0.0538295	0.71533	2.70473	18.147	17.6887	17.7141	17.439	17.966	17.2494
P17302	CXA1_HUMAN Gap junction alpha-1 protein OS=Homo sapiens OX=9606 GN=GJA1 PE=1 SV=2	6	6	6			1.26408	-0.492764	0.0544402	1.40714	-2.69386	19.0132	19.1765	18.6717	19.1678	18.3811	19.2001
Q9Y2G5	OFUT2_HUMAN GDP-fucose protein O-fucosyltransferase 2 OS=Homo sapiens OX=9606 GN=POFUT2 PE=1 SV=3	3	3	3			1.26126	-1.70587	0.0547949	3.26226	-2.68758	14.8709	17.0683	16.0895	17.1831	14.2748	16.1014
P25789	PSA4_HUMAN Proteasome subunit alpha type-4 OS=Homo sapiens OX=9606 GN=PSMA4 PE=1 SV=1	8	8	7			1.26097	0.478217	0.0548315	0.717864	2.68695	20.0128	19.9552	20.1312	19.5635	20.1859	19.3766
P09936	UCHL1_HUMAN Ubiquitin carboxyl-terminal hydrolase isozyme L1 OS=Homo sapiens OX=9606 GN=UCHL1 PE=1 SV=2	9	9	9			1.25819	-0.514369	0.0551836	1.42837	-2.68079	21.32	21.3221	20.828	21.6432	20.8103	21.5362
Q15365	PCBP1_HUMAN Poly(rC)-binding protein 1 OS=Homo sapiens OX=9606 GN=PCBP1 PE=1 SV=2	14	14	12			1.25715	0.551242	0.0553159	0.682432	2.67849	21.9635	21.96	22.4214	21.6358	22.5589	21.6942
O75347	TBCA_HUMAN Tubulin-specific chaperone A OS=Homo sapiens OX=9606 GN=TBCA PE=1 SV=3	5	5	5			1.25606	-0.403461	0.0554549	1.32268	-2.67608	18.1487	18.3815	18.3043	18.8536	18.1114	18.5397
Q9GZP4	PITH1_HUMAN PITH domain-containing protein 1 OS=Homo sapiens OX=9606 GN=PITHD1 PE=1 SV=1	6	6	6			1.25425	-0.616221	0.0556865	1.53285	-2.67206	16.4561	16.5755	16.0251	16.7423	15.677	16.6891
O75326	SEM7A_HUMAN Semaphorin-7A OS=Homo sapiens OX=9606 GN=SEMA7A PE=1 SV=1	16	16	16			1.25371	0.638674	0.0557558	0.642303	2.67085	20.3488	19.6915	20.1441	19.754	20.8776	20.0089
P25445	TNR6_HUMAN Tumor necrosis factor receptor superfamily member 6 OS=Homo sapiens OX=9606 GN=FAS PE=1 SV=1	6	6	6			1.25291	-0.515074	0.0558586	1.42907	-2.6691	16.4701	16.8504	16.4146	16.9179	15.9417	16.6034
Q9NXG2	THUM1_HUMAN THUMP domain-containing protein 1 OS=Homo sapiens OX=9606 GN=THUMPD1 PE=1 SV=2	7	7	7			1.25222	0.517371	0.0559474	0.698644	2.66758	17.6398	17.6181	18.0787	17.222	18.133	17.4593
Q96HY6	DDRGK_HUMAN DDRGK domain-containing protein 1 OS=Homo sapiens OX=9606 GN=DDRGK1 PE=1 SV=2	8	8	8			1.2506	0.197784	0.0561565	0.871889	2.66398	18.5113	18.4839	18.6932	18.3372	18.5462	18.3363
Q92734	TFG_HUMAN Protein TFG OS=Homo sapiens OX=9606 GN=TFG PE=1 SV=2	7	7	7			1.24558	-0.325898	0.0568094	1.25344	-2.65291	19.2965	19.3013	19.1642	19.5584	19.0157	19.5944
Q71U36	TBA1A_HUMAN Tubulin alpha-1A chain OS=Homo sapiens OX=9606 GN=TUBA1A PE=1 SV=1;sp	24	2	1			1.24499	0.33346	0.0568866	0.793631	2.65159	22.79	22.5865	22.9064	22.652	23.2047	22.6623
P21810	PGS1_HUMAN Biglycan OS=Homo sapiens OX=9606 GN=BGN PE=1 SV=2	2	2	2			1.24444	-1.28382	0.0569587	2.43483	-2.65038	17.5011	17.9909	17.2304	18.1899	15.9702	18.3724
Q00688	FKBP3_HUMAN Peptidyl-prolyl cis-trans isomerase FKBP3 OS=Homo sapiens OX=9606 GN=FKBP3 PE=1 SV=1	9	9	9			1.24432	0.37893	0.0569744	0.769008	2.65012	18.5424	18.21	18.6001	18.3068	18.9486	18.4376
Q96G23	CERS2_HUMAN Ceramide synthase 2 OS=Homo sapiens OX=9606 GN=CERS2 PE=1 SV=1	5	5	5			1.24378	-0.190567	0.0570453	1.14121	-2.64892	18.171	18.2248	18.1555	18.3366	17.973	18.3098
P61981	1433G_HUMAN 14-3-3 protein gamma OS=Homo sapiens OX=9606 GN=YWHAG PE=1 SV=2	14	11	11			1.24161	-0.161869	0.0573311	1.11874	-2.64415	21.5794	21.7552	21.6553	21.8302	21.7479	21.8829
O60645	EXOC3_HUMAN Exocyst complex component 3 OS=Homo sapiens OX=9606 GN=EXOC3 PE=1 SV=3	5	5	5			1.24014	-0.462418	0.0575254	1.37785	-2.64091	16.4533	16.8233	15.9283	16.6398	16.3987	16.7044
P61160	ARP2_HUMAN Actin-related protein 2 OS=Homo sapiens OX=9606 GN=ACTR2 PE=1 SV=1	13	13	13			1.23412	-0.130994	0.0583284	1.09505	-2.62767	20.5672	20.6063	20.5115	20.6023	20.426	20.6891
Q13561	DCTN2_HUMAN Dynactin subunit 2 OS=Homo sapiens OX=9606 GN=DCTN2 PE=1 SV=4	13	13	13			1.23392	-0.205701	0.0583553	1.15325	-2.62723	19.8555	19.9356	19.8135	20.1283	19.9355	20.1577
O14683	P5I11_HUMAN Tumor protein p53-inducible protein 11 OS=Homo sapiens OX=9606 GN=TP53I11 PE=1 SV=2	2	2	2			1.23149	0.595392	0.0586827	0.661865	2.62189	15.7591	15.0107	15.8321	15.3293	16.1861	15.6511
Q99832	TCPH_HUMAN T-complex protein 1 subunit eta OS=Homo sapiens OX=9606 GN=CCT7 PE=1 SV=2	30	30	30			1.22725	0.234784	0.0592584	0.849812	2.61259	21.8281	21.844	22.047	21.676	22.044	21.6948
P01111	RASN_HUMAN GTPase NRas OS=Homo sapiens OX=9606 GN=NRAS PE=1 SV=1	6	2	1			1.2265	2.01939	0.0593608	0.246662	2.61096	15.5262	14.9293	17.7391	13.9926	17.0929	15.378
P17480	UBF1_HUMAN Nucleolar transcription factor 1 OS=Homo sapiens OX=9606 GN=UBTF PE=1 SV=1	9	9	9			1.22544	-0.441228	0.0595059	1.35776	-2.60861	17.0755	17.7349	17.6088	17.7992	17.4588	17.9326
P19634	SL9A1_HUMAN Sodium/hydrogen exchanger 1 OS=Homo sapiens OX=9606 GN=SLC9A1 PE=1 SV=2	4	4	4			1.22531	-0.282185	0.0595237	1.21604	-2.60834	15.6103	15.6606	15.5541	15.9207	15.5895	16.0191
O14656	TOR1A_HUMAN Torsin-1A OS=Homo sapiens OX=9606 GN=TOR1A PE=1 SV=1	4	4	4			1.22219	1.79174	0.0599529	0.288823	2.60152	16.02	15.8548	18.187	15.1563	17.7201	15.5408
Q9H2M9	RBGPR_HUMAN Rab3 GTPase-activating protein non-catalytic subunit OS=Homo sapiens OX=9606 GN=RAB3GAP2 PE=1 SV=1	18	18	18			1.21929	-0.275408	0.0603545	1.21034	-2.59517	17.5902	17.6747	17.2918	17.5956	17.3095	17.7474
A2RUR9	C144A_HUMAN Coiled-coil domain-containing protein 144A OS=Homo sapiens OX=9606 GN=CCDC144A PE=2 SV=1	2	2	2			1.21905	4.29949	0.0603879	0.0507837	2.59465	20.8937	14.6694	16.0798	15.7806	20.9266	14.5516
P84085	ARF5_HUMAN ADP-ribosylation factor 5 OS=Homo sapiens OX=9606 GN=ARF5 PE=1 SV=2	9	5	5			1.21706	0.377298	0.0606653	0.769878	2.59029	17.39	17.164	17.527	16.8771	17.5895	17.3336
Q12905	ILF2_HUMAN Interleukin enhancer-binding factor 2 OS=Homo sapiens OX=9606 GN=ILF2 PE=1 SV=2	16	16	16			1.21642	0.269309	0.0607547	0.829717	2.58889	20.7105	20.4959	20.8525	20.5786	21.0118	20.6925
P00491	PNPH_HUMAN Purine nucleoside phosphorylase OS=Homo sapiens OX=9606 GN=PNP PE=1 SV=2	14	14	14			1.21571	0.198836	0.0608541	0.871253	2.58734	20.1551	19.8773	20.2547	20.1236	20.1911	20.0035
O75094	SLIT3_HUMAN Slit homolog 3 protein OS=Homo sapiens OX=9606 GN=SLIT3 PE=2 SV=3	9	9	9			1.21421	-0.41605	0.0610647	1.33427	-2.58408	16.5136	16.8188	16.5995	17.1013	16.2486	16.6898
Q04837	SSBP_HUMAN Single-stranded DNA-binding protein, mitochondrial OS=Homo sapiens OX=9606 GN=SSBP1 PE=1 SV=1	5	5	5			1.21384	-0.442277	0.0611167	1.35875	-2.58327	18.167	18.7759	18.297	19.0058	18.5413	18.5505
P63261	ACTG_HUMAN Actin, cytoplasmic 2 OS=Homo sapiens OX=9606 GN=ACTG1 PE=1 SV=1	24	24	2			1.21309	0.197239	0.0612224	0.872218	2.58162	26.118	25.8494	25.9392	25.7663	25.8911	25.7409
Q9ULT8	HECD1_HUMAN E3 ubiquitin-protein ligase HECTD1 OS=Homo sapiens OX=9606 GN=HECTD1 PE=1 SV=3	15	15	15			1.21056	-0.313105	0.06158	1.24238	-2.57611	18.2093	18.2524	17.8349	18.2899	17.9906	18.4318
O00193	SMAP_HUMAN Small acidic protein OS=Homo sapiens OX=9606 GN=SMAP PE=1 SV=1	3	3	3			1.20963	-0.0879256	0.0617121	1.06284	-2.57408	19.3211	19.4215	19.2756	19.3527	19.3515	19.4378
O00629	IMA3_HUMAN Importin subunit alpha-3 OS=Homo sapiens OX=9606 GN=KPNA4 PE=1 SV=1	11	9	9			1.20902	-0.179218	0.0617988	1.13227	-2.57275	19.4296	19.5081	19.5075	19.6578	19.4125	19.7214
P62841	RS15_HUMAN 40S ribosomal protein S15 OS=Homo sapiens OX=9606 GN=RPS15 PE=1 SV=2	5	5	5			1.20796	-0.146609	0.0619498	1.10696	-2.57045	21.7011	21.9767	21.746	21.8885	21.7703	21.7921
O75477	ERLN1_HUMAN Erlin-1 OS=Homo sapiens OX=9606 GN=ERLIN1 PE=1 SV=2	10	8	8			1.20785	-0.117299	0.0619655	1.0847	-2.5702	18.7124	18.7845	18.7809	18.9007	18.6756	18.8356
Q16718	NDUA5_HUMAN NADH dehydrogenase [ubiquinone] 1 alpha subcomplex subunit 5 OS=Homo sapiens OX=9606 GN=NDUFA5 PE=1 SV=3	4	4	4			1.20494	-0.225757	0.0623821	1.16939	-2.56387	16.3254	16.4754	16.2719	16.6542	16.2245	16.3695
Q12834	CDC20_HUMAN Cell division cycle protein 20 homolog OS=Homo sapiens OX=9606 GN=CDC20 PE=1 SV=2	6	6	6			1.20465	-0.377197	0.0624238	1.29882	-2.56323	18.3024	18.4635	17.8719	18.3491	18.1244	18.6177
Q04917	1433F_HUMAN 14-3-3 protein eta OS=Homo sapiens OX=9606 GN=YWHAH PE=1 SV=4	14	12	12			1.20092	-0.142962	0.0629622	1.10417	-2.55514	20.7031	20.8838	20.8121	20.9432	20.8661	20.9831
P09619	PGFRB_HUMAN Platelet-derived growth factor receptor beta OS=Homo sapiens OX=9606 GN=PDGFRB PE=1 SV=1	16	16	16			1.20009	-0.3371	0.0630827	1.26321	-2.55332	18.8777	18.9042	18.7754	19.245	18.5784	19.0937
P0C0L4	CO4A_HUMAN Complement C4-A OS=Homo sapiens OX=9606 GN=C4A PE=1 SV=2	56	4	4			1.19974	-0.41843	0.0631335	1.33647	-2.55257	19.5885	20.3436	19.7544	20.2412	19.8554	19.8687
Q9Y5L0	TNPO3_HUMAN Transportin-3 OS=Homo sapiens OX=9606 GN=TNPO3 PE=1 SV=3	14	14	14			1.19696	-0.261541	0.0635389	1.19876	-2.54653	17.4641	17.5789	17.5321	17.8096	17.527	17.9194
O94813	SLIT2_HUMAN Slit homolog 2 protein OS=Homo sapiens OX=9606 GN=SLIT2 PE=1 SV=1	16	16	16			1.19503	-0.49505	0.0638219	1.40937	-2.54235	15.1043	15.4903	15.2815	15.4682	14.6336	15.5461
Q9UI26	IPO11_HUMAN Importin-11 OS=Homo sapiens OX=9606 GN=IPO11 PE=1 SV=1	7	7	7			1.19341	-0.341223	0.0640605	1.26683	-2.53883	16.4363	16.9304	16.8855	17.0281	16.6559	17.0428
P06400	RB_HUMAN Retinoblastoma-associated protein OS=Homo sapiens OX=9606 GN=RB1 PE=1 SV=2	4	4	4			1.19156	-0.361616	0.0643339	1.28486	-2.53482	16.0231	16.2031	15.5991	16.204	16.0058	16.3058
Q9BZK7	TBL1R_HUMAN F-box-like/WD repeat-containing protein TBL1XR1 OS=Homo sapiens OX=9606 GN=TBL1XR1 PE=1 SV=1;sp	7	7	7			1.18999	-0.47802	0.0645669	1.39283	-2.53141	17.2151	17.4979	17.2687	17.9329	17.5324	18.0195
O94808	GFPT2_HUMAN Glutamine--fructose-6-phosphate aminotransferase [isomerizing] 2 OS=Homo sapiens OX=9606 GN=GFPT2 PE=1 SV=3	21	17	17			1.18896	0.376252	0.0647202	0.770437	2.52918	18.0948	17.445	17.9578	17.8732	17.8861	17.4919
Q9UHY1	NRBP_HUMAN Nuclear receptor-binding protein OS=Homo sapiens OX=9606 GN=NRBP1 PE=1 SV=1	9	9	9			1.18682	-0.325764	0.0650399	1.25333	-2.52457	18.426	18.5955	18.5471	18.7438	18.3966	19.0077
Q6DKJ4	NXN_HUMAN Nucleoredoxin OS=Homo sapiens OX=9606 GN=NXN PE=1 SV=2	10	10	10			1.18592	-0.420726	0.0651748	1.3386	-2.52261	17.8463	18.2338	18.2446	18.3908	17.7583	18.4868
Q7L5N1	CSN6_HUMAN COP9 signalosome complex subunit 6 OS=Homo sapiens OX=9606 GN=COPS6 PE=1 SV=1	11	11	11			1.18291	0.213839	0.0656281	0.86224	2.51612	19.1125	18.7086	19.0742	18.941	19.0818	18.9774
Q9UHD9	UBQL2_HUMAN Ubiquilin-2 OS=Homo sapiens OX=9606 GN=UBQLN2 PE=1 SV=2	11	7	6			1.18143	-0.606856	0.0658522	1.52294	-2.51293	18.495	18.5371	17.7854	18.8565	18.2372	18.9444
Q96RQ3	MCCA_HUMAN Methylcrotonoyl-CoA carboxylase subunit alpha, mitochondrial OS=Homo sapiens OX=9606 GN=MCCC1 PE=1 SV=3	3	3	3			1.17954	-0.289633	0.0661394	1.22233	-2.50884	17.7646	18.134	18.0836	18.318	18.0362	18.3014
P23458	JAK1_HUMAN Tyrosine-protein kinase JAK1 OS=Homo sapiens OX=9606 GN=JAK1 PE=1 SV=2	11	11	11			1.17931	-0.268198	0.0661744	1.2043	-2.50834	17.8995	17.9972	17.5756	17.8992	17.619	18.0024
Q06136	KDSR_HUMAN 3-ketodihydrosphingosine reductase OS=Homo sapiens OX=9606 GN=KDSR PE=1 SV=1	4	4	4			1.17698	1.75523	0.0665304	0.296226	2.50332	15.5924	15.5283	17.1425	15.0048	17.8441	14.7803
P51571	SSRD_HUMAN Translocon-associated protein subunit delta OS=Homo sapiens OX=9606 GN=SSR4 PE=1 SV=1	6	6	6			1.17584	0.221291	0.0667052	0.857797	2.50085	21.2134	21.2131	21.431	21.0887	21.475	21.1538
Q9H3Q1	BORG4_HUMAN Cdc42 effector protein 4 OS=Homo sapiens OX=9606 GN=CDC42EP4 PE=1 SV=1	4	4	4			1.17572	-0.325153	0.0667237	1.2528	-2.50061	16.3243	16.7869	16.3455	16.888	16.565	16.5354
Q15369	ELOC_HUMAN Elongin-C OS=Homo sapiens OX=9606 GN=ELOC PE=1 SV=1	4	4	4			1.1742	-0.120237	0.0669576	1.08691	-2.49733	20.1567	20.1999	20.0994	20.1711	20.0311	20.277
O43615	TIM44_HUMAN Mitochondrial import inner membrane translocase subunit TIM44 OS=Homo sapiens OX=9606 GN=TIMM44 PE=1 SV=2	11	11	11			1.17197	0.259181	0.0673023	0.835562	2.49253	19.0105	18.5809	18.8324	18.8389	19.0747	18.7202
Q99459	CDC5L_HUMAN Cell division cycle 5-like protein OS=Homo sapiens OX=9606 GN=CDC5L PE=1 SV=2	12	12	12			1.17106	-0.214139	0.0674435	1.16001	-2.49056	18.0174	18.3212	18.0082	18.1736	18.1988	18.3721
Q8N668	COMD1_HUMAN COMM domain-containing protein 1 OS=Homo sapiens OX=9606 GN=COMMD1 PE=1 SV=1	4	4	4			1.16969	-2.06019	0.0676566	4.17041	-2.48763	15.773	15.9703	15.5434	18.446	15.3199	18.4006
Q07666	KHDR1_HUMAN KH domain-containing, RNA-binding, signal transduction-associated protein 1 OS=Homo sapiens OX=9606 GN=KHDRBS1 PE=1 SV=1	8	8	8			1.16933	-0.497403	0.0677127	1.41167	-2.48685	19.5312	19.484	19.0185	19.797	19.1522	19.9132
P41208	CETN2_HUMAN Centrin-2 OS=Homo sapiens OX=9606 GN=CETN2 PE=1 SV=1	2	2	2			1.16725	-0.738744	0.0680378	1.66872	-2.48237	16.174	16.6446	15.8502	17.0832	16.6899	17.2026
Q9UFN0	NPS3A_HUMAN Protein NipSnap homolog 3A OS=Homo sapiens OX=9606 GN=NIPSNAP3A PE=1 SV=2	4	4	4			1.16374	0.901439	0.0685899	0.535352	2.47484	16.5239	16.4194	16.9953	15.296	16.9599	16.0594
Q96T37	RBM15_HUMAN RNA-binding protein 15 OS=Homo sapiens OX=9606 GN=RBM15 PE=1 SV=2	5	5	5			1.16358	0.987692	0.0686151	0.504284	2.47449	16.2018	14.7907	16.8349	15.5794	16.2539	15.9575
O00422	SAP18_HUMAN Histone deacetylase complex subunit SAP18 OS=Homo sapiens OX=9606 GN=SAP18 PE=1 SV=1	3	3	3			1.16252	-1.25827	0.0687828	2.39209	-2.47222	15.9431	17.0379	16.5014	17.1413	14.7986	16.8387
Q01581	HMCS1_HUMAN Hydroxymethylglutaryl-CoA synthase, cytoplasmic OS=Homo sapiens OX=9606 GN=HMGCS1 PE=1 SV=2	14	14	14			1.16248	-0.30212	0.0687892	1.23295	-2.47212	18.3763	18.7306	18.5153	18.7274	18.6606	19.0006
P62136	PP1A_HUMAN Serine/threonine-protein phosphatase PP1-alpha catalytic subunit OS=Homo sapiens OX=9606 GN=PPP1CA PE=1 SV=1	19	19	5			1.15968	-0.121583	0.0692341	1.08793	-2.46612	22.1342	22.1389	22.0361	22.2269	22.1056	22.2748
P46783	RS10_HUMAN 40S ribosomal protein S10 OS=Homo sapiens OX=9606 GN=RPS10 PE=1 SV=1;sp	6	6	6			1.15594	0.33618	0.0698329	0.792136	2.45812	21.5748	21.2399	21.6768	21.5379	21.9322	21.3974
Q9BWF3	RBM4_HUMAN RNA-binding protein 4 OS=Homo sapiens OX=9606 GN=RBM4 PE=1 SV=1;sp	4	4	4			1.15507	-0.580637	0.0699729	1.49551	-2.45626	17.7283	17.7031	17.0301	18.1069	17.3239	18.0143
P40855	PEX19_HUMAN Peroxisomal biogenesis factor 19 OS=Homo sapiens OX=9606 GN=PEX19 PE=1 SV=1	7	7	7			1.15348	-0.450362	0.0702296	1.36638	-2.45285	17.5908	17.6271	17.3529	17.8565	17.0076	17.8187
Q14247	SRC8_HUMAN Src substrate cortactin OS=Homo sapiens OX=9606 GN=CTTN PE=1 SV=2	18	18	18			1.15218	-0.277098	0.0704401	1.21175	-2.45006	20.0284	20.1309	20.023	20.4501	20.1452	20.4468
P09960	LKHA4_HUMAN Leukotriene A-4 hydrolase OS=Homo sapiens OX=9606 GN=LTA4H PE=1 SV=2	22	22	22			1.15102	0.166951	0.0706285	0.890723	2.44759	19.9101	19.677	19.7951	19.577	19.6976	19.6479
Q14192	FHL2_HUMAN Four and a half LIM domains protein 2 OS=Homo sapiens OX=9606 GN=FHL2 PE=1 SV=3	9	9	9			1.15062	-0.35489	0.0706936	1.27889	-2.44673	19.1355	19.3778	18.9634	19.5917	18.9425	19.1364
P49327	FAS_HUMAN Fatty acid synthase OS=Homo sapiens OX=9606 GN=FASN PE=1 SV=3	86	86	86			1.14993	0.086401	0.070806	0.941869	2.44526	21.8739	21.8471	21.9882	21.8463	21.9074	21.8169
Q8TDB6	DTX3L_HUMAN E3 ubiquitin-protein ligase DTX3L OS=Homo sapiens OX=9606 GN=DTX3L PE=1 SV=1	4	4	4			1.14919	-0.571567	0.0709267	1.48614	-2.44367	15.3619	16.1669	15.5761	16.3033	16.1308	16.3133
O75962	TRIO_HUMAN Triple functional domain protein OS=Homo sapiens OX=9606 GN=TRIO PE=1 SV=2	21	21	21			1.1491	-0.787754	0.0709414	1.72638	-2.44348	16.4766	16.4046	15.6472	16.7637	15.6106	16.9294
Q9BW60	ELOV1_HUMAN Elongation of very long chain fatty acids protein 1 OS=Homo sapiens OX=9606 GN=ELOVL1 PE=1 SV=1	3	3	3			1.14884	0.335285	0.0709839	0.792628	2.44294	17.9742	17.904	17.9133	17.5885	18.2081	17.5972
Q13617	CUL2_HUMAN Cullin-2 OS=Homo sapiens OX=9606 GN=CUL2 PE=1 SV=2	14	14	13			1.14787	-0.204045	0.0711426	1.15192	-2.44085	17.8435	18.0054	17.8273	18.1431	18.0343	18.1687
Q9H9A6	LRC40_HUMAN Leucine-rich repeat-containing protein 40 OS=Homo sapiens OX=9606 GN=LRRC40 PE=1 SV=1	8	8	8			1.14663	-0.586644	0.0713461	1.50175	-2.43821	16.7913	17.0644	16.4133	16.7645	16.1302	17.2658
Q8NBS9	TXND5_HUMAN Thioredoxin domain-containing protein 5 OS=Homo sapiens OX=9606 GN=TXNDC5 PE=1 SV=2	15	15	15			1.14634	-0.203735	0.0713937	1.15168	-2.43759	21.0337	21.3135	21.29	21.4289	21.2118	21.4044
P60174	TPIS_HUMAN Triosephosphate isomerase OS=Homo sapiens OX=9606 GN=TPI1 PE=1 SV=3	15	15	15			1.14538	-0.201776	0.0715517	1.15011	-2.43555	22.415	22.4775	22.3043	22.7201	22.4486	22.5757
Q9NVP1	DDX18_HUMAN ATP-dependent RNA helicase DDX18 OS=Homo sapiens OX=9606 GN=DDX18 PE=1 SV=2	14	14	14			1.1434	0.587189	0.0718787	0.665639	2.43132	17.9301	17.0986	17.1664	17.0269	17.8372	17.0467
P62879	GBB2_HUMAN Guanine nucleotide-binding protein G(I)/G(S)/G(T) subunit beta-2 OS=Homo sapiens OX=9606 GN=GNB2 PE=1 SV=3	13	9	7			1.14217	-0.361672	0.0720825	1.28491	-2.4287	19.5633	20.1541	19.8599	20.2617	19.7663	19.8587
P60953	CDC42_HUMAN Cell division control protein 42 homolog OS=Homo sapiens OX=9606 GN=CDC42 PE=1 SV=2	8	7	7			1.14175	-0.228977	0.0721523	1.172	-2.4278	21.431	21.4466	21.2295	21.5366	21.336	21.7002
P01024	CO3_HUMAN Complement C3 OS=Homo sapiens OX=9606 GN=C3 PE=1 SV=2	54	54	53			1.13527	-0.519699	0.0732369	1.43366	-2.41401	20.889	21.7696	21.2729	21.9356	21.449	21.4647
Q9UGI8	TES_HUMAN Testin OS=Homo sapiens OX=9606 GN=TES PE=1 SV=1	11	11	11			1.13469	-0.361857	0.0733348	1.28508	-2.41277	17.7064	17.7568	17.3835	17.7266	17.3173	18.0095
Q9NVI7	ATD3A_HUMAN ATPase family AAA domain-containing protein 3A OS=Homo sapiens OX=9606 GN=ATAD3A PE=1 SV=2	18	18	9			1.1323	-0.366906	0.0737395	1.28958	-2.40768	18.8301	18.965	18.6229	18.9966	18.8015	19.3936
P62820	RAB1A_HUMAN Ras-related protein Rab-1A OS=Homo sapiens OX=9606 GN=RAB1A PE=1 SV=3	8	4	4			1.13182	0.321422	0.073821	0.800281	2.40665	21.726	21.1155	21.3305	21.1081	21.3504	21.219
P46821	MAP1B_HUMAN Microtubule-associated protein 1B OS=Homo sapiens OX=9606 GN=MAP1B PE=1 SV=2	75	75	73			1.12923	-0.168141	0.0742626	1.12361	-2.40116	20.9015	20.9107	20.7273	20.9429	20.7884	21.068
Q96RS6	NUDC1_HUMAN NudC domain-containing protein 1 OS=Homo sapiens OX=9606 GN=NUDCD1 PE=1 SV=2	14	14	14			1.1284	-0.394973	0.0744046	1.31492	-2.39939	17.701	17.7844	17.7733	18.1087	17.4032	18.1692
P22626	ROA2_HUMAN Heterogeneous nuclear ribonucleoproteins A2/B1 OS=Homo sapiens OX=9606 GN=HNRNPA2B1 PE=1 SV=2	17	16	16			1.12655	-0.309044	0.0747223	1.23889	-2.39547	20.979	21.0791	20.6499	21.1903	20.6599	20.9466
Q01995	TAGL_HUMAN Transgelin OS=Homo sapiens OX=9606 GN=TAGLN PE=1 SV=4	12	12	12			1.12555	-0.561548	0.0748945	1.47585	-2.39336	20.9156	21.7268	20.8023	21.6988	21.5219	21.4989
Q13162	PRDX4_HUMAN Peroxiredoxin-4 OS=Homo sapiens OX=9606 GN=PRDX4 PE=1 SV=1	12	11	11			1.12501	-0.365602	0.0749877	1.28842	-2.3922	19.5488	19.5148	19.337	19.9436	19.252	19.7762
P10643	CO7_HUMAN Complement component C7 OS=Homo sapiens OX=9606 GN=C7 PE=1 SV=2	23	23	23			1.12266	-1.10634	0.0753946	2.15299	-2.38722	17.6031	19.0754	18.4267	19.8406	19.0073	19.4402
O15084	ANR28_HUMAN Serine/threonine-protein phosphatase 6 regulatory ankyrin repeat subunit A OS=Homo sapiens OX=9606 GN=ANKRD28 PE=1 SV=5	3	3	3			1.12151	-0.441179	0.0755945	1.35771	-2.38479	15.8572	16.0235	15.857	16.1611	15.3213	16.1744
Q02809	PLOD1_HUMAN Procollagen-lysine,2-oxoglutarate 5-dioxygenase 1 OS=Homo sapiens OX=9606 GN=PLOD1 PE=1 SV=2	19	19	19			1.1215	0.147075	0.0755962	0.90308	2.38476	20.3237	20.0624	20.2489	20.073	20.1201	20.116
P51153	RAB13_HUMAN Ras-related protein Rab-13 OS=Homo sapiens OX=9606 GN=RAB13 PE=1 SV=1	6	5	5			1.12058	0.573931	0.0757565	0.671784	2.38282	19.0271	18.2316	18.4959	18.1073	18.3487	17.811
Q16740	CLPP_HUMAN ATP-dependent Clp protease proteolytic subunit, mitochondrial OS=Homo sapiens OX=9606 GN=CLPP PE=1 SV=1	3	3	3			1.1191	-1.12328	0.0760151	2.17842	-2.37969	17.1243	18.4545	17.9403	18.065	16.3524	18.2673
Q99497	PARK7_HUMAN Parkinson disease protein 7 OS=Homo sapiens OX=9606 GN=PARK7 PE=1 SV=2	9	9	9			1.11905	-0.423103	0.0760239	1.34081	-2.37957	19.7278	19.6662	19.4034	20.1498	19.4235	20.008
O75083	WDR1_HUMAN WD repeat-containing protein 1 OS=Homo sapiens OX=9606 GN=WDR1 PE=1 SV=4	23	23	23			1.11866	-0.162521	0.0760922	1.11924	-2.37875	21.396	21.5608	21.2895	21.3914	21.2352	21.4561
Q9NR45	SIAS_HUMAN Sialic acid synthase OS=Homo sapiens OX=9606 GN=NANS PE=1 SV=2	12	12	12			1.1185	-0.194295	0.0761202	1.14416	-2.37841	19.0198	19.031	18.8558	19.2571	18.9767	19.1471
P09012	SNRPA_HUMAN U1 small nuclear ribonucleoprotein A OS=Homo sapiens OX=9606 GN=SNRPA PE=1 SV=3	6	6	6			1.11731	-0.900323	0.0763291	1.86648	-2.37591	19.0773	19.0383	17.8787	19.5024	18.3369	19.4532
Q8NC51	PAIRB_HUMAN Plasminogen activator inhibitor 1 RNA-binding protein OS=Homo sapiens OX=9606 GN=SERBP1 PE=1 SV=2	16	16	16			1.11718	-0.217648	0.0763519	1.16284	-2.37563	22.1603	22.1417	21.9419	22.2205	21.936	22.329
Q08380	LG3BP_HUMAN Galectin-3-binding protein OS=Homo sapiens OX=9606 GN=LGALS3BP PE=1 SV=1	5	5	5			1.11624	-0.522322	0.0765174	1.43627	-2.37364	15.5015	16.2064	15.5742	16.3034	16.1864	16.3193
P11717	MPRI_HUMAN Cation-independent mannose-6-phosphate receptor OS=Homo sapiens OX=9606 GN=IGF2R PE=1 SV=3	46	46	46			1.11499	-0.17509	0.0767379	1.12903	-2.37099	19.0502	19.0608	18.9371	19.1292	18.8073	19.13
Q8NFH5	NUP35_HUMAN Nucleoporin NUP35 OS=Homo sapiens OX=9606 GN=NUP35 PE=1 SV=1	5	5	5			1.11446	1.11758	0.0768316	0.460866	2.36987	17.2987	15.2179	16.5484	15.2477	16.2878	16.3166
O95084	PRS23_HUMAN Serine protease 23 OS=Homo sapiens OX=9606 GN=PRSS23 PE=1 SV=1	4	4	4			1.11435	-1.37815	0.0768511	2.59935	-2.36964	14.6032	17.1392	15.7446	16.5756	16.4714	17.2388
Q8N5K1	CISD2_HUMAN CDGSH iron-sulfur domain-containing protein 2 OS=Homo sapiens OX=9606 GN=CISD2 PE=1 SV=1	3	3	3			1.11424	-1.99916	0.0768706	3.99767	-2.36941	18.1827	18.8607	15.8722	18.3057	15.5599	18.446
Q9UHD2	TBK1_HUMAN Serine/threonine-protein kinase TBK1 OS=Homo sapiens OX=9606 GN=TBK1 PE=1 SV=1	6	6	6			1.11353	0.969646	0.0769963	0.510631	2.36791	16.5177	14.8935	16.1573	14.8564	15.9964	16.0126
P50213	IDH3A_HUMAN Isocitrate dehydrogenase [NAD] subunit alpha, mitochondrial OS=Homo sapiens OX=9606 GN=IDH3A PE=1 SV=1	8	8	8			1.11202	-0.202413	0.0772645	1.15062	-2.36473	18.6285	18.7473	18.4504	18.8083	18.4639	18.5943
P18859	ATP5J_HUMAN ATP synthase-coupling factor 6, mitochondrial OS=Homo sapiens OX=9606 GN=ATP5PF PE=1 SV=1	3	3	3			1.11162	-0.865145	0.0773357	1.82152	-2.36388	17.4976	17.4564	17.2263	18.5169	17.1543	18.5003
P04792	HSPB1_HUMAN Heat shock protein beta-1 OS=Homo sapiens OX=9606 GN=HSPB1 PE=1 SV=2	11	11	11			1.11154	-0.365969	0.0773499	1.28875	-2.3637	21.8371	22.1254	22.0072	22.5927	22.0903	22.3144
Q8NEZ2	VP37A_HUMAN Vacuolar protein sorting-associated protein 37A OS=Homo sapiens OX=9606 GN=VPS37A PE=1 SV=1	5	5	5			1.10895	-0.363473	0.0778126	1.28652	-2.35823	16.5747	16.8064	16.7954	17.1477	16.7607	17.2672
P05455	LA_HUMAN Lupus La protein OS=Homo sapiens OX=9606 GN=SSB PE=1 SV=2	26	26	26			1.10694	-0.125912	0.0781736	1.0912	-2.354	20.9386	21.0362	20.9076	21.1042	21.0537	21.1372
Q13586	STIM1_HUMAN Stromal interaction molecule 1 OS=Homo sapiens OX=9606 GN=STIM1 PE=1 SV=3	10	10	10			1.10639	-0.561769	0.0782726	1.47608	-2.35283	17.5784	18.3926	17.4943	18.054	17.3051	17.6164
Q07020	RL18_HUMAN 60S ribosomal protein L18 OS=Homo sapiens OX=9606 GN=RPL18 PE=1 SV=2	6	6	6			1.10503	0.966098	0.0785181	0.511889	2.34996	21.5906	21.5595	22.0202	21.0014	22.8368	20.9883
Q16666	IF16_HUMAN Gamma-interferon-inducible protein 16 OS=Homo sapiens OX=9606 GN=IFI16 PE=1 SV=3	22	22	22			1.1048	-0.327486	0.0785597	1.25482	-2.34948	19.0094	19.2132	18.5575	19.0798	18.873	19.1293
O43852	CALU_HUMAN Calumenin OS=Homo sapiens OX=9606 GN=CALU PE=1 SV=2	23	23	23			1.10382	-0.212746	0.0787372	1.15889	-2.34741	21.4205	21.5253	21.552	21.6977	21.3093	21.6971
Q96AY3	FKB10_HUMAN Peptidyl-prolyl cis-trans isomerase FKBP10 OS=Homo sapiens OX=9606 GN=FKBP10 PE=1 SV=1	19	19	19			1.10368	0.232087	0.0787626	0.851402	2.34713	21.6375	21.4225	21.712	21.6414	21.8861	21.4754
Q8NFH4	NUP37_HUMAN Nucleoporin Nup37 OS=Homo sapiens OX=9606 GN=NUP37 PE=1 SV=1	4	4	4			1.10293	-0.391598	0.0788987	1.31185	-2.34554	16.6303	16.8673	16.7978	17.3901	16.8544	17.1999
P02649	APOE_HUMAN Apolipoprotein E OS=Homo sapiens OX=9606 GN=APOE PE=1 SV=1	11	11	11			1.10272	-0.604286	0.0789369	1.52023	-2.34511	18.2265	19.0077	18.5078	19.1425	19.0106	19.4076
Q96S52	PIGS_HUMAN GPI transamidase component PIG-S OS=Homo sapiens OX=9606 GN=PIGS PE=1 SV=3	9	9	9			1.10163	-0.41984	0.0791353	1.33778	-2.3428	17.4596	17.4775	16.875	17.6412	17.0583	17.5337
P28300	LYOX_HUMAN Protein-lysine 6-oxidase OS=Homo sapiens OX=9606 GN=LOX PE=1 SV=2	10	10	10			1.09922	-1.06522	0.0795756	2.09249	-2.33773	18.5214	19.29	17.8006	19.2294	19.0689	20.0671
Q96SB4	SRPK1_HUMAN SRSF protein kinase 1 OS=Homo sapiens OX=9606 GN=SRPK1 PE=1 SV=2	8	8	6			1.09912	-0.146486	0.0795939	1.10687	-2.33752	18.4773	18.5562	18.5416	18.7419	18.5546	18.7149
P10321	HLAC_HUMAN HLA class I histocompatibility antigen, C alpha chain OS=Homo sapiens OX=9606 GN=HLA-C PE=1 SV=3	7	2	2			1.09825	-2.39587	0.0797535	5.26294	-2.33569	18.1158	18.436	14.9436	18.556	15.15	18.4052
P13674	P4HA1_HUMAN Prolyl 4-hydroxylase subunit alpha-1 OS=Homo sapiens OX=9606 GN=P4HA1 PE=1 SV=2	20	20	20			1.09773	-0.127589	0.0798491	1.09247	-2.33459	20.1042	20.1652	20.1621	20.3105	20.1544	20.3277
P30533	AMRP_HUMAN Alpha-2-macroglobulin receptor-associated protein OS=Homo sapiens OX=9606 GN=LRPAP1 PE=1 SV=1	6	6	6			1.09665	-0.444215	0.0800479	1.36057	-2.33232	16.6403	16.8806	16.415	17.3082	16.5068	16.706
P35555	FBN1_HUMAN Fibrillin-1 OS=Homo sapiens OX=9606 GN=FBN1 PE=1 SV=4	55	55	52			1.09654	-0.206636	0.0800682	1.15399	-2.33209	18.853	19.0451	19.0181	19.1095	18.7195	19.056
Q5T9L3	WLS_HUMAN Protein wntless homolog OS=Homo sapiens OX=9606 GN=WLS PE=1 SV=2	6	6	5			1.096	-0.357925	0.0801678	1.28158	-2.33096	17.7912	17.7835	17.624	17.9631	17.4	18.1424
P82979	SARNP_HUMAN SAP domain-containing ribonucleoprotein OS=Homo sapiens OX=9606 GN=SARNP PE=1 SV=3	3	3	3			1.09549	-2.68962	0.080262	6.45143	-2.32988	15.9905	19.0306	14.7383	15.8182	15.2245	19.1733
P13667	PDIA4_HUMAN Protein disulfide-isomerase A4 OS=Homo sapiens OX=9606 GN=PDIA4 PE=1 SV=2	32	32	32			1.0949	0.104198	0.0803711	0.930322	2.32865	22.1863	22.0057	22.0647	21.9663	22.081	22.0475
P16949	STMN1_HUMAN Stathmin OS=Homo sapiens OX=9606 GN=STMN1 PE=1 SV=3	3	3	3			1.09461	-0.663399	0.0804248	1.58381	-2.32804	17.8539	18.5658	18.0811	19.0855	18.6589	18.9328
Q92791	SC65_HUMAN Endoplasmic reticulum protein SC65 OS=Homo sapiens OX=9606 GN=P3H4 PE=1 SV=1	7	7	7			1.09393	0.327139	0.0805508	0.797116	2.32661	18.0922	18.0886	18.1111	17.7114	18.2818	17.7037
O14727	APAF_HUMAN Apoptotic protease-activating factor 1 OS=Homo sapiens OX=9606 GN=APAF1 PE=1 SV=2	2	2	2			1.09277	2.03587	0.0807663	0.243861	2.32417	18.6976	18.2597	18.9911	16.1022	18.2357	15.4548
Q9Y678	COPG1_HUMAN Coatomer subunit gamma-1 OS=Homo sapiens OX=9606 GN=COPG1 PE=1 SV=1	36	36	33			1.09274	0.107496	0.0807718	0.928198	2.32411	21.3082	21.2171	21.4178	21.2672	21.2814	21.2007
O00483	NDUA4_HUMAN Cytochrome c oxidase subunit NDUFA4 OS=Homo sapiens OX=9606 GN=NDUFA4 PE=1 SV=1	2	2	2			1.09136	3.19057	0.0810289	0.109532	2.32122	15.5767	14.7592	19.6128	14.7335	19.5673	15.6924
O60879	DIAP2_HUMAN Protein diaphanous homolog 2 OS=Homo sapiens OX=9606 GN=DIAPH2 PE=1 SV=1	10	10	10			1.09091	-0.685704	0.0811129	1.60849	-2.32026	15.7122	16.1721	15.0959	16.0944	15.9634	16.562
Q99536	VAT1_HUMAN Synaptic vesicle membrane protein VAT-1 homolog OS=Homo sapiens OX=9606 GN=VAT1 PE=1 SV=2	17	17	17			1.09067	0.298187	0.0811578	0.813274	2.31976	21.3431	21.3601	21.7096	21.2954	21.6664	21.169
Q15370	ELOB_HUMAN Elongin-B OS=Homo sapiens OX=9606 GN=ELOB PE=1 SV=1	4	4	4			1.08987	-0.860212	0.0813074	1.81531	-2.31808	17.5135	18.933	18.5681	19.169	18.6279	19.1881
Q9UBF2	COPG2_HUMAN Coatomer subunit gamma-2 OS=Homo sapiens OX=9606 GN=COPG2 PE=1 SV=1	12	9	9			1.08966	0.60847	0.0813467	0.655892	2.31765	16.8143	16.051	16.4708	16.0152	16.1259	15.5194
P10909	CLUS_HUMAN Clusterin OS=Homo sapiens OX=9606 GN=CLU PE=1 SV=1	8	8	8			1.08927	-0.276915	0.0814198	1.2116	-2.31682	20.9382	21.3493	20.8613	21.3304	21.1894	21.14
Q9Y508	RN114_HUMAN E3 ubiquitin-protein ligase RNF114 OS=Homo sapiens OX=9606 GN=RNF114 PE=1 SV=1	4	4	4			1.08763	-1.22567	0.0817278	2.33864	-2.31338	16.4479	16.647	14.6602	17.0201	15.7124	16.8305
O95980	RECK_HUMAN Reversion-inducing cysteine-rich protein with Kazal motifs OS=Homo sapiens OX=9606 GN=RECK PE=1 SV=1	17	17	17			1.08725	-0.204388	0.0817994	1.1522	-2.3126	18.4839	18.4994	18.4809	18.6939	18.2954	18.6801
P61020	RAB5B_HUMAN Ras-related protein Rab-5B OS=Homo sapiens OX=9606 GN=RAB5B PE=1 SV=1	7	5	5			1.08717	1.54797	0.0818144	0.341991	2.31242	15.6676	15.577	17.4869	15.4789	17.7858	15.2405
Q9NPJ6	MED4_HUMAN Mediator of RNA polymerase II transcription subunit 4 OS=Homo sapiens OX=9606 GN=MED4 PE=1 SV=1	2	2	2			1.08711	-0.478155	0.0818258	1.39296	-2.3123	15.2511	15.918	15.7738	15.9367	15.7019	16.3066
O95983	MBD3_HUMAN Methyl-CpG-binding domain protein 3 OS=Homo sapiens OX=9606 GN=MBD3 PE=1 SV=1	4	4	4			1.08634	-0.180492	0.081971	1.13327	-2.31069	15.9864	16.1227	16.0035	16.3079	16.1592	16.26
Q9BY43	CHM4A_HUMAN Charged multivesicular body protein 4a OS=Homo sapiens OX=9606 GN=CHMP4A PE=1 SV=3	2	2	2			1.08528	-2.12423	0.0821713	4.3597	-2.30846	14.4148	18.3195	16.324	17.977	17.5493	18.3644
Q8NBU5	ATAD1_HUMAN ATPase family AAA domain-containing protein 1 OS=Homo sapiens OX=9606 GN=ATAD1 PE=1 SV=1	6	6	6			1.08517	0.414818	0.0821921	0.750114	2.30824	16.866	16.7357	16.931	16.6167	17.4219	16.6221
P48147	PPCE_HUMAN Prolyl endopeptidase OS=Homo sapiens OX=9606 GN=PREP PE=1 SV=2	24	24	24			1.08497	-0.0526791	0.0822299	1.03719	-2.3078	19.6671	19.7249	19.6541	19.6648	19.6204	19.71
O14979	HNRDL_HUMAN Heterogeneous nuclear ribonucleoprotein D-like OS=Homo sapiens OX=9606 GN=HNRNPDL PE=1 SV=3	8	8	8			1.08492	-0.390129	0.0822394	1.31051	-2.30771	19.6667	19.79	19.3418	19.9287	19.1706	19.6308
Q9Y230	RUVB2_HUMAN RuvB-like 2 OS=Homo sapiens OX=9606 GN=RUVBL2 PE=1 SV=3	17	17	17			1.08238	0.153076	0.0827218	0.899331	2.30239	19.8764	19.76	20.0414	19.8061	19.8369	19.7294
P23258	TBG1_HUMAN Tubulin gamma-1 chain OS=Homo sapiens OX=9606 GN=TUBG1 PE=1 SV=2;sp	8	8	8			1.08125	-0.517892	0.0829373	1.43186	-2.30002	17.8272	17.9649	17.6023	17.9354	17.1198	18.2027
O43747	AP1G1_HUMAN AP-1 complex subunit gamma-1 OS=Homo sapiens OX=9606 GN=AP1G1 PE=1 SV=5	13	13	13			1.07852	-0.123334	0.0834603	1.08925	-2.29431	17.811	17.8956	17.7416	17.8985	17.8781	18.0067
P53992	SC24C_HUMAN Protein transport protein Sec24C OS=Homo sapiens OX=9606 GN=SEC24C PE=1 SV=3	20	20	19			1.07732	0.232204	0.0836912	0.851333	2.29179	19.6213	19.3232	19.5035	19.4097	19.4291	19.1244
Q9Y639	NPTN_HUMAN Neuroplastin OS=Homo sapiens OX=9606 GN=NPTN PE=1 SV=2	5	5	5			1.07722	-0.722258	0.0837105	1.64976	-2.29159	18.4002	18.514	17.5066	18.3734	17.4671	18.6533
O43847	NRDC_HUMAN Nardilysin OS=Homo sapiens OX=9606 GN=NRDC PE=1 SV=3	22	22	22			1.07462	-0.160049	0.0842132	1.11733	-2.28615	18.1044	18.2899	18.2422	18.438	18.287	18.3858
P52434	RPAB3_HUMAN DNA-directed RNA polymerases I, II, and III subunit RPABC3 OS=Homo sapiens OX=9606 GN=POLR2H PE=1 SV=4	5	5	5			1.07319	-0.294232	0.0844909	1.22623	-2.28317	17.9254	18.0211	18.03	18.29	17.6889	18.2158
Q01130	SRSF2_HUMAN Serine/arginine-rich splicing factor 2 OS=Homo sapiens OX=9606 GN=SRSF2 PE=1 SV=4	2	2	2			1.07238	0.759307	0.0846486	0.59078	2.28147	20.4487	20.2844	20.7244	20.2349	21.4549	19.8308
O60831	PRAF2_HUMAN PRA1 family protein 2 OS=Homo sapiens OX=9606 GN=PRAF2 PE=1 SV=1	4	4	4			1.06927	1.40835	0.085257	0.376742	2.27499	15.6616	15.1924	17.4556	15.751	17.4507	15.3994
Q7Z4V5	HDGR2_HUMAN Hepatoma-derived growth factor-related protein 2 OS=Homo sapiens OX=9606 GN=HDGFL2 PE=1 SV=1	5	5	5			1.06849	-0.323631	0.0854103	1.25148	-2.27335	16.8428	17.0612	16.8814	16.9772	16.4523	17.109
O43583	DENR_HUMAN Density-regulated protein OS=Homo sapiens OX=9606 GN=DENR PE=1 SV=2	7	7	7			1.06673	-0.247666	0.0857571	1.18728	-2.2697	18.9405	18.9252	18.7175	19.0843	18.8386	19.2301
P01834	IGKC_HUMAN Immunoglobulin kappa constant OS=Homo sapiens OX=9606 GN=IGKC PE=1 SV=2	6	6	6			1.06626	-0.718774	0.0858499	1.64578	-2.26871	20.966	21.448	20.025	21.2501	20.4447	20.8938
Q9UDR5	AASS_HUMAN Alpha-aminoadipic semialdehyde synthase, mitochondrial OS=Homo sapiens OX=9606 GN=AASS PE=1 SV=1	5	5	5			1.06328	-1.07504	0.086441	2.10678	-2.26249	15.725	16.7664	16.297	16.5788	14.6869	16.5888
Q9Y696	CLIC4_HUMAN Chloride intracellular channel protein 4 OS=Homo sapiens OX=9606 GN=CLIC4 PE=1 SV=4	15	15	15			1.0593	-0.261065	0.0872369	1.19836	-2.25422	21.6831	22.0046	21.9695	22.0739	21.9043	22.2617
Q9HBL0	TENS1_HUMAN Tensin-1 OS=Homo sapiens OX=9606 GN=TNS1 PE=1 SV=2	20	20	18			1.05887	0.431508	0.0873233	0.741486	2.25331	18.5066	17.7688	18.6995	18.1787	18.3035	18.2676
Q96PY5	FMNL2_HUMAN Formin-like protein 2 OS=Homo sapiens OX=9606 GN=FMNL2 PE=1 SV=3	6	6	4			1.05649	0.468122	0.0878031	0.722905	2.24837	16.1449	15.2075	15.7238	15.2998	15.7694	15.7265
Q96DZ1	ERLEC_HUMAN Endoplasmic reticulum lectin 1 OS=Homo sapiens OX=9606 GN=ERLEC1 PE=1 SV=1	6	6	6			1.05602	-1.18451	0.0878982	2.27286	-2.24741	16.1745	16.4157	15.252	16.7268	14.4143	16.2519
P49354	FNTA_HUMAN Protein farnesyltransferase/geranylgeranyltransferase type-1 subunit alpha OS=Homo sapiens OX=9606 GN=FNTA PE=1 SV=1	5	5	5			1.05546	-0.256872	0.0880116	1.19489	-2.24624	18.2882	18.5844	18.4746	18.5507	18.4601	18.8584
P29279	CCN2_HUMAN CCN family member 2 OS=Homo sapiens OX=9606 GN=CCN2 PE=1 SV=2	11	11	11			1.0551	-0.750336	0.0880846	1.68218	-2.24549	17.8256	18.9249	18.13	18.8151	17.5441	18.0108
P58546	MTPN_HUMAN Myotrophin OS=Homo sapiens OX=9606 GN=MTPN PE=1 SV=2	4	4	4			1.05368	-0.367488	0.0883731	1.2901	-2.24254	20.1533	20.1383	19.8994	20.5527	20.1183	20.5824
P35269	T2FA_HUMAN General transcription factor IIF subunit 1 OS=Homo sapiens OX=9606 GN=GTF2F1 PE=1 SV=2	8	8	8			1.0531	-0.270493	0.0884912	1.20622	-2.24132	17.5	17.5542	17.1525	17.4767	17.2606	17.6936
P53007	TXTP_HUMAN Tricarboxylate transport protein, mitochondrial OS=Homo sapiens OX=9606 GN=SLC25A1 PE=1 SV=2	5	5	5			1.05291	0.857749	0.0885299	0.551813	2.24095	19.8143	19.9063	20.1963	19.2608	20.5159	18.7861
Q58FF8	H90B2_HUMAN Putative heat shock protein HSP 90-beta 2 OS=Homo sapiens OX=9606 GN=HSP90AB2P PE=1 SV=2	12	2	1			1.05243	3.85802	0.0886278	0.0689637	2.23993	16.1839	14.6489	20.9976	16.1316	21.2691	16.096
P48730	KC1D_HUMAN Casein kinase I isoform delta OS=Homo sapiens OX=9606 GN=CSNK1D PE=1 SV=2;sp	5	5	5			1.04792	1.03142	0.089553	0.489228	2.23059	16.8443	15.0252	17.081	16.0358	16.8054	16.5753
Q15287	RNPS1_HUMAN RNA-binding protein with serine-rich domain 1 OS=Homo sapiens OX=9606 GN=RNPS1 PE=1 SV=1	2	2	2			1.04789	2.42229	0.0895592	0.18656	2.23051	17.8756	14.8501	18.2687	17.951	19.8107	15.887
O43390	HNRPR_HUMAN Heterogeneous nuclear ribonucleoprotein R OS=Homo sapiens OX=9606 GN=HNRNPR PE=1 SV=1	17	15	15			1.04576	-0.187008	0.0899995	1.1384	-2.22611	20.8197	20.8796	20.641	20.9734	20.8718	21.0405
Q8IVF2	AHNK2_HUMAN Protein AHNAK2 OS=Homo sapiens OX=9606 GN=AHNAK2 PE=1 SV=2	32	32	31			1.04569	-0.202874	0.090014	1.15099	-2.22596	18.6139	18.6292	18.5689	18.8453	18.6146	18.9314
Q07092	COGA1_HUMAN Collagen alpha-1(XVI) chain OS=Homo sapiens OX=9606 GN=COL16A1 PE=1 SV=2	5	5	5			1.0452	-1.09622	0.0901156	2.13794	-2.22495	16.7825	17.0464	15.2327	16.6869	15.523	17.0935
Q9ULH1	ASAP1_HUMAN Arf-GAP with SH3 domain, ANK repeat and PH domain-containing protein 1 OS=Homo sapiens OX=9606 GN=ASAP1 PE=1 SV=4	8	8	8			1.04467	-0.137573	0.0902256	1.10005	-2.22386	17.0541	17.2408	17.2106	17.1904	17.0719	17.3181
Q00059	TFAM_HUMAN Transcription factor A, mitochondrial OS=Homo sapiens OX=9606 GN=TFAM PE=1 SV=1	5	5	5			1.04383	1.23974	0.0904003	0.423449	2.2221	16.9348	15.6712	17.9306	15.7258	17.3821	17.1313
Q13409	DC1I2_HUMAN Cytoplasmic dynein 1 intermediate chain 2 OS=Homo sapiens OX=9606 GN=DYNC1I2 PE=1 SV=3	13	13	13			1.04339	-0.421687	0.090492	1.33949	-2.22119	20.142	20.2375	19.8235	20.2226	19.4852	20.2557
Q8NF37	PCAT1_HUMAN Lysophosphatidylcholine acyltransferase 1 OS=Homo sapiens OX=9606 GN=LPCAT1 PE=1 SV=2	4	4	4			1.0424	0.248068	0.0906985	0.842023	2.21914	18.037	17.6823	17.7205	17.5325	17.7488	17.5472
Q9NX74	DUS2L_HUMAN tRNA-dihydrouridine(20) synthase [NAD(P)+]-like OS=Homo sapiens OX=9606 GN=DUS2 PE=1 SV=1	5	5	5			1.04122	2.70824	0.0909452	0.153017	2.21671	19.3796	19.0018	19.1969	15.0111	19.3596	15.7985
Q9Y383	LC7L2_HUMAN Putative RNA-binding protein Luc7-like 2 OS=Homo sapiens OX=9606 GN=LUC7L2 PE=1 SV=2	8	8	8			1.04026	-0.214001	0.0911465	1.1599	-2.21472	18.8816	18.9654	18.5927	18.8686	18.6182	18.9006
O43237	DC1L2_HUMAN Cytoplasmic dynein 1 light intermediate chain 2 OS=Homo sapiens OX=9606 GN=DYNC1LI2 PE=1 SV=1	17	17	16			1.03964	-0.301856	0.0912767	1.23273	-2.21344	19.0939	19.0727	18.7791	19.1714	18.6505	19.185
O00429	DNM1L_HUMAN Dynamin-1-like protein OS=Homo sapiens OX=9606 GN=DNM1L PE=1 SV=2	28	28	28			1.03948	-0.0793215	0.0913103	1.05652	-2.21311	19.6666	19.6992	19.6764	19.7505	19.6895	19.8207
P29218	IMPA1_HUMAN Inositol monophosphatase 1 OS=Homo sapiens OX=9606 GN=IMPA1 PE=1 SV=1	6	6	6			1.03917	-0.800993	0.0913755	1.7423	-2.21245	16.6036	17.1272	15.4576	16.7181	16.2932	16.912
P16455	MGMT_HUMAN Methylated-DNA--protein-cysteine methyltransferase OS=Homo sapiens OX=9606 GN=MGMT PE=1 SV=1	4	4	4			1.03817	-0.488691	0.0915862	1.40317	-2.2104	16.3421	16.2797	15.918	16.5785	15.6504	16.5184
Q92882	OSTF1_HUMAN Osteoclast-stimulating factor 1 OS=Homo sapiens OX=9606 GN=OSTF1 PE=1 SV=2	5	5	5			1.0367	-0.390579	0.0918967	1.31092	-2.20735	18.0888	18.5397	18.3723	18.8718	18.5882	18.8096
Q9BXK5	B2L13_HUMAN Bcl-2-like protein 13 OS=Homo sapiens OX=9606 GN=BCL2L13 PE=1 SV=1	9	9	9			1.03548	-0.393217	0.0921552	1.31332	-2.20484	17.3247	17.4813	16.8532	17.2701	16.7968	17.4028
Q9Y277	VDAC3_HUMAN Voltage-dependent anion-selective channel protein 3 OS=Homo sapiens OX=9606 GN=VDAC3 PE=1 SV=1	9	9	9			1.03397	0.27021	0.0924762	0.829199	2.20171	19.5574	19.3357	19.7837	19.3712	19.3925	19.216
Q99829	CPNE1_HUMAN Copine-1 OS=Homo sapiens OX=9606 GN=CPNE1 PE=1 SV=1	8	8	8			1.03266	0.947303	0.0927556	0.518601	2.199	16.9706	16.9387	17.263	15.5226	17.4149	16.3453
Q9NVT9	ARMC1_HUMAN Armadillo repeat-containing protein 1 OS=Homo sapiens OX=9606 GN=ARMC1 PE=1 SV=1	4	4	4			1.03058	-0.914891	0.0932009	1.88543	-2.1947	15.0364	16.6227	16.0269	15.826	15.4532	16.8125
O14929	HAT1_HUMAN Histone acetyltransferase type B catalytic subunit OS=Homo sapiens OX=9606 GN=HAT1 PE=1 SV=1	9	9	9			1.03011	0.131366	0.0933018	0.912967	2.19374	18.9494	18.8115	18.9593	18.7337	18.9689	18.9383
Q16698	DECR_HUMAN 2,4-dienoyl-CoA reductase, mitochondrial OS=Homo sapiens OX=9606 GN=DECR1 PE=1 SV=1	8	8	8			1.02916	-0.0926501	0.0935061	1.06633	-2.19177	19.6101	19.7047	19.7156	19.7561	19.6634	19.8062
P00387	NB5R3_HUMAN NADH-cytochrome b5 reductase 3 OS=Homo sapiens OX=9606 GN=CYB5R3 PE=1 SV=3	13	13	13			1.02655	-0.174081	0.0940698	1.12825	-2.1864	21.2233	21.382	21.2874	21.3021	21.2103	21.5592
P52788	SPSY_HUMAN Spermine synthase OS=Homo sapiens OX=9606 GN=SMS PE=1 SV=2	12	12	12			1.0264	-0.399854	0.0941022	1.31937	-2.18609	18.6301	19.1816	19.0201	19.2412	19.1078	19.5346
Q15459	SF3A1_HUMAN Splicing factor 3A subunit 1 OS=Homo sapiens OX=9606 GN=SF3A1 PE=1 SV=1	19	19	19			1.02483	-0.250108	0.094443	1.1893	-2.18284	18.8829	18.8377	18.7886	19.1297	18.6997	19.1541
O43663	PRC1_HUMAN Protein regulator of cytokinesis 1 OS=Homo sapiens OX=9606 GN=PRC1 PE=1 SV=2	9	9	9			1.02337	-0.599516	0.0947611	1.51521	-2.17985	16.7008	17.6534	17.2172	17.8057	17.6228	17.8802
Q12906	ILF3_HUMAN Interleukin enhancer-binding factor 3 OS=Homo sapiens OX=9606 GN=ILF3 PE=1 SV=3	28	28	27			1.02298	-0.141307	0.0948462	1.1029	-2.17904	20.5489	20.698	20.6683	20.761	20.6835	20.8657
Q13637	RAB32_HUMAN Ras-related protein Rab-32 OS=Homo sapiens OX=9606 GN=RAB32 PE=1 SV=3	6	6	6			1.0195	0.371708	0.0956093	0.772867	2.17188	18.4964	18.5857	18.9387	18.3447	18.9645	18.3539
Q16531	DDB1_HUMAN DNA damage-binding protein 1 OS=Homo sapiens OX=9606 GN=DDB1 PE=1 SV=1	27	27	27			1.0181	-0.212123	0.095918	1.15839	-2.169	18.9892	19.1264	19.157	19.2348	18.975	19.3964
P25398	RS12_HUMAN 40S ribosomal protein S12 OS=Homo sapiens OX=9606 GN=RPS12 PE=1 SV=3	5	5	5			1.01788	-0.477796	0.0959666	1.39261	-2.16853	20.2703	20.1662	19.7866	20.6441	19.7281	20.4081
P56134	ATPK_HUMAN ATP synthase subunit f, mitochondrial OS=Homo sapiens OX=9606 GN=ATP5MF PE=1 SV=3	3	3	3			1.0173	0.134277	0.0960948	0.911126	2.16735	20.7376	20.5848	20.7331	20.5132	20.5611	20.5311
Q9UMR2	DD19B_HUMAN ATP-dependent RNA helicase DDX19B OS=Homo sapiens OX=9606 GN=DDX19B PE=1 SV=1	12	3	3			1.01696	-0.403304	0.0961701	1.32253	-2.16665	16.0945	16.5459	16.0728	16.5116	16.5354	16.8551
Q9UM54	MYO6_HUMAN Unconventional myosin-VI OS=Homo sapiens OX=9606 GN=MYO6 PE=1 SV=4	24	24	24			1.01459	-0.149384	0.0966963	1.1091	-2.16178	18.1903	18.2435	18.1091	18.2162	18.135	18.4229
A5YKK6	CNOT1_HUMAN CCR4-NOT transcription complex subunit 1 OS=Homo sapiens OX=9606 GN=CNOT1 PE=1 SV=2	19	19	18			1.01263	0.231787	0.0971337	0.851579	2.15775	17.4222	17.0336	17.3118	17.2182	17.5384	17.3253
Q53EL6	PDCD4_HUMAN Programmed cell death protein 4 OS=Homo sapiens OX=9606 GN=PDCD4 PE=1 SV=2	7	7	7			1.01237	-0.829499	0.0971919	1.77707	-2.15722	15.7186	16.7688	16.7631	16.8591	15.5317	16.874
Q9Y3L5	RAP2C_HUMAN Ras-related protein Rap-2c OS=Homo sapiens OX=9606 GN=RAP2C PE=1 SV=1	4	2	2			1.01138	-0.0280336	0.0974137	1.01962	-2.15517	17.0556	17.0647	17.0584	17.0717	17.0217	17.0835
O95817	BAG3_HUMAN BAG family molecular chaperone regulator 3 OS=Homo sapiens OX=9606 GN=BAG3 PE=1 SV=3	9	9	9			1.01078	-0.486719	0.0975484	1.40125	-2.15394	17.6306	17.5157	17.1868	18.0333	17.0771	17.8056
P18754	RCC1_HUMAN Regulator of chromosome condensation OS=Homo sapiens OX=9606 GN=RCC1 PE=1 SV=1	9	9	9			1.01066	-0.167138	0.0975753	1.12283	-2.15371	18.3387	18.4569	18.4062	18.6377	18.27	18.4217
P53384	NUBP1_HUMAN Cytosolic Fe-S cluster assembly factor NUBP1 OS=Homo sapiens OX=9606 GN=NUBP1 PE=1 SV=2	5	5	3			1.01049	3.78038	0.0976135	0.0727767	2.15336	20.753	15.7518	20.9642	14.7799	20.6113	20.4557
Q8IX04	UEVLD_HUMAN Ubiquitin-conjugating enzyme E2 variant 3 OS=Homo sapiens OX=9606 GN=UEVLD PE=1 SV=2	4	4	4			1.00909	-0.520448	0.0979287	1.4344	-2.15047	15.367	16.4036	16.1539	16.3394	16.003	16.3424
P30044	PRDX5_HUMAN Peroxiredoxin-5, mitochondrial OS=Homo sapiens OX=9606 GN=PRDX5 PE=1 SV=4	7	7	7			1.00814	-0.370946	0.0981432	1.2932	-2.14853	20.4902	20.9815	20.1882	20.709	20.3658	20.4665
P18085	ARF4_HUMAN ADP-ribosylation factor 4 OS=Homo sapiens OX=9606 GN=ARF4 PE=1 SV=3	10	10	6			1.00779	0.344571	0.0982223	0.787542	2.14781	21.553	21.5316	22.018	21.5246	22.0491	21.5303
O00267	SPT5H_HUMAN Transcription elongation factor SPT5 OS=Homo sapiens OX=9606 GN=SUPT5H PE=1 SV=1	13	13	13			1.00711	-0.296656	0.0983762	1.22829	-2.14641	17.5504	17.5231	17.406	17.6996	17.1535	17.7772
Q15392	DHC24_HUMAN Delta(24)-sterol reductase OS=Homo sapiens OX=9606 GN=DHCR24 PE=1 SV=2	11	11	11			1.0052	-0.269688	0.0988098	1.20555	-2.1425	18.675	19.2553	19.0207	19.1896	19.0154	19.0752
Q00839	HNRPU_HUMAN Heterogeneous nuclear ribonucleoprotein U OS=Homo sapiens OX=9606 GN=HNRNPU PE=1 SV=6	27	27	27			1.00506	0.150719	0.0988417	0.900801	2.1422	21.8803	21.8655	21.9698	21.6796	21.843	21.6958
Q2TAY7	SMU1_HUMAN WD40 repeat-containing protein SMU1 OS=Homo sapiens OX=9606 GN=SMU1 PE=1 SV=2	8	8	8			1.00428	0.23782	0.0990193	0.848026	2.14061	17.6026	17.4628	17.9647	17.5753	17.7481	17.5638
P48681	NEST_HUMAN Nestin OS=Homo sapiens OX=9606 GN=NES PE=1 SV=2	53	53	53			1.00407	0.15167	0.0990672	0.900208	2.14019	20.3549	20.2861	20.4908	20.2072	20.4955	20.3929
Q8TCS8	PNPT1_HUMAN Polyribonucleotide nucleotidyltransferase 1, mitochondrial OS=Homo sapiens OX=9606 GN=PNPT1 PE=1 SV=2	10	10	10			1.00362	-0.261635	0.0991699	1.19884	-2.13925	18.1854	18.4427	18.356	18.3474	17.9618	18.4981
Q9NZN3	EHD3_HUMAN EH domain-containing protein 3 OS=Homo sapiens OX=9606 GN=EHD3 PE=1 SV=2	23	14	13			1.00085	0.279479	0.0998045	0.823888	2.13358	19.4587	19.0734	19.0387	18.9651	19.3559	18.9763
Q99661	KIF2C_HUMAN Kinesin-like protein KIF2C OS=Homo sapiens OX=9606 GN=KIF2C PE=1 SV=2	9	9	9			1.00028	0.609834	0.0999355	0.655272	2.13242	16.5271	15.4938	16.3186	16.1093	16.8633	16.2763
O60869	EDF1_HUMAN Endothelial differentiation-related factor 1 OS=Homo sapiens OX=9606 GN=EDF1 PE=1 SV=1	2	2	2			0.999693	2.19394	0.100071	0.218554	2.13122	18.047	15.0317	18.2097	18.1637	18.8225	15.302
P60468	SC61B_HUMAN Protein transport protein Sec61 subunit beta OS=Homo sapiens OX=9606 GN=SEC61B PE=1 SV=2	3	3	3			0.99921	3.39523	0.100182	0.095046	2.13023	20.4566	20.4786	20.8362	16.3449	20.9948	15.2785
P54819	KAD2_HUMAN Adenylate kinase 2, mitochondrial OS=Homo sapiens OX=9606 GN=AK2 PE=1 SV=2	9	9	9			0.998399	-0.26359	0.100369	1.20046	-2.12857	18.9328	19.3439	18.9077	19.3725	19.1786	19.0933
O95967	FBLN4_HUMAN EGF-containing fibulin-like extracellular matrix protein 2 OS=Homo sapiens OX=9606 GN=EFEMP2 PE=1 SV=3	2	2	2			0.997479	-0.565715	0.100582	1.48012	-2.12669	16.2677	16.7377	15.8451	16.0966	15.8017	16.7774
P62249	RS16_HUMAN 40S ribosomal protein S16 OS=Homo sapiens OX=9606 GN=RPS16 PE=1 SV=2	4	4	4			0.996563	0.597727	0.100795	0.660794	2.12481	20.5466	20.7228	21.1174	20.1469	21.2708	20.2718
Q9BXW6	OSBL1_HUMAN Oxysterol-binding protein-related protein 1 OS=Homo sapiens OX=9606 GN=OSBPL1A PE=1 SV=2	6	6	6			0.995709	0.343136	0.100993	0.788326	2.12307	16.2061	15.5686	16.1686	15.9451	16.2724	16.104
O75368	SH3L1_HUMAN SH3 domain-binding glutamic acid-rich-like protein OS=Homo sapiens OX=9606 GN=SH3BGRL PE=1 SV=1	5	5	5			0.995023	-0.686476	0.101153	1.60935	-2.12166	17.4366	17.6358	17.3062	18.6294	17.7697	18.3067
Q53F19	NCBP3_HUMAN Nuclear cap-binding protein subunit 3 OS=Homo sapiens OX=9606 GN=NCBP3 PE=1 SV=2	2	2	2			0.994654	-0.938383	0.101239	1.91638	-2.12091	16.5614	16.8194	15.0608	16.5676	15.6518	16.7021
Q9UEW8	STK39_HUMAN STE20/SPS1-related proline-alanine-rich protein kinase OS=Homo sapiens OX=9606 GN=STK39 PE=1 SV=3	11	9	9			0.993445	-0.35173	0.101521	1.27609	-2.11844	17.7147	18.0435	17.9321	18.3268	18.1141	18.4458
Q9Y6K5	OAS3_HUMAN 2-5-oligoadenylate synthase 3 OS=Homo sapiens OX=9606 GN=OAS3 PE=1 SV=3	4	4	4			0.992995	-0.928663	0.101626	1.90351	-2.11752	15.4465	16.2438	15.1676	16.2322	14.396	15.3201
P51148	RAB5C_HUMAN Ras-related protein Rab-5C OS=Homo sapiens OX=9606 GN=RAB5C PE=1 SV=2	7	7	5			0.992166	0.186523	0.10182	0.878721	2.11582	20.0808	19.9383	20.2977	20.0222	20.272	20.1304
Q9ULQ1	TPC1_HUMAN Two pore calcium channel protein 1 OS=Homo sapiens OX=9606 GN=TPCN1 PE=1 SV=3	2	2	2			0.992164	1.89548	0.101821	0.268784	2.11582	15.3757	15.349	17.9876	14.9673	18.0687	15.4292
C4AMC7	WASH3_HUMAN Putative WAS protein family homolog 3 OS=Homo sapiens OX=9606 GN=WASH3P PE=1 SV=2;sp	5	5	1			0.992158	-0.323891	0.101822	1.2517	-2.1158	17.4785	17.5722	16.9512	17.52	17.2201	17.5292
Q15208	STK38_HUMAN Serine/threonine-protein kinase 38 OS=Homo sapiens OX=9606 GN=STK38 PE=1 SV=1	4	4	4			0.992012	-0.337521	0.101856	1.26358	-2.11551	17.0604	17.0299	16.942	17.3381	16.6284	17.2754
P32119	PRDX2_HUMAN Peroxiredoxin-2 OS=Homo sapiens OX=9606 GN=PRDX2 PE=1 SV=5	6	5	5			0.99182	-0.737652	0.101901	1.66746	-2.11511	19.8789	19.8637	18.9437	20.09	18.7878	19.8697
P05413	FABPH_HUMAN Fatty acid-binding protein, heart OS=Homo sapiens OX=9606 GN=FABP3 PE=1 SV=4	7	7	7			0.991788	-0.611489	0.101909	1.52784	-2.11505	19.3724	19.3217	18.8654	20.175	19.2232	19.7988
Q96GQ7	DDX27_HUMAN Probable ATP-dependent RNA helicase DDX27 OS=Homo sapiens OX=9606 GN=DDX27 PE=1 SV=2	8	8	8			0.99082	-0.335445	0.102136	1.26177	-2.11307	16.5805	17.298	16.9101	17.064	17.0675	17.2024
Q9BRK3	MXRA8_HUMAN Matrix remodeling-associated protein 8 OS=Homo sapiens OX=9606 GN=MXRA8 PE=1 SV=1	4	4	4			0.988063	-0.558852	0.102787	1.4731	-2.10744	17.2397	17.4017	16.4453	17.3844	16.548	17.1234
P31153	METK2_HUMAN S-adenosylmethionine synthase isoform type-2 OS=Homo sapiens OX=9606 GN=MAT2A PE=1 SV=1	10	10	10			0.986515	0.37819	0.103154	0.769402	2.10428	19.9236	19.8513	20.3789	19.9332	20.5121	19.8956
P00352	AL1A1_HUMAN Retinal dehydrogenase 1 OS=Homo sapiens OX=9606 GN=ALDH1A1 PE=1 SV=2	28	28	27			0.986082	0.525374	0.103257	0.694779	2.1034	18.8443	18.1643	18.6822	18.7726	18.9971	18.0107
O60493	SNX3_HUMAN Sorting nexin-3 OS=Homo sapiens OX=9606 GN=SNX3 PE=1 SV=3	6	6	6			0.985526	-0.35987	0.103389	1.28331	-2.10226	18.1672	18.304	17.6487	18.2149	17.7283	18.1049
Q9H6Z4	RANB3_HUMAN Ran-binding protein 3 OS=Homo sapiens OX=9606 GN=RANBP3 PE=1 SV=1	8	8	7			0.98542	-0.243289	0.103414	1.18369	-2.10205	18.2155	18.324	17.8604	18.1726	17.9445	18.2536
Q9HCU5	PREB_HUMAN Prolactin regulatory element-binding protein OS=Homo sapiens OX=9606 GN=PREB PE=1 SV=2	5	5	5			0.983506	-0.659757	0.103871	1.57982	-2.09814	22.3791	22.9581	22.7513	23.4709	22.0071	22.6878
P67809	YBOX1_HUMAN Y-box-binding protein 1 OS=Homo sapiens OX=9606 GN=YBX1 PE=1 SV=3	15	15	10			0.983283	-0.195903	0.103924	1.14544	-2.09769	22.2905	22.3356	22.0331	22.2762	22.0002	22.2997
P62314	SMD1_HUMAN Small nuclear ribonucleoprotein Sm D1 OS=Homo sapiens OX=9606 GN=SNRPD1 PE=1 SV=1	5	5	5			0.982645	-0.252461	0.104077	1.19124	-2.09639	19.079	19.2	18.9332	19.3584	19.2537	19.4648
P00338	LDHA_HUMAN L-lactate dehydrogenase A chain OS=Homo sapiens OX=9606 GN=LDHA PE=1 SV=2	23	23	22			0.982539	0.151068	0.104102	0.900584	2.09617	23.8283	23.6225	23.7343	23.5631	23.6004	23.5241
P51884	LUM_HUMAN Lumican OS=Homo sapiens OX=9606 GN=LUM PE=1 SV=2	5	5	5			0.982187	-0.368902	0.104187	1.29137	-2.09545	15.9277	15.8292	15.6792	16.1662	15.4704	16.1886
P23743	DGKA_HUMAN Diacylglycerol kinase alpha OS=Homo sapiens OX=9606 GN=DGKA PE=1 SV=3	8	8	8			0.981817	1.34354	0.104276	0.394053	2.0947	18.2432	15.3042	17.4297	17.3228	17.6196	16.6348
Q9H0V9	LMA2L_HUMAN VIP36-like protein OS=Homo sapiens OX=9606 GN=LMAN2L PE=1 SV=1	2	2	2			0.981586	1.18807	0.104331	0.43889	2.09423	16.2192	15.2263	16.4685	16.2007	16.5728	14.2694
Q9Y315	DEOC_HUMAN Deoxyribose-phosphate aldolase OS=Homo sapiens OX=9606 GN=DERA PE=1 SV=2	4	4	4			0.980505	0.172976	0.104591	0.887011	2.09202	16.1813	16.237	16.3817	16.0585	16.3235	16.072
P00734	THRB_HUMAN Prothrombin OS=Homo sapiens OX=9606 GN=F2 PE=1 SV=2	21	21	21			0.979593	-0.5402	0.104811	1.45417	-2.09017	20.994	22.0071	21.1395	21.7859	21.2084	21.1695
Q9BV86	NTM1A_HUMAN N-terminal Xaa-Pro-Lys N-methyltransferase 1 OS=Homo sapiens OX=9606 GN=NTMT1 PE=1 SV=3	7	7	7			0.978796	-0.177684	0.105004	1.13107	-2.08854	17.8892	18.0252	17.6305	17.8982	17.8064	17.9357
Q9NR31	SAR1A_HUMAN GTP-binding protein SAR1a OS=Homo sapiens OX=9606 GN=SAR1A PE=1 SV=1	9	7	7			0.975712	-0.261831	0.105752	1.199	-2.08226	19.3348	19.5254	19.5256	19.7198	19.5062	19.9069
P35520	CBS_HUMAN Cystathionine beta-synthase OS=Homo sapiens OX=9606 GN=CBS PE=1 SV=2;sp	6	6	6			0.975282	0.553525	0.105857	0.681353	2.08139	17.2513	16.7334	17.2946	17.1538	17.2375	16.2356
P49356	FNTB_HUMAN Protein farnesyltransferase subunit beta OS=Homo sapiens OX=9606 GN=FNTB PE=1 SV=1	3	3	3			0.974625	1.67924	0.106017	0.312247	2.08005	18.8462	18.2244	18.389	15.7304	17.9562	16.1988
Q9H2G2	SLK_HUMAN STE20-like serine/threonine-protein kinase OS=Homo sapiens OX=9606 GN=SLK PE=1 SV=1	21	21	20			0.973849	-0.176835	0.106206	1.1304	-2.07847	18.0402	18.0277	17.9122	18.2066	17.815	18.0636
Q9NRW3	ABC3C_HUMAN DNA dC->dU-editing enzyme APOBEC-3C OS=Homo sapiens OX=9606 GN=APOBEC3C PE=1 SV=2	5	5	5			0.973298	-0.523829	0.106341	1.43777	-2.07735	17.2927	17.9965	18.0932	18.2237	17.5617	18.2989
Q9UJZ1	STML2_HUMAN Stomatin-like protein 2, mitochondrial OS=Homo sapiens OX=9606 GN=STOML2 PE=1 SV=1	14	14	13			0.969866	-0.131498	0.107185	1.09543	-2.07037	19.5103	19.4649	19.3742	19.5968	19.401	19.6184
Q96P70	IPO9_HUMAN Importin-9 OS=Homo sapiens OX=9606 GN=IPO9 PE=1 SV=3	12	12	12			0.968352	-0.104015	0.107559	1.07476	-2.0673	19.3293	19.3838	19.2238	19.4263	19.3853	19.4403
Q9UBE0	SAE1_HUMAN SUMO-activating enzyme subunit 1 OS=Homo sapiens OX=9606 GN=SAE1 PE=1 SV=1	9	9	7			0.966485	-0.202477	0.108023	1.15067	-2.0635	19.8485	19.8731	19.6141	19.8228	19.6746	20.0487
O60884	DNJA2_HUMAN DnaJ homolog subfamily A member 2 OS=Homo sapiens OX=9606 GN=DNAJA2 PE=1 SV=1	12	12	12			0.965694	-0.272343	0.10822	1.20777	-2.06189	19.5271	19.4995	19.0915	19.5625	19.2226	19.5962
P13797	PLST_HUMAN Plastin-3 OS=Homo sapiens OX=9606 GN=PLS3 PE=1 SV=4	30	30	29			0.965294	-0.206965	0.108319	1.15426	-2.06108	19.9468	19.9401	19.7824	19.97	19.7558	20.1958
Q14315	FLNC_HUMAN Filamin-C OS=Homo sapiens OX=9606 GN=FLNC PE=1 SV=3	119	112	108			0.96485	0.116	0.10843	0.922742	2.06018	22.9018	22.7061	22.82	22.6904	22.8732	22.8505
Q14847	LASP1_HUMAN LIM and SH3 domain protein 1 OS=Homo sapiens OX=9606 GN=LASP1 PE=1 SV=2	11	11	11			0.963554	-0.444719	0.108754	1.36105	-2.05755	19.2814	19.79	19.1201	19.9485	19.8164	19.8136
P28161	GSTM2_HUMAN Glutathione S-transferase Mu 2 OS=Homo sapiens OX=9606 GN=GSTM2 PE=1 SV=2	9	5	4			0.963013	-0.126412	0.10889	1.09158	-2.05645	19.7588	19.9505	19.9271	20.0397	19.8379	19.9128
P51970	NDUA8_HUMAN NADH dehydrogenase [ubiquinone] 1 alpha subcomplex subunit 8 OS=Homo sapiens OX=9606 GN=NDUFA8 PE=1 SV=3	2	2	2			0.962474	-1.4417	0.109025	2.71641	-2.05536	17.2082	16.9609	15.4229	17.6101	15.0079	17.3931
P49441	INPP_HUMAN Inositol polyphosphate 1-phosphatase OS=Homo sapiens OX=9606 GN=INPP1 PE=1 SV=1	6	6	6			0.961981	0.227123	0.109149	0.854337	2.05436	19.1915	18.8539	18.9389	18.9234	18.9877	18.6594
Q9UJW0	DCTN4_HUMAN Dynactin subunit 4 OS=Homo sapiens OX=9606 GN=DCTN4 PE=1 SV=1	8	8	8			0.96169	0.723324	0.109222	0.6057	2.05377	18.6794	18.4977	18.6226	18.1099	19.6422	18.1667
Q13643	FHL3_HUMAN Four and a half LIM domains protein 3 OS=Homo sapiens OX=9606 GN=FHL3 PE=1 SV=4	3	3	3			0.961684	-1.82608	0.109223	3.54572	-2.05376	14.2813	15.0243	15.1842	17.4559	15.1524	17.616
O75844	FACE1_HUMAN CAAX prenyl protease 1 homolog OS=Homo sapiens OX=9606 GN=ZMPSTE24 PE=1 SV=2	9	9	9			0.96016	-0.209838	0.109607	1.15656	-2.05067	19.0597	19.401	19.3376	19.3777	19.0391	19.2871
Q5VSL9	STRP1_HUMAN Striatin-interacting protein 1 OS=Homo sapiens OX=9606 GN=STRIP1 PE=1 SV=1	5	5	5			0.958456	1.13325	0.110038	0.455888	2.04721	17.7279	16.5583	16.8503	15.2967	17.5597	16.8831
O60264	SMCA5_HUMAN SWI/SNF-related matrix-associated actin-dependent regulator of chromatin subfamily A member 5 OS=Homo sapiens OX=9606 GN=SMARCA5 PE=1 SV=1	12	12	9			0.958415	0.277931	0.110049	0.824773	2.04713	17.1474	16.972	17.2483	17.181	17.3455	16.7545
P78417	GSTO1_HUMAN Glutathione S-transferase omega-1 OS=Homo sapiens OX=9606 GN=GSTO1 PE=1 SV=2	10	10	10			0.957284	0.482351	0.110336	0.71581	2.04483	21.0722	21.2313	21.4687	20.7684	21.6892	20.7834
P11172	UMPS_HUMAN Uridine 5-monophosphate synthase OS=Homo sapiens OX=9606 GN=UMPS PE=1 SV=1	8	8	8			0.956943	0.481254	0.110422	0.716355	2.04414	17.6327	17.5165	18.2268	17.6899	18.3897	17.599
Q8N3C0	ASCC3_HUMAN Activating signal cointegrator 1 complex subunit 3 OS=Homo sapiens OX=9606 GN=ASCC3 PE=1 SV=3	17	17	17			0.955599	-0.271664	0.110765	1.2072	-2.04142	17.0589	17.0265	16.8318	17.1863	16.9319	17.4248
Q9Y2Z0	SGT1_HUMAN Protein SGT1 homolog OS=Homo sapiens OX=9606 GN=SUGT1 PE=1 SV=3	14	14	14			0.955254	-0.268614	0.110853	1.20465	-2.04072	18.9759	18.958	18.9662	19.3768	18.843	19.2561
Q86VN1	VPS36_HUMAN Vacuolar protein-sorting-associated protein 36 OS=Homo sapiens OX=9606 GN=VPS36 PE=1 SV=1	3	3	3			0.95481	0.960918	0.110966	0.51373	2.03982	16.1978	16.06	15.9763	14.4867	16.2516	14.9962
P09622	DLDH_HUMAN Dihydrolipoyl dehydrogenase, mitochondrial OS=Homo sapiens OX=9606 GN=DLD PE=1 SV=2	11	11	11			0.95467	0.172074	0.111002	0.887566	2.03954	19.9711	19.9804	20.0474	19.9155	20.2016	19.808
O43592	XPOT_HUMAN Exportin-T OS=Homo sapiens OX=9606 GN=XPOT PE=1 SV=2	16	16	16			0.954393	-0.152882	0.111073	1.11179	-2.03898	18.5554	18.5448	18.542	18.677	18.4266	18.7608
P51991	ROA3_HUMAN Heterogeneous nuclear ribonucleoprotein A3 OS=Homo sapiens OX=9606 GN=HNRNPA3 PE=1 SV=2	17	17	17			0.953614	-0.234461	0.111272	1.17647	-2.0374	20.3705	20.3471	20.1075	20.4378	19.9918	20.3883
P62750	RL23A_HUMAN 60S ribosomal protein L23a OS=Homo sapiens OX=9606 GN=RPL23A PE=1 SV=1	10	10	10			0.951581	0.809391	0.111794	0.570623	2.03328	21.2261	21.5219	22.0637	20.864	22.1945	20.6701
P51812	KS6A3_HUMAN Ribosomal protein S6 kinase alpha-3 OS=Homo sapiens OX=9606 GN=RPS6KA3 PE=1 SV=1	6	6	6			0.950734	-0.45289	0.112012	1.36878	-2.03157	17.2919	17.6647	16.7968	17.3037	17.3119	17.7909
P49257	LMAN1_HUMAN Protein ERGIC-53 OS=Homo sapiens OX=9606 GN=LMAN1 PE=1 SV=2	15	15	15			0.950164	-0.312023	0.112159	1.24145	-2.03042	20.5739	20.5837	20.3836	20.6405	20.0706	20.7401
Q96FW1	OTUB1_HUMAN Ubiquitin thioesterase OTUB1 OS=Homo sapiens OX=9606 GN=OTUB1 PE=1 SV=2	11	11	10			0.950146	0.174756	0.112164	0.885917	2.03038	19.7444	19.4628	19.5561	19.333	19.5481	19.5284
P31040	SDHA_HUMAN Succinate dehydrogenase [ubiquinone] flavoprotein subunit, mitochondrial OS=Homo sapiens OX=9606 GN=SDHA PE=1 SV=2	19	19	19			0.94984	-0.104634	0.112243	1.07522	-2.02976	19.9051	19.8868	19.8674	20.0025	19.777	19.9742
P49419	AL7A1_HUMAN Alpha-aminoadipic semialdehyde dehydrogenase OS=Homo sapiens OX=9606 GN=ALDH7A1 PE=1 SV=5	15	15	15			0.949211	0.180876	0.112406	0.882167	2.02849	19.9432	19.7554	19.9632	19.8978	19.8883	19.5989
P23142	FBLN1_HUMAN Fibulin-1 OS=Homo sapiens OX=9606 GN=FBLN1 PE=1 SV=4	19	19	19			0.94871	-0.260036	0.112536	1.19751	-2.02748	20.8551	21.1661	21.1138	21.3871	21.2009	21.3967
Q96AJ9	VTI1A_HUMAN Vesicle transport through interaction with t-SNAREs homolog 1A OS=Homo sapiens OX=9606 GN=VTI1A PE=1 SV=2	2	2	2			0.947268	2.01753	0.11291	0.246981	2.02456	15.8643	15.8008	19.095	15.4053	17.0191	14.7197
P08123	CO1A2_HUMAN Collagen alpha-2(I) chain OS=Homo sapiens OX=9606 GN=COL1A2 PE=1 SV=7	22	22	22			0.94622	-0.278187	0.113183	1.21267	-2.02244	20.0942	20.5742	20.2657	20.4056	20.475	20.6895
Q9BY89	K1671_HUMAN Uncharacterized protein KIAA1671 OS=Homo sapiens OX=9606 GN=KIAA1671 PE=1 SV=2	4	4	4			0.946156	-2.25442	0.113199	4.77142	-2.02231	18.6126	18.6034	15.6533	18.5063	15.0209	18.9404
O15160	RPAC1_HUMAN DNA-directed RNA polymerases I and III subunit RPAC1 OS=Homo sapiens OX=9606 GN=POLR1C PE=1 SV=1	8	8	8			0.944046	0.372868	0.113751	0.772246	2.01805	17.8312	17.8777	17.9411	17.6145	18.2702	17.4318
Q96HD1	CREL1_HUMAN Protein disulfide isomerase CRELD1 OS=Homo sapiens OX=9606 GN=CRELD1 PE=1 SV=3	3	3	3			0.943562	-1.57014	0.113878	2.96934	-2.01707	15.4108	18.0255	15.5406	15.4475	15.1249	17.3138
O60502	OGA_HUMAN Protein O-GlcNAcase OS=Homo sapiens OX=9606 GN=OGA PE=1 SV=2	10	10	9			0.943458	0.42826	0.113905	0.743158	2.01686	17.0484	16.6997	16.6287	16.48	16.893	16.1055
P08651	NFIC_HUMAN Nuclear factor 1 C-type OS=Homo sapiens OX=9606 GN=NFIC PE=1 SV=2	3	3	3			0.94322	1.56698	0.113967	0.337514	2.01638	17.1351	17.1763	17.6242	14.5319	17.4836	15.8338
P18084	ITB5_HUMAN Integrin beta-5 OS=Homo sapiens OX=9606 GN=ITGB5 PE=1 SV=1	8	8	8			0.943169	0.319471	0.113981	0.801364	2.01627	16.9158	16.5447	17.1244	16.4988	16.5973	16.6357
Q16850	CP51A_HUMAN Lanosterol 14-alpha demethylase OS=Homo sapiens OX=9606 GN=CYP51A1 PE=1 SV=3	10	10	10			0.942924	0.169127	0.114045	0.889381	2.01578	19.2729	19.0475	19.2621	19.2106	19.1737	18.9432
Q8NE86	MCU_HUMAN Calcium uniporter protein, mitochondrial OS=Homo sapiens OX=9606 GN=MCU PE=1 SV=1	6	6	6			0.94279	-0.139592	0.11408	1.10159	-2.01551	17.5056	17.6781	17.6617	17.6341	17.4432	17.7171
Q15126	PMVK_HUMAN Phosphomevalonate kinase OS=Homo sapiens OX=9606 GN=PMVK PE=1 SV=3	4	4	4			0.942394	-0.427343	0.114184	1.34475	-2.01471	17.1472	17.6529	17.5061	18.0102	17.7475	18.0197
P07360	CO8G_HUMAN Complement component C8 gamma chain OS=Homo sapiens OX=9606 GN=C8G PE=1 SV=3	7	7	7			0.942293	-1.39634	0.114211	2.63233	-2.01451	16.4698	18.6459	18.0161	19.6882	18.5156	18.8565
P43307	SSRA_HUMAN Translocon-associated protein subunit alpha OS=Homo sapiens OX=9606 GN=SSR1 PE=1 SV=3	3	3	3			0.939947	4.069	0.114829	0.0595812	2.00977	20.3002	14.7069	21.2335	20.8595	21.2664	15.0267
Q92879	CELF1_HUMAN CUGBP Elav-like family member 1 OS=Homo sapiens OX=9606 GN=CELF1 PE=1 SV=2	6	6	5			0.937759	-0.17437	0.115409	1.12847	-2.00535	16.9779	16.9514	16.7624	16.9805	16.7033	17.0349
O00505	IMA4_HUMAN Importin subunit alpha-4 OS=Homo sapiens OX=9606 GN=KPNA3 PE=1 SV=2	12	12	10			0.935831	-0.171406	0.115923	1.12616	-2.00146	19.0851	19.2288	18.9497	19.0186	18.9239	19.2255
P60709	ACTB_HUMAN Actin, cytoplasmic 1 OS=Homo sapiens OX=9606 GN=ACTB PE=1 SV=1	24	2	2			0.934271	0.261782	0.11634	0.834057	1.99832	25.389	25.1827	25.1196	25.0899	25.4546	24.9051
Q7L2H7	EIF3M_HUMAN Eukaryotic translation initiation factor 3 subunit M OS=Homo sapiens OX=9606 GN=EIF3M PE=1 SV=1	16	16	16			0.933026	-0.187835	0.116674	1.13905	-1.99581	20.0336	20.0722	20.0487	20.186	19.7797	20.1673
Q13232	NDK3_HUMAN Nucleoside diphosphate kinase 3 OS=Homo sapiens OX=9606 GN=NME3 PE=1 SV=2	2	2	2			0.932877	-0.411679	0.116714	1.33023	-1.99551	15.9365	16.6247	16.6409	16.714	16.2593	16.733
Q92896	GSLG1_HUMAN Golgi apparatus protein 1 OS=Homo sapiens OX=9606 GN=GLG1 PE=1 SV=2	29	29	29			0.931524	-0.117245	0.117078	1.08466	-1.99278	19.4217	19.4459	19.3576	19.4376	19.2251	19.4727
P04183	KITH_HUMAN Thymidine kinase, cytosolic OS=Homo sapiens OX=9606 GN=TK1 PE=1 SV=2	5	5	5			0.931514	-0.200073	0.117081	1.14876	-1.99276	17.1814	17.266	17.0636	17.1836	16.8489	17.2445
P21281	VATB2_HUMAN V-type proton ATPase subunit B, brain isoform OS=Homo sapiens OX=9606 GN=ATP6V1B2 PE=1 SV=3	20	20	20			0.931299	-0.250417	0.117139	1.18955	-1.99233	19.1735	19.1303	19.0053	19.3089	19.0357	19.5265
Q9H9A5	CNO10_HUMAN CCR4-NOT transcription complex subunit 10 OS=Homo sapiens OX=9606 GN=CNOT10 PE=1 SV=1	5	5	5			0.930847	-1.4564	0.117261	2.74423	-1.99142	15.4054	14.9867	13.532	16.5655	14.5712	16.3256
Q15366	PCBP2_HUMAN Poly(rC)-binding protein 2 OS=Homo sapiens OX=9606 GN=PCBP2 PE=1 SV=1	14	12	11			0.93062	0.226414	0.117322	0.854757	1.99096	21.5588	21.5561	21.8359	21.4542	21.8999	21.605
O43765	SGTA_HUMAN Small glutamine-rich tetratricopeptide repeat-containing protein alpha OS=Homo sapiens OX=9606 GN=SGTA PE=1 SV=1	7	7	7			0.930601	-0.160728	0.117327	1.11785	-1.99092	18.8949	18.8654	18.7694	19.0617	18.7043	18.9236
Q6IBS0	TWF2_HUMAN Twinfilin-2 OS=Homo sapiens OX=9606 GN=TWF2 PE=1 SV=2	11	11	11			0.930017	-0.265195	0.117485	1.2018	-1.98974	19.5024	19.4259	19.3324	19.6842	19.1397	19.66
Q9Y2B0	CNPY2_HUMAN Protein canopy homolog 2 OS=Homo sapiens OX=9606 GN=CNPY2 PE=1 SV=1	8	8	8			0.929182	-0.253834	0.117711	1.19237	-1.98806	19.2531	19.3385	19.2894	19.7704	19.2841	19.4792
P13671	CO6_HUMAN Complement component C6 OS=Homo sapiens OX=9606 GN=C6 PE=1 SV=3	21	21	21			0.927956	-1.22316	0.118044	2.33458	-1.98559	18.7058	21.0327	20.1612	21.3933	20.6782	20.7888
Q8WUM0	NU133_HUMAN Nuclear pore complex protein Nup133 OS=Homo sapiens OX=9606 GN=NUP133 PE=1 SV=2	22	22	22			0.927143	-0.0960979	0.118265	1.06888	-1.98396	18.4397	18.4922	18.4054	18.4521	18.2846	18.4738
Q8ND04	SMG8_HUMAN Protein SMG8 OS=Homo sapiens OX=9606 GN=SMG8 PE=1 SV=1	3	3	3			0.926091	0.833836	0.118552	0.561036	1.98184	16.371	15.3079	16.0138	14.5418	15.2173	15.2509
O14980	XPO1_HUMAN Exportin-1 OS=Homo sapiens OX=9606 GN=XPO1 PE=1 SV=1	28	28	28			0.925388	-0.0709604	0.118744	1.05042	-1.98042	20.2564	20.3403	20.3343	20.3521	20.2148	20.326
P49006	MRP_HUMAN MARCKS-related protein OS=Homo sapiens OX=9606 GN=MARCKSL1 PE=1 SV=2	7	7	7			0.92505	0.386341	0.118837	0.765068	1.97974	20.1659	19.9127	20.7064	20.239	20.618	20.1796
Q66K74	MAP1S_HUMAN Microtubule-associated protein 1S OS=Homo sapiens OX=9606 GN=MAP1S PE=1 SV=2	7	7	7			0.923932	0.498818	0.119143	0.707686	1.97749	17.7612	17.0999	17.8167	17.124	17.9838	17.8413
Q92841	DDX17_HUMAN Probable ATP-dependent RNA helicase DDX17 OS=Homo sapiens OX=9606 GN=DDX17 PE=1 SV=2	24	23	18			0.923929	0.273808	0.119144	0.827133	1.97749	20.3843	20.3643	20.5977	20.3555	20.8578	20.2985
P62851	RS25_HUMAN 40S ribosomal protein S25 OS=Homo sapiens OX=9606 GN=RPS25 PE=1 SV=1	3	3	3			0.922712	4.07809	0.119478	0.0592069	1.97504	21.39	21.5844	21.3253	15.4544	21.9393	15.3815
Q93063	EXT2_HUMAN Exostosin-2 OS=Homo sapiens OX=9606 GN=EXT2 PE=1 SV=1	2	2	2			0.92246	-0.186782	0.119547	1.13822	-1.97453	15.5002	15.7049	15.6464	15.7201	15.3374	15.6193
P53701	CCHL_HUMAN Cytochrome c-type heme lyase OS=Homo sapiens OX=9606 GN=HCCS PE=1 SV=1	9	9	9			0.92163	-1.24285	0.119776	2.36666	-1.97286	16.4489	17.2727	14.7784	17.3019	16.8269	17.2082
O43395	PRPF3_HUMAN U4/U6 small nuclear ribonucleoprotein Prp3 OS=Homo sapiens OX=9606 GN=PRPF3 PE=1 SV=2	5	5	5			0.92096	1.13803	0.119961	0.45438	1.97152	16.5393	16.2554	17.9525	15.3413	16.3109	15.792
Q9Y625	GPC6_HUMAN Glypican-6 OS=Homo sapiens OX=9606 GN=GPC6 PE=1 SV=1	3	3	3			0.919805	-0.865111	0.12028	1.82148	-1.96919	15.6636	15.559	15.4825	16.5516	15.3951	17.0258
Q7Z5G4	GOGA7_HUMAN Golgin subfamily A member 7 OS=Homo sapiens OX=9606 GN=GOLGA7 PE=1 SV=2	2	2	2			0.91878	-0.612177	0.120565	1.52856	-1.96714	15.7205	16.1676	15.0112	16.1162	15.1807	15.4651
P26885	FKBP2_HUMAN Peptidyl-prolyl cis-trans isomerase FKBP2 OS=Homo sapiens OX=9606 GN=FKBP2 PE=1 SV=2	4	4	4			0.916294	-0.0787767	0.121257	1.05612	-1.96214	16.4158	16.4355	16.2992	16.4436	16.3165	16.3887
P32322	P5CR1_HUMAN Pyrroline-5-carboxylate reductase 1, mitochondrial OS=Homo sapiens OX=9606 GN=PYCR1 PE=1 SV=2	11	11	10			0.915593	-0.317848	0.121453	1.24647	-1.96073	18.7355	18.9873	18.9247	19.0246	18.3743	18.9761
P63162	RSMN_HUMAN Small nuclear ribonucleoprotein-associated protein N OS=Homo sapiens OX=9606 GN=SNRPN PE=1 SV=1;sp	5	5	5			0.914336	-0.974972	0.121805	1.9656	-1.95821	17.8247	18.0818	16.8101	17.6523	16.1761	18.0018
P27708	PYR1_HUMAN CAD protein OS=Homo sapiens OX=9606 GN=CAD PE=1 SV=3	45	45	45			0.913915	0.18612	0.121923	0.878966	1.95736	19.6719	19.2835	19.4398	19.3265	19.5605	19.5039
O43432	IF4G3_HUMAN Eukaryotic translation initiation factor 4 gamma 3 OS=Homo sapiens OX=9606 GN=EIF4G3 PE=1 SV=2	19	16	16			0.912452	-0.271067	0.122334	1.2067	-1.95443	16.1908	16.6906	16.577	16.8159	16.586	16.6605
P04004	VTNC_HUMAN Vitronectin OS=Homo sapiens OX=9606 GN=VTN PE=1 SV=1	11	11	11			0.911169	-0.496428	0.122696	1.41072	-1.95185	21.937	22.5086	22.3182	23.0354	22.6381	22.8386
P50583	AP4A_HUMAN Bis(5-nucleosyl)-tetraphosphatase [asymmetrical] OS=Homo sapiens OX=9606 GN=NUDT2 PE=1 SV=3	3	3	3			0.910583	1.95957	0.122862	0.257105	1.95068	17.7731	14.5376	18.0318	17.9278	18.2068	15.6675
Q13201	MMRN1_HUMAN Multimerin-1 OS=Homo sapiens OX=9606 GN=MMRN1 PE=1 SV=3	11	11	11			0.907395	0.649185	0.123767	0.63764	1.94428	16.5332	15.6893	16.2812	15.061	15.8322	15.9488
P55209	NP1L1_HUMAN Nucleosome assembly protein 1-like 1 OS=Homo sapiens OX=9606 GN=NAP1L1 PE=1 SV=1	15	15	13			0.907181	-0.0699552	0.123828	1.04968	-1.94385	21.7756	21.83	21.798	21.8717	21.848	21.9298
P31749	AKT1_HUMAN RAC-alpha serine/threonine-protein kinase OS=Homo sapiens OX=9606 GN=AKT1 PE=1 SV=2	10	10	9			0.906316	-0.243338	0.124075	1.18373	-1.94212	17.6759	17.5801	17.3935	17.809	17.336	17.7464
P62328	TYB4_HUMAN Thymosin beta-4 OS=Homo sapiens OX=9606 GN=TMSB4X PE=1 SV=2	7	7	7			0.905912	-0.650734	0.12419	1.56997	-1.94131	19.6398	19.8321	19.6789	20.8778	20.0274	20.5885
Q08AF3	SLFN5_HUMAN Schlafen family member 5 OS=Homo sapiens OX=9606 GN=SLFN5 PE=1 SV=1	8	8	8			0.905721	0.941507	0.124245	0.520689	1.94093	15.7712	14.5999	16.3415	15.6264	16.7898	15.8517
P41240	CSK_HUMAN Tyrosine-protein kinase CSK OS=Homo sapiens OX=9606 GN=CSK PE=1 SV=1	9	9	9			0.905577	0.634811	0.124286	0.644025	1.94064	18.8224	18.0269	17.9493	17.7006	18.1983	17.338
Q9Y4P3	TBL2_HUMAN Transducin beta-like protein 2 OS=Homo sapiens OX=9606 GN=TBL2 PE=1 SV=1	12	12	12			0.905406	-0.141253	0.124335	1.10286	-1.9403	18.6218	18.615	18.4256	18.6924	18.4239	18.5876
P45973	CBX5_HUMAN Chromobox protein homolog 5 OS=Homo sapiens OX=9606 GN=CBX5 PE=1 SV=1	8	8	7			0.904328	-0.237623	0.124644	1.17905	-1.93814	19.4254	19.6283	19.5264	19.9423	19.707	19.8009
Q96NE9	FRMD6_HUMAN FERM domain-containing protein 6 OS=Homo sapiens OX=9606 GN=FRMD6 PE=1 SV=1	8	8	8			0.903537	-1.15054	0.124871	2.21997	-1.93655	14.474	16.2961	15.8542	16.4908	16.202	17.1949
Q14155	ARHG7_HUMAN Rho guanine nucleotide exchange factor 7 OS=Homo sapiens OX=9606 GN=ARHGEF7 PE=1 SV=2	7	7	6			0.902527	-0.26535	0.125162	1.20193	-1.93453	17.153	17.4276	17.3529	17.6552	17.509	17.7283
Q9Y617	SERC_HUMAN Phosphoserine aminotransferase OS=Homo sapiens OX=9606 GN=PSAT1 PE=1 SV=2	14	14	14			0.902291	0.682611	0.12523	0.623037	1.93405	19.134	19.4364	20.0137	18.809	19.9682	18.8227
P19823	ITIH2_HUMAN Inter-alpha-trypsin inhibitor heavy chain H2 OS=Homo sapiens OX=9606 GN=ITIH2 PE=1 SV=2	9	9	9			0.902161	-0.204011	0.125268	1.1519	-1.93379	17.7112	17.687	17.4951	17.9301	17.5032	17.7045
Q15274	NADC_HUMAN Nicotinate-nucleotide pyrophosphorylase [carboxylating] OS=Homo sapiens OX=9606 GN=QPRT PE=1 SV=3	7	7	7			0.896652	-0.747631	0.126867	1.67903	-1.92277	16.6044	17.3063	17.1107	17.4413	15.8345	17.0449
O00148	DX39A_HUMAN ATP-dependent RNA helicase DDX39A OS=Homo sapiens OX=9606 GN=DDX39A PE=1 SV=2	12	5	5			0.896605	-0.24355	0.126881	1.1839	-1.92267	18.2789	18.5679	18.5236	18.516	18.0891	18.5383
Q9P0V3	SH3B4_HUMAN SH3 domain-binding protein 4 OS=Homo sapiens OX=9606 GN=SH3BP4 PE=1 SV=1	4	4	4			0.894336	-1.46513	0.127545	2.76088	-1.91813	14.9268	17.1778	17.172	16.7666	15.137	17.6868
Q96DG6	CMBL_HUMAN Carboxymethylenebutenolidase homolog OS=Homo sapiens OX=9606 GN=CMBL PE=1 SV=1	4	4	4			0.89418	-0.337345	0.127591	1.26343	-1.91782	18.6982	19.0555	18.9983	19.1891	18.4537	18.9176
Q01780	EXOSX_HUMAN Exosome component 10 OS=Homo sapiens OX=9606 GN=EXOSC10 PE=1 SV=2	5	5	5			0.893647	0.400781	0.127748	0.757448	1.91676	16.2217	16.0135	16.5351	16.0074	16.0309	15.5644
Q9BTW9	TBCD_HUMAN Tubulin-specific chaperone D OS=Homo sapiens OX=9606 GN=TBCD PE=1 SV=2	16	16	16			0.892873	-0.111935	0.127976	1.08068	-1.91521	18.09	18.2705	18.0336	18.2321	18.1693	18.126
Q96EM0	T3HPD_HUMAN Trans-3-hydroxy-L-proline dehydratase OS=Homo sapiens OX=9606 GN=L3HYPDH PE=1 SV=2	3	3	3			0.892394	1.7437	0.128117	0.298603	1.91425	17.7808	14.7511	17.7759	15.4801	17.678	17.7725
Q96C90	PP14B_HUMAN Protein phosphatase 1 regulatory subunit 14B OS=Homo sapiens OX=9606 GN=PPP1R14B PE=1 SV=3	4	4	4			0.891666	-1.76179	0.128332	3.39119	-1.9128	17.714	18.6205	15.0088	18.8744	17.7127	18.226
Q15363	TMED2_HUMAN Transmembrane emp24 domain-containing protein 2 OS=Homo sapiens OX=9606 GN=TMED2 PE=1 SV=1	6	6	6			0.890327	-0.340199	0.128728	1.26593	-1.91012	19.8966	20.4541	20.4451	20.5031	20.2856	20.6906
O75179	ANR17_HUMAN Ankyrin repeat domain-containing protein 17 OS=Homo sapiens OX=9606 GN=ANKRD17 PE=1 SV=3	10	10	5			0.890267	0.339737	0.128746	0.790185	1.91	18.7435	18.5084	18.5251	18.0249	18.4052	18.1214
Q92499	DDX1_HUMAN ATP-dependent RNA helicase DDX1 OS=Homo sapiens OX=9606 GN=DDX1 PE=1 SV=2	25	25	25			0.889965	-0.154474	0.128835	1.11302	-1.9094	19.2782	19.3464	19.3385	19.4894	19.367	19.6114
P30530	UFO_HUMAN Tyrosine-protein kinase receptor UFO OS=Homo sapiens OX=9606 GN=AXL PE=1 SV=4	8	8	8			0.88953	-0.372129	0.128964	1.29426	-1.90853	16.3352	16.6778	16.0978	16.1806	15.9849	16.6759
P09417	DHPR_HUMAN Dihydropteridine reductase OS=Homo sapiens OX=9606 GN=QDPR PE=1 SV=2	5	5	5			0.889191	-0.260221	0.129065	1.19766	-1.90785	18.0126	17.9804	17.6557	18.2759	17.8594	18.0522
P53365	ARFP2_HUMAN Arfaptin-2 OS=Homo sapiens OX=9606 GN=ARFIP2 PE=1 SV=1	5	5	5			0.887979	-0.378649	0.129426	1.30012	-1.90543	17.199	17.1675	16.8174	17.4327	16.5956	17.1478
P49720	PSB3_HUMAN Proteasome subunit beta type-3 OS=Homo sapiens OX=9606 GN=PSMB3 PE=1 SV=2	8	8	8			0.886342	-0.193286	0.129915	1.14336	-1.90216	19.6929	19.7598	19.805	20.0646	19.7736	20.027
Q07812	BAX_HUMAN Apoptosis regulator BAX OS=Homo sapiens OX=9606 GN=BAX PE=1 SV=1	8	8	8			0.88552	0.242506	0.130161	0.845276	1.90052	19.5081	19.162	19.7634	19.4126	19.474	19.4435
Q8NBQ5	DHB11_HUMAN Estradiol 17-beta-dehydrogenase 11 OS=Homo sapiens OX=9606 GN=HSD17B11 PE=1 SV=3	4	4	4			0.88546	0.542695	0.130179	0.686487	1.9004	18.5918	17.6891	18.3115	17.3945	17.8605	18.0521
Q9P0J0	NDUAD_HUMAN NADH dehydrogenase [ubiquinone] 1 alpha subcomplex subunit 13 OS=Homo sapiens OX=9606 GN=NDUFA13 PE=1 SV=3	6	6	6			0.885411	-1.79764	0.130193	3.47651	-1.9003	18.1517	18.6047	15.0506	18.4755	17.4209	18.936
Q9NRZ9	HELLS_HUMAN Lymphoid-specific helicase OS=Homo sapiens OX=9606 GN=HELLS PE=1 SV=1	2	2	2			0.882932	-0.874865	0.130939	1.83384	-1.89536	14.4432	16.2603	15.5085	15.7678	15.8391	16.3872
Q9Y262	EIF3L_HUMAN Eukaryotic translation initiation factor 3 subunit L OS=Homo sapiens OX=9606 GN=EIF3L PE=1 SV=1	16	16	15			0.882474	0.0870317	0.131077	0.941458	1.89444	20.0217	19.8859	19.905	19.8272	19.9806	19.9333
P08574	CY1_HUMAN Cytochrome c1, heme protein, mitochondrial OS=Homo sapiens OX=9606 GN=CYC1 PE=1 SV=3	4	4	4			0.882361	-0.639819	0.131111	1.55813	-1.89422	18.5792	18.493	18.2874	18.9226	17.5506	18.921
Q9Y312	AAR2_HUMAN Protein AAR2 homolog OS=Homo sapiens OX=9606 GN=AAR2 PE=1 SV=2	4	4	4			0.881127	0.271919	0.131484	0.828217	1.89175	18.1713	17.8929	18.5294	18.0669	18.3106	18.2358
Q9H993	ARMT1_HUMAN Damage-control phosphatase ARMT1 OS=Homo sapiens OX=9606 GN=ARMT1 PE=1 SV=1	9	9	9			0.880863	0.438936	0.131564	0.737678	1.89123	17.6434	17.7126	18.4193	17.6205	18.1756	17.5884
Q99615	DNJC7_HUMAN DnaJ homolog subfamily C member 7 OS=Homo sapiens OX=9606 GN=DNAJC7 PE=1 SV=2	14	14	14			0.880818	-0.275074	0.131578	1.21006	-1.89114	18.0029	17.9382	17.79	18.218	17.9272	18.3891
Q1KMD3	HNRL2_HUMAN Heterogeneous nuclear ribonucleoprotein U-like protein 2 OS=Homo sapiens OX=9606 GN=HNRNPUL2 PE=1 SV=1	17	17	17			0.880731	0.299385	0.131604	0.812599	1.89096	18.9985	18.9877	19.2258	19.04	19.4518	18.7504
Q9Y371	SHLB1_HUMAN Endophilin-B1 OS=Homo sapiens OX=9606 GN=SH3GLB1 PE=1 SV=1	6	6	6			0.880637	-0.36869	0.131632	1.29118	-1.89078	18.1993	18.0646	17.6096	18.3221	17.8231	18.3515
Q14108	SCRB2_HUMAN Lysosome membrane protein 2 OS=Homo sapiens OX=9606 GN=SCARB2 PE=1 SV=2	7	7	7			0.880574	0.288651	0.131652	0.818667	1.89065	19.8735	19.7545	20.2784	19.8223	20.2817	19.9909
P21283	VATC1_HUMAN V-type proton ATPase subunit C 1 OS=Homo sapiens OX=9606 GN=ATP6V1C1 PE=1 SV=4	13	13	13			0.878474	-0.462455	0.13229	1.37788	-1.88646	17.4335	17.9466	17.8701	18.3349	18.0668	18.4762
Q9UPU7	TBD2B_HUMAN TBC1 domain family member 2B OS=Homo sapiens OX=9606 GN=TBC1D2B PE=1 SV=2	6	6	6			0.878186	-0.587764	0.132377	1.50292	-1.88589	16.0408	16.4416	15.4736	15.7656	15.5138	16.5843
Q9H0U4	RAB1B_HUMAN Ras-related protein Rab-1B OS=Homo sapiens OX=9606 GN=RAB1B PE=1 SV=1;sp	9	9	5			0.877709	-0.272685	0.132523	1.20805	-1.88494	21.2312	21.1607	21.1284	21.6084	21.1464	21.5549
P08697	A2AP_HUMAN Alpha-2-antiplasmin OS=Homo sapiens OX=9606 GN=SERPINF2 PE=1 SV=3	6	6	6			0.877538	-1.05229	0.132575	2.07382	-1.8846	15.7082	17.4999	16.448	17.1705	15.3544	15.9972
Q32MZ4	LRRF1_HUMAN Leucine-rich repeat flightless-interacting protein 1 OS=Homo sapiens OX=9606 GN=LRRFIP1 PE=1 SV=2	20	20	19			0.877458	-0.109329	0.1326	1.07873	-1.88444	18.8787	18.8933	18.83	18.8768	18.7517	19.0183
Q14CX7	NAA25_HUMAN N-alpha-acetyltransferase 25, NatB auxiliary subunit OS=Homo sapiens OX=9606 GN=NAA25 PE=1 SV=1	6	6	6			0.876258	0.343068	0.132966	0.788363	1.88205	18.1921	17.4872	17.8863	17.8861	18.2586	17.9346
P49585	PCY1A_HUMAN Choline-phosphate cytidylyltransferase A OS=Homo sapiens OX=9606 GN=PCYT1A PE=1 SV=2	8	8	8			0.874624	-0.363377	0.133468	1.28643	-1.87879	17.8177	17.6693	17.3479	18.1182	17.5661	18.0343
P10620	MGST1_HUMAN Microsomal glutathione S-transferase 1 OS=Homo sapiens OX=9606 GN=MGST1 PE=1 SV=1	4	4	4			0.873582	0.497045	0.133788	0.708557	1.87672	19.412	19.3408	20.2115	19.568	20.1338	19.3573
Q96ST3	SIN3A_HUMAN Paired amphipathic helix protein Sin3a OS=Homo sapiens OX=9606 GN=SIN3A PE=1 SV=2	4	4	4			0.87156	-0.472192	0.134413	1.38722	-1.87269	15.6974	16.0684	16.0112	16.7192	16.2385	16.576
P49454	CENPF_HUMAN Centromere protein F OS=Homo sapiens OX=9606 GN=CENPF PE=1 SV=3	12	12	12			0.871454	0.189005	0.134445	0.877211	1.87248	17.3532	17.2129	17.5678	17.3299	17.6135	17.4246
P53350	PLK1_HUMAN Serine/threonine-protein kinase PLK1 OS=Homo sapiens OX=9606 GN=PLK1 PE=1 SV=1	5	5	5			0.870341	-0.783797	0.13479	1.72166	-1.87026	16.628	16.735	15.1853	16.712	15.8712	16.5889
Q9C035	TRIM5_HUMAN Tripartite motif-containing protein 5 OS=Homo sapiens OX=9606 GN=TRIM5 PE=1 SV=1	3	3	3			0.870303	1.25133	0.134802	0.420061	1.87019	16.665	16.9899	16.9267	14.9239	17.4889	15.4128
O00116	ADAS_HUMAN Alkyldihydroxyacetonephosphate synthase, peroxisomal OS=Homo sapiens OX=9606 GN=AGPS PE=1 SV=1	14	14	14			0.869796	-0.148245	0.13496	1.10822	-1.86918	18.2569	18.1903	18.1337	18.3936	18.0843	18.3356
Q9Y6Y8	S23IP_HUMAN SEC23-interacting protein OS=Homo sapiens OX=9606 GN=SEC23IP PE=1 SV=1	17	17	17			0.869679	-0.212188	0.134996	1.15844	-1.86894	17.8231	17.7631	17.6493	17.9174	17.4671	17.8956
Q96S66	CLCC1_HUMAN Chloride channel CLIC-like protein 1 OS=Homo sapiens OX=9606 GN=CLCC1 PE=1 SV=1	5	5	5			0.869159	-1.10526	0.135158	2.15138	-1.86791	14.6454	15.2471	14.3575	16.8555	15.5284	15.7444
Q9UNS2	CSN3_HUMAN COP9 signalosome complex subunit 3 OS=Homo sapiens OX=9606 GN=COPS3 PE=1 SV=3	13	13	13			0.868877	-0.171561	0.135246	1.12628	-1.86735	20.2534	20.2892	20.2295	20.2978	19.9873	20.3979
P28074	PSB5_HUMAN Proteasome subunit beta type-5 OS=Homo sapiens OX=9606 GN=PSMB5 PE=1 SV=3	12	12	11			0.867062	-0.205112	0.135812	1.15278	-1.86373	19.9699	20.0568	20.0967	20.2262	19.7592	20.1581
P43487	RANG_HUMAN Ran-specific GTPase-activating protein OS=Homo sapiens OX=9606 GN=RANBP1 PE=1 SV=1	6	6	6			0.866989	0.393106	0.135835	0.761488	1.86359	20.1684	19.9879	20.2051	19.9429	20.8085	20.072
P49321	NASP_HUMAN Nuclear autoantigenic sperm protein OS=Homo sapiens OX=9606 GN=NASP PE=1 SV=2	17	17	17			0.866706	-0.118803	0.135923	1.08583	-1.86303	18.7544	18.8257	18.8855	18.947	18.7538	18.9774
O15511	ARPC5_HUMAN Actin-related protein 2/3 complex subunit 5 OS=Homo sapiens OX=9606 GN=ARPC5 PE=1 SV=3	6	6	6			0.86669	-0.148993	0.135928	1.1088	-1.863	18.867	19.1952	19.1143	19.1432	18.9816	19.0714
Q86YR5	GPSM1_HUMAN G-protein-signaling modulator 1 OS=Homo sapiens OX=9606 GN=GPSM1 PE=1 SV=2	10	10	9			0.865802	-0.225494	0.136207	1.16918	-1.86123	16.4665	16.4288	16.2598	16.7865	16.4268	16.6143
Q6YP21	KAT3_HUMAN Kynurenine--oxoglutarate transaminase 3 OS=Homo sapiens OX=9606 GN=KYAT3 PE=1 SV=1	6	6	6			0.864957	0.327457	0.136472	0.79694	1.85955	17.7542	17.7108	18.3439	17.8182	18.0876	17.6744
O96019	ACL6A_HUMAN Actin-like protein 6A OS=Homo sapiens OX=9606 GN=ACTL6A PE=1 SV=1	7	7	7			0.864244	-0.786776	0.136696	1.72521	-1.85813	17.5626	17.3265	16.2982	17.5331	16.4253	17.7869
O75508	CLD11_HUMAN Claudin-11 OS=Homo sapiens OX=9606 GN=CLDN11 PE=1 SV=2	2	2	2			0.864211	-2.71867	0.136706	6.58266	-1.85806	16.0421	15.4722	15.9163	18.8841	13.9575	19.7155
P31942	HNRH3_HUMAN Heterogeneous nuclear ribonucleoprotein H3 OS=Homo sapiens OX=9606 GN=HNRNPH3 PE=1 SV=2	8	8	8			0.86407	-0.295235	0.136751	1.22708	-1.85778	19.1157	19.3781	18.8757	19.5616	19.3499	19.2872
Q96SB3	NEB2_HUMAN Neurabin-2 OS=Homo sapiens OX=9606 GN=PPP1R9B PE=1 SV=3	8	8	8			0.863038	-0.419236	0.137076	1.33722	-1.85573	16.1426	15.9874	15.8851	16.3745	15.561	16.4844
Q9NRW7	VPS45_HUMAN Vacuolar protein sorting-associated protein 45 OS=Homo sapiens OX=9606 GN=VPS45 PE=1 SV=1	6	6	6			0.862821	-0.487683	0.137145	1.40219	-1.8553	16.5039	16.5774	16.3833	16.7747	16.4405	17.4388
P28062	PSB8_HUMAN Proteasome subunit beta type-8 OS=Homo sapiens OX=9606 GN=PSMB8 PE=1 SV=3	3	3	2			0.862474	-1.06682	0.137254	2.09481	-1.85461	16.6413	16.6848	16.0081	17.0378	14.7174	16.8446
Q92945	FUBP2_HUMAN Far upstream element-binding protein 2 OS=Homo sapiens OX=9606 GN=KHSRP PE=1 SV=4	14	14	13			0.861892	-0.337157	0.137438	1.26326	-1.85345	19.432	19.419	19.056	19.8306	19.477	19.7268
P53004	BIEA_HUMAN Biliverdin reductase A OS=Homo sapiens OX=9606 GN=BLVRA PE=1 SV=2	7	7	7			0.861347	0.175037	0.137611	0.885745	1.85237	18.3133	17.9928	18.2153	18.2818	18.343	18.0718
Q9UIJ7	KAD3_HUMAN GTP:AMP phosphotransferase AK3, mitochondrial OS=Homo sapiens OX=9606 GN=AK3 PE=1 SV=4	6	6	6			0.860931	-0.503964	0.137743	1.4181	-1.85154	17.1471	17.7213	17.6861	18.3466	17.8078	18.0849
Q13347	EIF3I_HUMAN Eukaryotic translation initiation factor 3 subunit I OS=Homo sapiens OX=9606 GN=EIF3I PE=1 SV=1	14	14	14			0.860165	-0.289323	0.137986	1.22207	-1.85002	19.4181	19.7068	19.5596	19.9909	19.8419	19.99
P09429	HMGB1_HUMAN High mobility group protein B1 OS=Homo sapiens OX=9606 GN=HMGB1 PE=1 SV=3	9	9	8			0.858423	-0.356279	0.138541	1.28012	-1.84656	20.2132	20.6094	19.7259	20.3484	20.2145	20.2648
P46734	MP2K3_HUMAN Dual specificity mitogen-activated protein kinase kinase 3 OS=Homo sapiens OX=9606 GN=MAP2K3 PE=1 SV=2	8	8	8			0.856686	-0.144475	0.139096	1.10533	-1.84311	17.9896	17.9409	17.8617	18.0269	17.841	18.158
Q9BV57	MTND_HUMAN 1,2-dihydroxy-3-keto-5-methylthiopentene dioxygenase OS=Homo sapiens OX=9606 GN=ADI1 PE=1 SV=1	4	4	4			0.856679	-1.71524	0.139098	3.28351	-1.8431	15.3126	16.1376	16.8902	18.5082	15.9157	18.6185
Q5VZE5	NAA35_HUMAN N-alpha-acetyltransferase 35, NatC auxiliary subunit OS=Homo sapiens OX=9606 GN=NAA35 PE=1 SV=1	2	2	2			0.855937	0.517384	0.139336	0.698638	1.84162	15.3774	14.8781	15.4585	15.1582	16.1348	15.3824
Q9BV44	THUM3_HUMAN THUMP domain-containing protein 3 OS=Homo sapiens OX=9606 GN=THUMPD3 PE=1 SV=1	5	5	5			0.855519	-0.445977	0.13947	1.36224	-1.84079	16.3451	16.164	15.8088	16.5026	15.6125	16.4376
Q14254	FLOT2_HUMAN Flotillin-2 OS=Homo sapiens OX=9606 GN=FLOT2 PE=1 SV=2	12	12	12			0.854171	0.412282	0.139904	0.751434	1.83812	17.7132	17.5588	17.9406	17.7492	17.9323	17.0411
Q8TDN6	BRX1_HUMAN Ribosome biogenesis protein BRX1 homolog OS=Homo sapiens OX=9606 GN=BRIX1 PE=1 SV=2	7	7	7			0.853984	-0.34812	0.139964	1.2729	-1.83775	17.6288	17.6997	17.1151	17.4805	17.0965	17.7046
P55072	TERA_HUMAN Transitional endoplasmic reticulum ATPase OS=Homo sapiens OX=9606 GN=VCP PE=1 SV=4	44	44	44			0.853244	0.0511583	0.140203	0.965161	1.83628	22.3131	22.3058	22.319	22.2142	22.3255	22.2841
P55957	BID_HUMAN BH3-interacting domain death agonist OS=Homo sapiens OX=9606 GN=BID PE=1 SV=1	4	4	4			0.852934	-0.358939	0.140303	1.28248	-1.83566	17.3826	18.0354	18.0543	18.1168	17.7367	18.0982
Q15084	PDIA6_HUMAN Protein disulfide-isomerase A6 OS=Homo sapiens OX=9606 GN=PDIA6 PE=1 SV=1	18	18	18			0.85258	0.400069	0.140417	0.757822	1.83496	22.4492	22.5972	22.6	22.0012	22.7273	21.9778
Q9UK41	VPS28_HUMAN Vacuolar protein sorting-associated protein 28 homolog OS=Homo sapiens OX=9606 GN=VPS28 PE=1 SV=1	5	5	4			0.852576	-0.220848	0.140418	1.16542	-1.83495	16.8668	17.3346	17.2206	17.2175	17.1741	17.3719
P33981	TTK_HUMAN Dual specificity protein kinase TTK OS=Homo sapiens OX=9606 GN=TTK PE=1 SV=2	4	4	3			0.851728	-0.821953	0.140693	1.7678	-1.83327	15.5261	16.2423	15.0202	16.5265	16.4752	16.7185
P24390	ERD21_HUMAN ER lumen protein-retaining receptor 1 OS=Homo sapiens OX=9606 GN=KDELR1 PE=1 SV=1	4	4	4			0.850653	-1.98548	0.141042	3.95994	-1.83114	14.89	15.8583	16.8142	18.3713	15.3667	18.7977
P63220	RS21_HUMAN 40S ribosomal protein S21 OS=Homo sapiens OX=9606 GN=RPS21 PE=1 SV=1	3	3	3			0.85062	-0.864998	0.141052	1.82134	-1.83107	16.3426	16.0539	14.9955	16.6436	15.0503	16.286
O15013	ARHGA_HUMAN Rho guanine nucleotide exchange factor 10 OS=Homo sapiens OX=9606 GN=ARHGEF10 PE=1 SV=4	7	7	7			0.850226	-0.240796	0.14118	1.18164	-1.83029	16.9175	17.0175	16.5962	16.8413	16.5239	16.9012
Q5VYK3	ECM29_HUMAN Proteasome adapter and scaffold protein ECM29 OS=Homo sapiens OX=9606 GN=ECPAS PE=1 SV=2	36	36	35			0.848777	0.13225	0.141652	0.912407	1.82741	18.3755	18.0856	18.2745	18.1157	18.1693	18.2213
P14550	AK1A1_HUMAN Aldo-keto reductase family 1 member A1 OS=Homo sapiens OX=9606 GN=AKR1A1 PE=1 SV=3	14	14	14			0.848251	-0.0786311	0.141824	1.05602	-1.82637	19.9431	20.037	19.9579	20.1146	20.0535	20.0387
P82094	TMF1_HUMAN TATA element modulatory factor OS=Homo sapiens OX=9606 GN=TMF1 PE=1 SV=2	18	18	18			0.847992	-0.25779	0.141908	1.19565	-1.82586	18.1012	18.1805	17.701	18.0254	17.9337	18.3034
O15514	RPB4_HUMAN DNA-directed RNA polymerase II subunit RPB4 OS=Homo sapiens OX=9606 GN=POLR2D PE=1 SV=1	2	2	2			0.845326	-0.740624	0.142782	1.6709	-1.82057	15.3011	16.5994	16.4343	16.0843	15.5311	16.8046
P08559	ODPA_HUMAN Pyruvate dehydrogenase E1 component subunit alpha, somatic form, mitochondrial OS=Homo sapiens OX=9606 GN=PDHA1 PE=1 SV=3	7	7	7			0.843731	-0.333385	0.143308	1.25997	-1.81741	19.2538	19.2399	18.8883	19.473	18.7237	19.1532
P16152	CBR1_HUMAN Carbonyl reductase [NADPH] 1 OS=Homo sapiens OX=9606 GN=CBR1 PE=1 SV=3	13	13	11			0.841607	-0.201001	0.14401	1.1495	-1.8132	20.2616	20.3795	20.1447	20.3583	19.933	20.2044
Q96RQ1	ERGI2_HUMAN Endoplasmic reticulum-Golgi intermediate compartment protein 2 OS=Homo sapiens OX=9606 GN=ERGIC2 PE=1 SV=2	3	3	3			0.841462	-0.782729	0.144058	1.72038	-1.81291	16.6723	16.4906	16.4088	17.2568	15.4949	17.1768
Q9H490	PIGU_HUMAN Phosphatidylinositol glycan anchor biosynthesis class U protein OS=Homo sapiens OX=9606 GN=PIGU PE=1 SV=3	2	2	2			0.84095	-2.10246	0.144228	4.29441	-1.8119	16.3126	18.7856	15.3966	15.5966	15.4869	19.1213
P16930	FAAA_HUMAN Fumarylacetoacetase OS=Homo sapiens OX=9606 GN=FAH PE=1 SV=2	9	9	9			0.838064	0.0641689	0.14519	0.956496	1.80619	18.6215	18.5075	18.5337	18.4855	18.5966	18.5662
P55268	LAMB2_HUMAN Laminin subunit beta-2 OS=Homo sapiens OX=9606 GN=LAMB2 PE=1 SV=2	15	15	15			0.837736	-0.276878	0.145299	1.21157	-1.80554	18.3103	18.2246	17.9901	18.363	17.808	18.3514
Q96C86	DCPS_HUMAN m7GpppX diphosphatase OS=Homo sapiens OX=9606 GN=DCPS PE=1 SV=2	5	5	5			0.835723	-0.431252	0.145975	1.3484	-1.80155	17.5738	17.4127	17.4136	18.0346	17.082	17.9159
Q9Y3D0	CIA2B_HUMAN Cytosolic iron-sulfur assembly component 2B OS=Homo sapiens OX=9606 GN=CIAO2B PE=1 SV=1	2	2	2			0.835413	-0.372724	0.146079	1.2948	-1.80094	15.6944	15.9131	15.771	15.7783	15.1644	16.0565
P20645	MPRD_HUMAN Cation-dependent mannose-6-phosphate receptor OS=Homo sapiens OX=9606 GN=M6PR PE=1 SV=1	3	3	3			0.835039	0.359454	0.146205	0.77946	1.8002	19.2329	18.5934	18.7978	18.338	18.6793	18.7003
O15116	LSM1_HUMAN U6 snRNA-associated Sm-like protein LSm1 OS=Homo sapiens OX=9606 GN=LSM1 PE=1 SV=1	2	2	2			0.834415	-0.518172	0.146415	1.43214	-1.79896	16.1473	16.6948	16.7452	17.4182	16.7393	17.0733
Q13620	CUL4B_HUMAN Cullin-4B OS=Homo sapiens OX=9606 GN=CUL4B PE=1 SV=4	28	28	23			0.834171	0.247659	0.146497	0.842262	1.79848	19.1125	18.5989	19.0217	18.9056	18.7744	18.6612
P04406	G3P_HUMAN Glyceraldehyde-3-phosphate dehydrogenase OS=Homo sapiens OX=9606 GN=GAPDH PE=1 SV=3	16	16	16			0.83317	0.144676	0.146835	0.904583	1.7965	25.0964	24.9442	24.9635	24.8521	24.9114	24.741
Q15738	NSDHL_HUMAN Sterol-4-alpha-carboxylate 3-dehydrogenase, decarboxylating OS=Homo sapiens OX=9606 GN=NSDHL PE=1 SV=2	13	13	12			0.830875	-0.124612	0.147613	1.09021	-1.79196	19.0019	18.9702	18.9622	19.0707	18.8783	19.1754
P62805	H4_HUMAN Histone H4 OS=Homo sapiens OX=9606 GN=H4C1 PE=1 SV=2	8	8	8			0.830679	0.230244	0.14768	0.852491	1.79157	24.8484	24.8484	24.7854	24.5635	25.0978	24.6289
O95140	MFN2_HUMAN Mitofusin-2 OS=Homo sapiens OX=9606 GN=MFN2 PE=1 SV=3	8	8	8			0.830213	-0.221387	0.147838	1.16585	-1.79065	17.1405	17.1998	16.9038	17.0578	16.7471	17.1981
Q7Z2W9	RM21_HUMAN 39S ribosomal protein L21, mitochondrial OS=Homo sapiens OX=9606 GN=MRPL21 PE=1 SV=2	5	5	5			0.829179	0.484825	0.148191	0.714584	1.78861	18.6729	17.6983	18.1518	17.5947	17.7738	17.8509
Q96IZ0	PAWR_HUMAN PRKC apoptosis WT1 regulator protein OS=Homo sapiens OX=9606 GN=PAWR PE=1 SV=1	5	5	5			0.828617	-0.29608	0.148383	1.2278	-1.7875	17.8753	17.7189	17.4804	18.0451	17.6178	18.0978
P40429	RL13A_HUMAN 60S ribosomal protein L13a OS=Homo sapiens OX=9606 GN=RPL13A PE=1 SV=2	5	5	5			0.828071	0.574342	0.148569	0.671592	1.78642	20.9859	21.3104	21.5878	20.6741	21.7438	20.61
P01876	IGHA1_HUMAN Immunoglobulin heavy constant alpha 1 OS=Homo sapiens OX=9606 GN=IGHA1 PE=1 SV=2	8	8	8			0.827371	-0.606318	0.148809	1.52237	-1.78503	18.3605	19.3014	19.2932	19.3409	19.064	19.8944
P05186	PPBT_HUMAN Alkaline phosphatase, tissue-nonspecific isozyme OS=Homo sapiens OX=9606 GN=ALPL PE=1 SV=4	2	2	2			0.827295	0.4793	0.148835	0.717326	1.78488	15.8161	15.6983	16.5105	15.891	16.6489	15.9483
Q9HCJ6	VAT1L_HUMAN Synaptic vesicle membrane protein VAT-1 homolog-like OS=Homo sapiens OX=9606 GN=VAT1L PE=1 SV=2	5	5	5			0.826769	0.227132	0.149015	0.854332	1.78384	18.1981	18.1684	18.6365	18.1964	18.3841	18.1725
Q9H9Q2	CSN7B_HUMAN COP9 signalosome complex subunit 7b OS=Homo sapiens OX=9606 GN=COPS7B PE=1 SV=1	4	4	4			0.826694	0.964224	0.149041	0.512554	1.7837	17.0342	15.3881	17.2357	15.4372	15.9205	16.4724
P06454	PTMA_HUMAN Prothymosin alpha OS=Homo sapiens OX=9606 GN=PTMA PE=1 SV=2	7	7	7			0.823487	-0.112574	0.150146	1.08116	-1.77736	21.919	21.8738	21.7737	22.0293	21.8659	21.9932
P42345	MTOR_HUMAN Serine/threonine-protein kinase mTOR OS=Homo sapiens OX=9606 GN=MTOR PE=1 SV=1	10	10	9			0.822213	-0.858931	0.150587	1.81369	-1.77484	21.0927	20.8796	19.5458	21.0256	20.1657	21.4757
Q14914	PTGR1_HUMAN Prostaglandin reductase 1 OS=Homo sapiens OX=9606 GN=PTGR1 PE=1 SV=2	11	11	11			0.822186	-0.156365	0.150596	1.11448	-1.77479	19.7809	19.781	19.5881	19.8593	19.5203	19.7181
P09972	ALDOC_HUMAN Fructose-bisphosphate aldolase C OS=Homo sapiens OX=9606 GN=ALDOC PE=1 SV=2	10	7	7			0.822072	-0.218236	0.150636	1.16331	-1.77456	22.2141	22.2426	21.964	22.2718	21.8173	22.1357
Q9H2V7	SPNS1_HUMAN Protein spinster homolog 1 OS=Homo sapiens OX=9606 GN=SPNS1 PE=1 SV=1	3	3	3			0.820862	-1.40301	0.151056	2.64453	-1.77217	17.1435	16.8203	15.5717	17.2651	14.4682	17.3071
Q02952	AKA12_HUMAN A-kinase anchor protein 12 OS=Homo sapiens OX=9606 GN=AKAP12 PE=1 SV=4	50	50	50			0.820489	-0.22705	0.151186	1.17044	-1.77144	19.8868	19.7959	19.6572	19.9149	19.6058	20.1201
P28331	NDUS1_HUMAN NADH-ubiquinone oxidoreductase 75 kDa subunit, mitochondrial OS=Homo sapiens OX=9606 GN=NDUFS1 PE=1 SV=3	15	15	15			0.818415	-0.0980021	0.15191	1.07029	-1.76734	19.2937	19.3163	19.1545	19.3784	19.3227	19.3703
P61011	SRP54_HUMAN Signal recognition particle 54 kDa protein OS=Homo sapiens OX=9606 GN=SRP54 PE=1 SV=1	15	15	15			0.818383	-0.195423	0.151921	1.14506	-1.76728	18.6553	18.8141	18.8187	18.8197	18.6861	19.1125
Q5W111	SPRY7_HUMAN SPRY domain-containing protein 7 OS=Homo sapiens OX=9606 GN=SPRYD7 PE=1 SV=2	3	3	3			0.817496	-0.719599	0.152231	1.64672	-1.76553	18.843	18.4858	17.6657	19.1909	18.0517	19.0424
Q96A49	SYAP1_HUMAN Synapse-associated protein 1 OS=Homo sapiens OX=9606 GN=SYAP1 PE=1 SV=1	11	11	11			0.816787	-0.185056	0.15248	1.13686	-1.76413	18.5555	18.5254	18.3255	18.5494	18.4177	18.7791
Q15404	RSU1_HUMAN Ras suppressor protein 1 OS=Homo sapiens OX=9606 GN=RSU1 PE=1 SV=3	8	8	7			0.81468	-0.742229	0.153222	1.67276	-1.75997	18.3919	19.7999	19.8191	19.8236	19.2345	20.0486
Q9BTT0	AN32E_HUMAN Acidic leucine-rich nuclear phosphoprotein 32 family member E OS=Homo sapiens OX=9606 GN=ANP32E PE=1 SV=1	7	7	7			0.81453	-0.19567	0.153275	1.14526	-1.75968	19.1049	19.1018	18.916	19.044	18.8435	19.3055
Q14554	PDIA5_HUMAN Protein disulfide-isomerase A5 OS=Homo sapiens OX=9606 GN=PDIA5 PE=1 SV=1	14	14	14			0.814428	-0.116299	0.153311	1.08395	-1.75948	17.8163	17.8126	17.732	17.8068	17.6051	17.883
P17812	PYRG1_HUMAN CTP synthase 1 OS=Homo sapiens OX=9606 GN=CTPS1 PE=1 SV=2	15	15	13			0.813796	0.162925	0.153534	0.893212	1.75823	19.8574	19.6178	19.8793	19.6256	19.5922	19.5968
Q00534	CDK6_HUMAN Cyclin-dependent kinase 6 OS=Homo sapiens OX=9606 GN=CDK6 PE=1 SV=1	4	4	4			0.813466	1.10479	0.153651	0.46497	1.75758	17.0372	14.7726	16.2259	15.3875	16.9312	16.7199
Q96PD2	DCBD2_HUMAN Discoidin, CUB and LCCL domain-containing protein 2 OS=Homo sapiens OX=9606 GN=DCBLD2 PE=1 SV=1	7	7	7			0.813158	0.741427	0.15376	0.598147	1.75697	17.1248	16.7603	16.8098	15.447	17.0733	16.5763
P62269	RS18_HUMAN 40S ribosomal protein S18 OS=Homo sapiens OX=9606 GN=RPS18 PE=1 SV=3	4	4	4			0.812921	0.45953	0.153843	0.727223	1.7565	21.5204	21.7623	21.8881	21.1144	22.1191	21.2723
P13987	CD59_HUMAN CD59 glycoprotein OS=Homo sapiens OX=9606 GN=CD59 PE=1 SV=1	3	3	3			0.811021	0.319932	0.154518	0.801108	1.75276	20.9644	20.9984	21.521	21.0607	21.3216	20.788
P18669	PGAM1_HUMAN Phosphoglycerate mutase 1 OS=Homo sapiens OX=9606 GN=PGAM1 PE=1 SV=2	17	17	17			0.810212	-0.0745201	0.154806	1.05301	-1.75116	22.6032	22.576	22.4907	22.6639	22.5223	22.5999
Q09161	NCBP1_HUMAN Nuclear cap-binding protein subunit 1 OS=Homo sapiens OX=9606 GN=NCBP1 PE=1 SV=1	11	11	11			0.808873	0.238908	0.155284	0.847386	1.74852	17.3807	17.3114	17.6201	17.4202	17.8402	17.3926
Q92783	STAM1_HUMAN Signal transducing adapter molecule 1 OS=Homo sapiens OX=9606 GN=STAM PE=1 SV=3	10	10	8			0.808479	0.597618	0.155425	0.660844	1.74775	18.7901	18.7939	18.7035	18.19	18.9112	17.6281
P15170	ERF3A_HUMAN Eukaryotic peptide chain release factor GTP-binding subunit ERF3A OS=Homo sapiens OX=9606 GN=GSPT1 PE=1 SV=1	17	17	10			0.807882	0.205379	0.155639	0.867311	1.74657	20.1319	20.0154	20.0944	19.662	19.9452	19.878
P68402	PA1B2_HUMAN Platelet-activating factor acetylhydrolase IB subunit beta OS=Homo sapiens OX=9606 GN=PAFAH1B2 PE=1 SV=1	4	4	4			0.806172	0.232607	0.156253	0.851096	1.7432	20.1881	19.8001	19.8825	20.0152	20.2473	19.8047
Q9P2X0	DPM3_HUMAN Dolichol-phosphate mannosyltransferase subunit 3 OS=Homo sapiens OX=9606 GN=DPM3 PE=1 SV=2	2	2	2			0.805431	-1.12216	0.15652	2.17673	-1.74174	15.3195	17.3917	17.411	17.7741	16.1184	17.0495
Q9BUL8	PDC10_HUMAN Programmed cell death protein 10 OS=Homo sapiens OX=9606 GN=PDCD10 PE=1 SV=1	5	5	5			0.80475	-0.452337	0.156765	1.36825	-1.7404	17.7213	17.6371	17.4083	17.8551	16.8682	17.8627
P0DN76	U2AF5_HUMAN Splicing factor U2AF 35 kDa subunit-like protein OS=Homo sapiens OX=9606 GN=U2AF1L5 PE=1 SV=1;sp	8	8	8			0.804329	-0.164583	0.156917	1.12084	-1.73957	20.1944	20.4229	20.1608	20.2847	20.375	20.5163
Q9UKM9	RALY_HUMAN RNA-binding protein Raly OS=Homo sapiens OX=9606 GN=RALY PE=1 SV=1	6	6	6			0.804181	0.541836	0.156971	0.686896	1.73928	17.9915	18.2732	18.8953	17.804	18.7235	17.9076
Q15813	TBCE_HUMAN Tubulin-specific chaperone E OS=Homo sapiens OX=9606 GN=TBCE PE=1 SV=1	12	12	12			0.803442	0.096962	0.157238	0.935	1.73782	17.7276	17.5798	17.5772	17.5269	17.5825	17.4897
O75787	RENR_HUMAN Renin receptor OS=Homo sapiens OX=9606 GN=ATP6AP2 PE=1 SV=2	4	4	4			0.803332	1.21802	0.157278	0.429872	1.7376	16.0021	15.3347	17.4109	16.7503	17.3798	15.0538
Q9HAN9	NMNA1_HUMAN Nicotinamide/nicotinic acid mononucleotide adenylyltransferase 1 OS=Homo sapiens OX=9606 GN=NMNAT1 PE=1 SV=1	3	3	3			0.803068	-1.37588	0.157374	2.59526	-1.73708	18.075	17.2826	15.9425	18.6298	16.5212	18.754
Q14257	RCN2_HUMAN Reticulocalbin-2 OS=Homo sapiens OX=9606 GN=RCN2 PE=1 SV=1	11	11	11			0.801912	0.108574	0.157793	0.927504	1.73481	19.4137	19.1381	19.2972	19.3078	19.2984	19.2376
Q96S97	MYADM_HUMAN Myeloid-associated differentiation marker OS=Homo sapiens OX=9606 GN=MYADM PE=1 SV=2	2	2	2			0.801843	0.199174	0.157818	0.871049	1.73467	21.114	20.7506	20.7316	20.7253	20.8828	20.655
Q86Y82	STX12_HUMAN Syntaxin-12 OS=Homo sapiens OX=9606 GN=STX12 PE=1 SV=1	6	6	6			0.800763	0.182553	0.158211	0.881142	1.73254	19.0314	19.096	19.1894	18.8356	19.0581	18.7997
P49790	NU153_HUMAN Nuclear pore complex protein Nup153 OS=Homo sapiens OX=9606 GN=NUP153 PE=1 SV=2	13	13	13			0.800629	-0.365468	0.15826	1.2883	-1.73228	18.126	17.9605	17.5087	18.1187	17.6457	18.2976
Q8WTS6	SETD7_HUMAN Histone-lysine N-methyltransferase SETD7 OS=Homo sapiens OX=9606 GN=SETD7 PE=1 SV=1	4	4	4			0.800514	-0.202686	0.158302	1.15084	-1.73205	17.8278	17.8271	17.5874	17.8334	17.7472	18.11
Q9P2I0	CPSF2_HUMAN Cleavage and polyadenylation specificity factor subunit 2 OS=Homo sapiens OX=9606 GN=CPSF2 PE=1 SV=2	6	6	6			0.800122	-0.149193	0.158445	1.10895	-1.73128	16.537	16.5112	16.4335	16.7101	16.5649	16.7616
Q9Y3A5	SBDS_HUMAN Ribosome maturation protein SBDS OS=Homo sapiens OX=9606 GN=SBDS PE=1 SV=4	9	9	9			0.797883	-0.235676	0.159264	1.17746	-1.72687	19.184	19.1687	18.7674	19.1388	18.9938	19.3446
Q13325	IFIT5_HUMAN Interferon-induced protein with tetratricopeptide repeats 5 OS=Homo sapiens OX=9606 GN=IFIT5 PE=1 SV=1	10	10	10			0.795769	-0.256917	0.160041	1.19492	-1.72271	17.5238	18.0896	17.9338	17.9781	17.9658	18.1265
P0DOY3	IGLC3_HUMAN Immunoglobulin lambda constant 3 OS=Homo sapiens OX=9606 GN=IGLC3 PE=1 SV=1;sp	4	4	1			0.79441	-0.468562	0.160542	1.38373	-1.72004	19.3126	19.7157	19.3162	20.0196	18.9093	19.2085
Q6P5R6	RL22L_HUMAN 60S ribosomal protein L22-like 1 OS=Homo sapiens OX=9606 GN=RPL22L1 PE=1 SV=2	3	3	3			0.793674	-0.17745	0.160815	1.13088	-1.71859	19.5793	19.488	19.3566	19.7609	19.458	19.6773
Q92614	MY18A_HUMAN Unconventional myosin-XVIIIa OS=Homo sapiens OX=9606 GN=MYO18A PE=1 SV=3	19	19	19			0.792236	-0.146223	0.161348	1.10667	-1.71576	17.1498	17.239	16.9357	17.1349	16.9328	17.0831
Q00325	MPCP_HUMAN Phosphate carrier protein, mitochondrial OS=Homo sapiens OX=9606 GN=SLC25A3 PE=1 SV=2	11	11	11			0.791372	0.284262	0.161669	0.821162	1.71406	21.7516	21.6887	22.2706	21.7107	22.115	21.885
Q14C86	GAPD1_HUMAN GTPase-activating protein and VPS9 domain-containing protein 1 OS=Homo sapiens OX=9606 GN=GAPVD1 PE=1 SV=2	11	11	11			0.791168	0.14378	0.161745	0.905144	1.71366	17.7273	17.4608	17.7898	17.7044	17.6353	17.5558
P01042	KNG1_HUMAN Kininogen-1 OS=Homo sapiens OX=9606 GN=KNG1 PE=1 SV=2	6	6	6			0.790325	-0.48979	0.16206	1.40424	-1.712	17.0275	17.9024	16.669	17.3169	17.0959	17.0424
O95831	AIFM1_HUMAN Apoptosis-inducing factor 1, mitochondrial OS=Homo sapiens OX=9606 GN=AIFM1 PE=1 SV=1	15	15	15			0.789287	0.160461	0.162447	0.894739	1.70996	18.8394	18.7699	19.0708	18.9418	19.0529	18.7701
P08758	ANXA5_HUMAN Annexin A5 OS=Homo sapiens OX=9606 GN=ANXA5 PE=1 SV=2	21	21	21			0.7882	0.0918516	0.162855	0.938318	1.70783	24.3155	24.2817	24.4427	24.3065	24.4707	24.3651
Q9NWM8	FKB14_HUMAN Peptidyl-prolyl cis-trans isomerase FKBP14 OS=Homo sapiens OX=9606 GN=FKBP14 PE=1 SV=1	2	2	2			0.787832	-0.777521	0.162993	1.71418	-1.7071	16.4094	16.2857	15.1744	17.023	16.2954	16.9031
P30041	PRDX6_HUMAN Peroxiredoxin-6 OS=Homo sapiens OX=9606 GN=PRDX6 PE=1 SV=3	15	15	15			0.786853	0.206603	0.16336	0.866575	1.70518	23.0159	22.9705	23.0206	22.8991	23.3762	22.9233
P04080	CYTB_HUMAN Cystatin-B OS=Homo sapiens OX=9606 GN=CSTB PE=1 SV=2	4	4	3			0.786524	-1.55099	0.163484	2.93018	-1.70453	14.5251	16.0123	15.5178	18.1706	14.7982	15.3112
Q96CG8	CTHR1_HUMAN Collagen triple helix repeat-containing protein 1 OS=Homo sapiens OX=9606 GN=CTHRC1 PE=1 SV=1	4	4	4			0.786195	0.858408	0.163608	0.551561	1.70389	17.9935	18.3594	18.9977	17.5585	19.5172	18.0151
Q9BRX2	PELO_HUMAN Protein pelota homolog OS=Homo sapiens OX=9606 GN=PELO PE=1 SV=2	5	5	5			0.785568	-0.153569	0.163845	1.11232	-1.70265	17.2799	17.6586	17.4993	17.4589	17.4683	17.5907
Q8WZ82	OVCA2_HUMAN Esterase OVCA2 OS=Homo sapiens OX=9606 GN=OVCA2 PE=1 SV=1	3	3	3			0.784829	-1.44422	0.164124	2.72116	-1.7012	15.0142	16.5235	16.7632	16.4819	13.9054	17.01
P54619	AAKG1_HUMAN 5-AMP-activated protein kinase subunit gamma-1 OS=Homo sapiens OX=9606 GN=PRKAG1 PE=1 SV=1	4	4	4			0.78439	1.18432	0.16429	0.440032	1.70034	15.169	15.7241	16.6416	14.9454	17.3691	14.9572
P43155	CACP_HUMAN Carnitine O-acetyltransferase OS=Homo sapiens OX=9606 GN=CRAT PE=1 SV=5	8	8	8			0.784211	-0.463706	0.164357	1.37908	-1.69999	17.2557	17.152	16.7783	17.3045	16.3265	17.2951
Q9NTJ3	SMC4_HUMAN Structural maintenance of chromosomes protein 4 OS=Homo sapiens OX=9606 GN=SMC4 PE=1 SV=2	17	17	17			0.784014	0.178586	0.164432	0.883569	1.6996	17.602	17.199	17.4212	17.3237	17.2625	17.2272
Q9BUT1	BDH2_HUMAN 3-hydroxybutyrate dehydrogenase type 2 OS=Homo sapiens OX=9606 GN=BDH2 PE=1 SV=2	5	5	5			0.783592	1.44624	0.164592	0.366977	1.69877	15.8718	14.9466	18.49	16.0566	17.1579	16.1778
P02751	FINC_HUMAN Fibronectin OS=Homo sapiens OX=9606 GN=FN1 PE=1 SV=5	104	104	104			0.783178	-0.291135	0.164749	1.2236	-1.69796	23.7539	24.2343	23.863	24.1535	24.2745	24.377
P61964	WDR5_HUMAN WD repeat-containing protein 5 OS=Homo sapiens OX=9606 GN=WDR5 PE=1 SV=1	3	3	3			0.783062	0.695252	0.164793	0.617601	1.69773	15.2307	14.9015	16.0957	15.2998	16.4746	15.514
Q13451	FKBP5_HUMAN Peptidyl-prolyl cis-trans isomerase FKBP5 OS=Homo sapiens OX=9606 GN=FKBP5 PE=1 SV=2	17	17	17			0.782732	-0.196776	0.164918	1.14613	-1.69708	19.5836	19.7851	19.8546	19.9431	19.774	20.0743
Q8N5M9	JAGN1_HUMAN Protein jagunal homolog 1 OS=Homo sapiens OX=9606 GN=JAGN1 PE=1 SV=1	2	2	2			0.782398	0.145099	0.165045	0.904317	1.69643	18.0718	17.9854	18.2859	18.164	18.2444	18.0174
O60888	CUTA_HUMAN Protein CutA OS=Homo sapiens OX=9606 GN=CUTA PE=1 SV=2	4	4	4			0.781816	-0.327733	0.165266	1.25504	-1.69528	19.5427	20.019	19.916	20.3609	20.1085	20.1705
O43491	E41L2_HUMAN Band 4.1-like protein 2 OS=Homo sapiens OX=9606 GN=EPB41L2 PE=1 SV=1	19	19	17			0.781298	-0.153314	0.165463	1.11212	-1.69426	18.641	18.6174	18.6046	18.8543	18.6705	18.9042
P13984	T2FB_HUMAN General transcription factor IIF subunit 2 OS=Homo sapiens OX=9606 GN=GTF2F2 PE=1 SV=2	2	2	2			0.779468	-0.660546	0.166162	1.58068	-1.69067	16.1553	15.9937	15.4837	16.7478	15.1286	16.0077
O75436	VP26A_HUMAN Vacuolar protein sorting-associated protein 26A OS=Homo sapiens OX=9606 GN=VPS26A PE=1 SV=2	8	8	8			0.778981	-0.123636	0.166349	1.08948	-1.68971	19.5081	19.4867	19.4904	19.6141	19.4684	19.737
P02792	FRIL_HUMAN Ferritin light chain OS=Homo sapiens OX=9606 GN=FTL PE=1 SV=2	6	6	6			0.778472	-0.165976	0.166544	1.12192	-1.68872	19.3798	19.4673	19.4698	19.6809	19.2491	19.4484
P04062	GLCM_HUMAN Lysosomal acid glucosylceramidase OS=Homo sapiens OX=9606 GN=GBA PE=1 SV=3	10	10	10			0.77814	0.346999	0.166671	0.786218	1.68806	18.8788	18.7798	18.8725	18.6955	19.4878	18.7228
Q9Y320	TMX2_HUMAN Thioredoxin-related transmembrane protein 2 OS=Homo sapiens OX=9606 GN=TMX2 PE=1 SV=1	5	5	5			0.777665	0.756329	0.166853	0.592001	1.68713	17.6556	17.7248	17.695	17.1989	18.1197	16.2775
Q16555	DPYL2_HUMAN Dihydropyrimidinase-related protein 2 OS=Homo sapiens OX=9606 GN=DPYSL2 PE=1 SV=1	24	24	22			0.777509	0.246809	0.166913	0.842758	1.68682	21.9269	22.0669	22.3192	21.7604	22.1637	21.842
P69905	HBA_HUMAN Hemoglobin subunit alpha OS=Homo sapiens OX=9606 GN=HBA1 PE=1 SV=2	3	3	3			0.777014	-1.97842	0.167104	3.94061	-1.68585	15.5889	15.037	14.9047	19.0043	14.78	17.1676
Q9H173	SIL1_HUMAN Nucleotide exchange factor SIL1 OS=Homo sapiens OX=9606 GN=SIL1 PE=1 SV=1	3	3	3			0.775539	-0.387601	0.167672	1.30822	-1.68296	16.6355	16.8066	15.9076	16.505	16.19	16.5844
Q96BY6	DOC10_HUMAN Dedicator of cytokinesis protein 10 OS=Homo sapiens OX=9606 GN=DOCK10 PE=1 SV=3	17	17	17			0.774662	-0.264429	0.168011	1.20116	-1.68124	18.6125	18.9263	18.3578	18.6329	18.7598	18.9642
Q9NZ01	TECR_HUMAN Very-long-chain enoyl-CoA reductase OS=Homo sapiens OX=9606 GN=TECR PE=1 SV=1	8	8	8			0.774552	-0.116631	0.168054	1.0842	-1.68102	18.7171	18.6978	18.607	18.8584	18.7474	18.8653
P09110	THIK_HUMAN 3-ketoacyl-CoA thiolase, peroxisomal OS=Homo sapiens OX=9606 GN=ACAA1 PE=1 SV=2	10	10	10			0.774387	-0.24693	0.168118	1.18668	-1.6807	18.526	18.4621	18.0477	18.5764	18.1879	18.4638
P51665	PSMD7_HUMAN 26S proteasome non-ATPase regulatory subunit 7 OS=Homo sapiens OX=9606 GN=PSMD7 PE=1 SV=2	11	11	10			0.77396	0.125411	0.168283	0.916743	1.67986	18.76	18.6281	18.8736	18.5716	18.6932	18.7508
Q15800	MSMO1_HUMAN Methylsterol monooxygenase 1 OS=Homo sapiens OX=9606 GN=MSMO1 PE=1 SV=1	3	3	3			0.773701	1.70581	0.168383	0.306549	1.67935	18.4571	15.1223	17.1529	15.4206	15.0045	14.9541
P48507	GSH0_HUMAN Glutamate--cysteine ligase regulatory subunit OS=Homo sapiens OX=9606 GN=GCLM PE=1 SV=1	5	5	5			0.773458	-0.39317	0.168478	1.31328	-1.67887	18.1823	18.2716	17.6621	18.1828	17.4366	18.0061
Q92575	UBXN4_HUMAN UBX domain-containing protein 4 OS=Homo sapiens OX=9606 GN=UBXN4 PE=1 SV=2	5	5	5			0.772654	-0.239857	0.16879	1.18088	-1.67729	18.2707	18.4479	18.1431	18.2418	18.27	18.7136
Q9BXS5	AP1M1_HUMAN AP-1 complex subunit mu-1 OS=Homo sapiens OX=9606 GN=AP1M1 PE=1 SV=3	9	9	9			0.772514	-0.313851	0.168844	1.24302	-1.67702	18.9775	18.853	18.5262	18.9199	18.5681	19.2405
P01130	LDLR_HUMAN Low-density lipoprotein receptor OS=Homo sapiens OX=9606 GN=LDLR PE=1 SV=1	3	3	3			0.771818	-0.908882	0.169115	1.87759	-1.67565	15.6994	16.9224	15.7058	16.6673	14.8714	15.4135
O95810	CAVN2_HUMAN Caveolae-associated protein 2 OS=Homo sapiens OX=9606 GN=CAVIN2 PE=1 SV=3	5	5	5			0.771512	-0.250881	0.169234	1.18993	-1.67505	17.5397	17.5289	17.4397	17.8843	17.656	17.9749
Q13630	FCL_HUMAN GDP-L-fucose synthase OS=Homo sapiens OX=9606 GN=TSTA3 PE=1 SV=1	5	5	5			0.771149	-0.307659	0.169376	1.2377	-1.67434	19.5246	19.4548	19.1717	19.4386	18.9522	19.6781
Q00653	NFKB2_HUMAN Nuclear factor NF-kappa-B p100 subunit OS=Homo sapiens OX=9606 GN=NFKB2 PE=1 SV=4	6	6	6			0.770933	-0.584193	0.16946	1.4992	-1.67392	15.004	16.3397	16.1784	16.2244	15.7331	16.1039
P37198	NUP62_HUMAN Nuclear pore glycoprotein p62 OS=Homo sapiens OX=9606 GN=NUP62 PE=1 SV=3	6	6	6			0.770776	-0.454707	0.169521	1.3705	-1.67361	18.3631	18.6001	18.3677	19.1721	18.9112	19.2339
P24928	RPB1_HUMAN DNA-directed RNA polymerase II subunit RPB1 OS=Homo sapiens OX=9606 GN=POLR2A PE=1 SV=2	15	15	15			0.770111	0.255001	0.169781	0.837987	1.67231	17.7064	17.8817	18.0063	17.531	18.0175	17.5525
Q7L014	DDX46_HUMAN Probable ATP-dependent RNA helicase DDX46 OS=Homo sapiens OX=9606 GN=DDX46 PE=1 SV=2	12	12	12			0.769455	-0.122911	0.170038	1.08893	-1.67102	17.4287	17.5884	17.5141	17.7259	17.6408	17.6381
P07858	CATB_HUMAN Cathepsin B OS=Homo sapiens OX=9606 GN=CTSB PE=1 SV=3	11	11	11			0.769069	-0.303827	0.170189	1.23441	-1.67026	19.9745	20.3212	20.4364	20.742	20.2761	20.5353
Q15628	TRADD_HUMAN Tumor necrosis factor receptor type 1-associated DEATH domain protein OS=Homo sapiens OX=9606 GN=TRADD PE=1 SV=2	4	4	4			0.768907	-0.855882	0.170252	1.80986	-1.66994	15.56	15.5427	14.7203	16.9699	15.5665	15.9017
O94919	ENDD1_HUMAN Endonuclease domain-containing 1 protein OS=Homo sapiens OX=9606 GN=ENDOD1 PE=1 SV=2	5	5	5			0.766379	-0.299244	0.171246	1.2305	-1.66499	17.868	17.7594	17.3587	17.79	17.336	17.9111
P00747	PLMN_HUMAN Plasminogen OS=Homo sapiens OX=9606 GN=PLG PE=1 SV=2	8	8	7			0.766097	-0.747045	0.171357	1.67835	-1.66443	15.5749	16.3859	15.2038	15.5223	14.4085	15.5202
Q9P015	RM15_HUMAN 39S ribosomal protein L15, mitochondrial OS=Homo sapiens OX=9606 GN=MRPL15 PE=1 SV=1	7	7	7			0.765705	-0.394424	0.171512	1.31442	-1.66366	16.8776	17.8539	17.5269	17.5606	17.5554	17.7286
Q7Z3B4	NUP54_HUMAN Nucleoporin p54 OS=Homo sapiens OX=9606 GN=NUP54 PE=1 SV=2	5	5	5			0.764903	0.231326	0.171829	0.851852	1.66209	17.709	17.5129	17.9312	17.5109	17.4695	17.392
P02765	FETUA_HUMAN Alpha-2-HS-glycoprotein OS=Homo sapiens OX=9606 GN=AHSG PE=1 SV=2	5	5	3			0.764212	0.576569	0.172103	0.670557	1.66074	19.4782	18.5934	18.4112	18.1139	18.7534	18.2059
Q96C19	EFHD2_HUMAN EF-hand domain-containing protein D2 OS=Homo sapiens OX=9606 GN=EFHD2 PE=1 SV=1	7	7	5			0.764163	-0.151963	0.172122	1.11108	-1.66064	17.5969	17.5758	17.4968	17.8704	17.5902	17.6936
Q8IZF6	AGRG4_HUMAN Adhesion G-protein coupled receptor G4 OS=Homo sapiens OX=9606 GN=ADGRG4 PE=2 SV=2	2	2	2			0.764148	-2.24407	0.172128	4.73732	-1.66061	15.3309	18.9436	15.0452	18.9868	15.7853	14.9632
Q9HD33	RM47_HUMAN 39S ribosomal protein L47, mitochondrial OS=Homo sapiens OX=9606 GN=MRPL47 PE=1 SV=2	2	2	2			0.764123	1.37217	0.172138	0.38631	1.66056	15.308	14.093	17.0118	16.1368	17.0711	15.0445
P05141	ADT2_HUMAN ADP/ATP translocase 2 OS=Homo sapiens OX=9606 GN=SLC25A5 PE=1 SV=7	9	6	6			0.76399	0.479785	0.172191	0.717084	1.6603	19.0822	19.2353	19.848	19.258	19.9022	18.8997
O60506	HNRPQ_HUMAN Heterogeneous nuclear ribonucleoprotein Q OS=Homo sapiens OX=9606 GN=SYNCRIP PE=1 SV=2	23	23	21			0.763789	-0.0884317	0.172271	1.06321	-1.65991	21.6435	21.6287	21.4869	21.6457	21.594	21.7154
Q9NR19	ACSA_HUMAN Acetyl-coenzyme A synthetase, cytoplasmic OS=Homo sapiens OX=9606 GN=ACSS2 PE=1 SV=1	9	9	9			0.763359	1.0882	0.172441	0.470348	1.65907	17.3554	17.7068	18.397	17.5091	19.0676	16.3393
Q9ULV4	COR1C_HUMAN Coronin-1C OS=Homo sapiens OX=9606 GN=CORO1C PE=1 SV=1	16	16	16			0.760967	-0.147204	0.173394	1.10742	-1.65438	21.0314	21.1185	21.0258	21.1744	21.1648	21.3708
Q05086	UBE3A_HUMAN Ubiquitin-protein ligase E3A OS=Homo sapiens OX=9606 GN=UBE3A PE=1 SV=4	11	11	11			0.760851	-0.22084	0.17344	1.16541	-1.65415	19.2177	19.148	18.8285	19.1871	19.0068	19.3805
P49755	TMEDA_HUMAN Transmembrane emp24 domain-containing protein 10 OS=Homo sapiens OX=9606 GN=TMED10 PE=1 SV=2	7	7	7			0.760335	-0.0675125	0.173646	1.04791	-1.65314	21.2317	21.2238	21.2325	21.277	21.1897	21.3557
Q9BW19	KIFC1_HUMAN Kinesin-like protein KIFC1 OS=Homo sapiens OX=9606 GN=KIFC1 PE=1 SV=2	8	8	8			0.759683	-0.26755	0.173907	1.20376	-1.65186	17.617	17.5202	17.2198	17.5774	17.0888	17.6306
Q6ZVM7	TM1L2_HUMAN TOM1-like protein 2 OS=Homo sapiens OX=9606 GN=TOM1L2 PE=1 SV=1	6	6	6			0.759564	-1.04151	0.173955	2.05838	-1.65163	14.8436	16.8274	16.2629	16.811	16.8494	17.442
Q9Y5Y2	NUBP2_HUMAN Cytosolic Fe-S cluster assembly factor NUBP2 OS=Homo sapiens OX=9606 GN=NUBP2 PE=1 SV=1	2	2	2			0.759512	-0.811538	0.173975	1.75508	-1.65153	17.0355	17.6831	17.2296	17.3136	15.7062	17.4091
Q9UEU0	VTI1B_HUMAN Vesicle transport through interaction with t-SNAREs homolog 1B OS=Homo sapiens OX=9606 GN=VTI1B PE=1 SV=3	5	5	5			0.759152	0.250338	0.17412	0.840699	1.65082	18.0577	18.1286	18.2062	17.6455	18.0528	17.7916
P30626	SORCN_HUMAN Sorcin OS=Homo sapiens OX=9606 GN=SRI PE=1 SV=1	6	6	6			0.758967	-0.328074	0.174194	1.25534	-1.65046	17.8546	18.4385	18.249	18.6167	18.0316	18.0642
Q13671	RIN1_HUMAN Ras and Rab interactor 1 OS=Homo sapiens OX=9606 GN=RIN1 PE=1 SV=4	6	6	6			0.757639	0.781129	0.174727	0.581911	1.64786	16.6036	14.6778	15.883	15.8629	16.4104	16.013
Q7Z3U7	MON2_HUMAN Protein MON2 homolog OS=Homo sapiens OX=9606 GN=MON2 PE=1 SV=3	11	11	11			0.75665	0.186211	0.175126	0.878911	1.64592	17.2892	17.0486	17.091	17.1559	17.4672	17.0843
O60333	KIF1B_HUMAN Kinesin-like protein KIF1B OS=Homo sapiens OX=9606 GN=KIF1B PE=1 SV=5	5	5	3			0.756546	-0.239816	0.175168	1.18084	-1.64572	17.4863	17.5715	17.0272	17.3884	17.2895	17.5626
O95671	ASML_HUMAN Probable bifunctional dTTP/UTP pyrophosphatase/methyltransferase protein OS=Homo sapiens OX=9606 GN=ASMTL PE=1 SV=3	8	8	8			0.7559	-0.264319	0.175428	1.20107	-1.64445	17.3349	17.1686	16.8776	17.3769	16.9538	17.4138
Q15643	TRIPB_HUMAN Thyroid receptor-interacting protein 11 OS=Homo sapiens OX=9606 GN=TRIP11 PE=1 SV=3	22	22	22			0.754556	-0.296314	0.175972	1.228	-1.64182	17.8411	17.7666	17.3256	17.7079	17.3728	17.954
Q96GD4	AURKB_HUMAN Aurora kinase B OS=Homo sapiens OX=9606 GN=AURKB PE=1 SV=3	6	6	6			0.754265	-2.01045	0.17609	4.02908	-1.64125	18.8264	20.221	19.7065	19.9478	15.6793	20.0747
O14545	TRAD1_HUMAN TRAF-type zinc finger domain-containing protein 1 OS=Homo sapiens OX=9606 GN=TRAFD1 PE=1 SV=1	4	4	4			0.754081	-0.289576	0.176165	1.22228	-1.64089	16.4003	16.3919	16.1066	16.2842	15.8514	16.5508
Q7Z3T8	ZFY16_HUMAN Zinc finger FYVE domain-containing protein 16 OS=Homo sapiens OX=9606 GN=ZFYVE16 PE=1 SV=3	10	10	10			0.753086	-0.803143	0.176569	1.7449	-1.63894	15.4862	16.8868	16.5175	16.2211	15.0139	16.3191
P13807	GYS1_HUMAN Glycogen [starch] synthase, muscle OS=Homo sapiens OX=9606 GN=GYS1 PE=1 SV=2	9	9	9			0.752552	-0.402913	0.176786	1.32217	-1.63789	16.5821	17.0181	17.0704	16.9438	16.6593	17.5586
Q69YN4	VIR_HUMAN Protein virilizer homolog OS=Homo sapiens OX=9606 GN=VIRMA PE=1 SV=2	7	7	6			0.75026	0.464086	0.177722	0.72493	1.63341	15.6213	14.827	15.1318	15.3162	15.2593	14.4769
Q16763	UBE2S_HUMAN Ubiquitin-conjugating enzyme E2 S OS=Homo sapiens OX=9606 GN=UBE2S PE=1 SV=2	4	4	4			0.749575	-1.24242	0.178002	2.36595	-1.63206	17.3189	17.0244	15.1451	17.3554	15.0227	16.8341
P62330	ARF6_HUMAN ADP-ribosylation factor 6 OS=Homo sapiens OX=9606 GN=ARF6 PE=1 SV=2	4	4	4			0.748006	0.650421	0.178646	0.637094	1.62899	17.9248	18.2428	18.994	18.0566	19.0909	17.759
P54289	CA2D1_HUMAN Voltage-dependent calcium channel subunit alpha-2/delta-1 OS=Homo sapiens OX=9606 GN=CACNA2D1 PE=1 SV=3	14	14	14			0.746931	-0.183082	0.179089	1.13531	-1.62689	17.3359	17.6741	17.7158	17.6722	17.4702	17.7249
Q5SW79	CE170_HUMAN Centrosomal protein of 170 kDa OS=Homo sapiens OX=9606 GN=CEP170 PE=1 SV=1	27	27	27			0.746727	0.156046	0.179173	0.897481	1.62649	17.8563	17.6485	18.0033	17.6817	17.8465	17.9077
Q9UBT2	SAE2_HUMAN SUMO-activating enzyme subunit 2 OS=Homo sapiens OX=9606 GN=UBA2 PE=1 SV=2	15	15	14			0.746254	-0.189234	0.179368	1.14016	-1.62556	18.8158	18.7249	18.6551	18.8553	18.5981	19.0565
Q8TBF2	PXL2B_HUMAN Prostamide/prostaglandin F synthase OS=Homo sapiens OX=9606 GN=PRXL2B PE=1 SV=1	2	2	2			0.745847	-0.453113	0.179537	1.36899	-1.62477	15.2592	15.7168	15.8381	15.6577	15.0552	16.1373
Q12907	LMAN2_HUMAN Vesicular integral-membrane protein VIP36 OS=Homo sapiens OX=9606 GN=LMAN2 PE=1 SV=1	10	10	10			0.745588	0.432569	0.179644	0.740941	1.62426	20.2024	20.351	21.0826	20.2092	20.8477	20.2748
Q13098	CSN1_HUMAN COP9 signalosome complex subunit 1 OS=Homo sapiens OX=9606 GN=GPS1 PE=1 SV=4	11	11	11			0.744928	-0.27492	0.179917	1.20993	-1.62297	18.7681	18.6702	18.4481	18.7005	18.2618	18.932
P19105	ML12A_HUMAN Myosin regulatory light chain 12A OS=Homo sapiens OX=9606 GN=MYL12A PE=1 SV=2	9	9	1			0.744289	0.469323	0.180182	0.722303	1.62172	21.8793	22.1836	22.6219	21.8619	22.619	21.6667
Q63ZY3	KANK2_HUMAN KN motif and ankyrin repeat domain-containing protein 2 OS=Homo sapiens OX=9606 GN=KANK2 PE=1 SV=1	17	17	17			0.744071	-0.143964	0.180272	1.10494	-1.62129	18.3179	18.3921	18.4464	18.5652	18.4249	18.6638
O00273	DFFA_HUMAN DNA fragmentation factor subunit alpha OS=Homo sapiens OX=9606 GN=DFFA PE=1 SV=1	7	7	7			0.74349	-0.229196	0.180514	1.17218	-1.62016	17.4745	17.6001	17.6486	17.946	17.717	17.9815
Q9ULZ3	ASC_HUMAN Apoptosis-associated speck-like protein containing a CARD OS=Homo sapiens OX=9606 GN=PYCARD PE=1 SV=2	6	6	6			0.742748	-0.485853	0.180822	1.40041	-1.61871	16.3852	17.4441	17.3054	17.4268	17.2533	17.5305
Q02818	NUCB1_HUMAN Nucleobindin-1 OS=Homo sapiens OX=9606 GN=NUCB1 PE=1 SV=4	16	16	16			0.741529	-0.212276	0.181331	1.15851	-1.61632	19.1551	19.0318	18.9262	19.2196	18.9411	19.4078
P62318	SMD3_HUMAN Small nuclear ribonucleoprotein Sm D3 OS=Homo sapiens OX=9606 GN=SNRPD3 PE=1 SV=1	4	4	4			0.741502	0.270575	0.181342	0.828989	1.61627	19.6347	19.7963	19.8738	19.3325	19.9721	19.5401
Q9H0A0	NAT10_HUMAN RNA cytidine acetyltransferase OS=Homo sapiens OX=9606 GN=NAT10 PE=1 SV=2	11	11	11			0.740777	-0.308791	0.181645	1.23867	-1.61485	17.634	18.2137	17.866	18.0577	18.2145	18.3695
Q96AT9	RPE_HUMAN Ribulose-phosphate 3-epimerase OS=Homo sapiens OX=9606 GN=RPE PE=1 SV=1	3	3	3			0.738472	-2.15159	0.182611	4.44317	-1.61034	15.4054	14.5309	14.8018	18.6382	14.8452	18.338
P05121	PAI1_HUMAN Plasminogen activator inhibitor 1 OS=Homo sapiens OX=9606 GN=SERPINE1 PE=1 SV=1	12	12	12			0.737251	0.227194	0.183126	0.854295	1.60795	19.4646	19.3875	19.4221	19.2143	19.819	19.4223
Q15436	SC23A_HUMAN Protein transport protein Sec23A OS=Homo sapiens OX=9606 GN=SEC23A PE=1 SV=2	25	25	22			0.736468	-0.112261	0.183456	1.08092	-1.60642	21.0825	21.0664	21.0761	21.1391	20.8987	21.1886
Q9NZN4	EHD2_HUMAN EH domain-containing protein 2 OS=Homo sapiens OX=9606 GN=EHD2 PE=1 SV=2	23	22	21			0.735785	-0.111011	0.183745	1.07998	-1.60509	20.9594	20.9918	20.906	21.0292	21.015	21.1924
P31930	QCR1_HUMAN Cytochrome b-c1 complex subunit 1, mitochondrial OS=Homo sapiens OX=9606 GN=UQCRC1 PE=1 SV=3	12	12	12			0.734605	-0.371373	0.184245	1.29358	-1.60278	19.2932	19.0124	18.8534	19.5627	18.8337	19.5193
Q9H0P0	5NT3A_HUMAN Cytosolic 5-nucleotidase 3A OS=Homo sapiens OX=9606 GN=NT5C3A PE=1 SV=3	2	2	2			0.733912	0.992959	0.184539	0.502446	1.60143	17.2619	17.3205	16.8153	15.3379	17.4793	15.9192
Q9UBS8	RNF14_HUMAN E3 ubiquitin-protein ligase RNF14 OS=Homo sapiens OX=9606 GN=RNF14 PE=1 SV=1	7	7	7			0.733477	-0.273703	0.184724	1.20891	-1.60058	17.43	17.3638	17.1183	17.3946	16.8457	17.4568
P78344	IF4G2_HUMAN Eukaryotic translation initiation factor 4 gamma 2 OS=Homo sapiens OX=9606 GN=EIF4G2 PE=1 SV=1	18	18	18			0.732078	-0.0869478	0.18532	1.06212	-1.59784	19.6103	19.6014	19.5722	19.6835	19.6235	19.782
Q9NP92	RT30_HUMAN 39S ribosomal protein S30, mitochondrial OS=Homo sapiens OX=9606 GN=MRPS30 PE=1 SV=2	6	6	6			0.732055	-0.544303	0.18533	1.45832	-1.5978	17.4295	18.0186	17.9963	18.6999	18.3179	18.6581
Q9BSH4	TACO1_HUMAN Translational activator of cytochrome c oxidase 1 OS=Homo sapiens OX=9606 GN=TACO1 PE=1 SV=1	4	4	4			0.7318	-0.219393	0.185439	1.16424	-1.5973	16.5985	17.0831	16.6153	16.8408	16.6641	16.6122
P18827	SDC1_HUMAN Syndecan-1 OS=Homo sapiens OX=9606 GN=SDC1 PE=1 SV=3	2	2	2			0.731228	-1.21839	0.185683	2.32687	-1.59618	15.5474	17.0706	15.6849	15.1515	14.7676	17.4329
Q15061	WDR43_HUMAN WD repeat-containing protein 43 OS=Homo sapiens OX=9606 GN=WDR43 PE=1 SV=3	4	4	4			0.730958	-0.476281	0.185798	1.39115	-1.59565	15.0802	16.2769	15.9299	16.1115	15.6903	15.7409
O60841	IF2P_HUMAN Eukaryotic translation initiation factor 5B OS=Homo sapiens OX=9606 GN=EIF5B PE=1 SV=4	31	31	31			0.730228	-0.178288	0.186111	1.13154	-1.59423	18.6831	18.5837	18.5888	18.8061	18.4084	18.8253
Q9NZ45	CISD1_HUMAN CDGSH iron-sulfur domain-containing protein 1 OS=Homo sapiens OX=9606 GN=CISD1 PE=1 SV=1	2	2	2			0.729385	-1.13969	0.186473	2.20334	-1.59258	17.6874	17.7058	17.0488	17.8093	15.3041	17.9443
P49411	EFTU_HUMAN Elongation factor Tu, mitochondrial OS=Homo sapiens OX=9606 GN=TUFM PE=1 SV=2	15	15	15			0.729264	0.0861683	0.186525	0.942021	1.59234	20.6842	20.6267	20.6827	20.6731	20.6839	20.4926
Q13310	PABP4_HUMAN Polyadenylate-binding protein 4 OS=Homo sapiens OX=9606 GN=PABPC4 PE=1 SV=1	19	12	12			0.727965	-0.313777	0.187083	1.24296	-1.5898	18.7806	18.5794	18.2113	18.9174	18.3542	18.7906
P24385	CCND1_HUMAN G1/S-specific cyclin-D1 OS=Homo sapiens OX=9606 GN=CCND1 PE=1 SV=1	7	7	6			0.727659	1.16923	0.187215	0.444659	1.58921	16.8995	14.8188	17.6051	16.9948	17.6232	16.8065
Q9H4L4	SENP3_HUMAN Sentrin-specific protease 3 OS=Homo sapiens OX=9606 GN=SENP3 PE=1 SV=2	2	2	2			0.726113	-0.799826	0.187883	1.74089	-1.58618	16.4803	16.5262	14.862	16.433	15.2857	16.0682
Q99436	PSB7_HUMAN Proteasome subunit beta type-7 OS=Homo sapiens OX=9606 GN=PSMB7 PE=1 SV=1	6	6	6			0.72601	-0.442474	0.187927	1.35893	-1.58598	19.4418	19.1385	18.9467	19.5906	18.6635	19.6504
P46782	RS5_HUMAN 40S ribosomal protein S5 OS=Homo sapiens OX=9606 GN=RPS5 PE=1 SV=4	9	9	9			0.725487	0.142101	0.188154	0.906198	1.58496	23.267	23.1923	23.1163	23.012	23.3667	23.1193
P14735	IDE_HUMAN Insulin-degrading enzyme OS=Homo sapiens OX=9606 GN=IDE PE=1 SV=4	7	7	7			0.724072	0.587188	0.188768	0.665639	1.5822	17.381	16.8317	17.2755	17.3208	17.3084	16.0508
Q9H7Z7	PGES2_HUMAN Prostaglandin E synthase 2 OS=Homo sapiens OX=9606 GN=PTGES2 PE=1 SV=1	4	4	4			0.723956	-0.395619	0.188818	1.31551	-1.58197	17.3336	17.651	17.7223	17.734	16.8619	17.7198
P28072	PSB6_HUMAN Proteasome subunit beta type-6 OS=Homo sapiens OX=9606 GN=PSMB6 PE=1 SV=4	4	4	4			0.723888	-0.428303	0.188848	1.34565	-1.58184	19.3015	19.2065	18.8908	19.1755	18.4692	19.5644
Q86VS8	HOOK3_HUMAN Protein Hook homolog 3 OS=Homo sapiens OX=9606 GN=HOOK3 PE=1 SV=2	13	13	13			0.723873	-0.0817871	0.188854	1.05833	-1.58181	17.9516	17.9355	17.8631	17.9507	17.9034	18.0772
Q92743	HTRA1_HUMAN Serine protease HTRA1 OS=Homo sapiens OX=9606 GN=HTRA1 PE=1 SV=1	5	5	5			0.723365	-1.0297	0.189075	2.0416	-1.58082	16.7021	17.7868	16.4203	16.7894	14.9668	16.602
P07910	HNRPC_HUMAN Heterogeneous nuclear ribonucleoproteins C1/C2 OS=Homo sapiens OX=9606 GN=HNRNPC PE=1 SV=4;sp	11	11	11			0.722913	0.375669	0.189272	0.770748	1.57993	21.468	21.7275	21.8693	21.365	22.0691	21.1869
Q92520	FAM3C_HUMAN Protein FAM3C OS=Homo sapiens OX=9606 GN=FAM3C PE=1 SV=1	5	5	5			0.7225	0.311325	0.189452	0.805901	1.57913	18.8019	18.0886	18.6484	18.733	18.8222	18.517
P48651	PTSS1_HUMAN Phosphatidylserine synthase 1 OS=Homo sapiens OX=9606 GN=PTDSS1 PE=1 SV=1	5	5	5			0.722029	0.254793	0.189658	0.838107	1.57821	17.8465	17.8222	17.6966	17.5179	17.8557	17.2943
Q9NVE7	PANK4_HUMAN 4-phosphopantetheine phosphatase OS=Homo sapiens OX=9606 GN=PANK4 PE=1 SV=1	5	5	5			0.720964	0.151254	0.190124	0.900467	1.57613	17.3257	16.99	17.0235	17.0604	17.2504	17.0953
P49721	PSB2_HUMAN Proteasome subunit beta type-2 OS=Homo sapiens OX=9606 GN=PSMB2 PE=1 SV=1	7	7	7			0.718016	0.517667	0.191419	0.6985	1.57037	20.1309	19.3857	20.5322	20.3033	20.7103	20.1314
Q6IAN0	DRS7B_HUMAN Dehydrogenase/reductase SDR family member 7B OS=Homo sapiens OX=9606 GN=DHRS7B PE=1 SV=2	4	4	4			0.7175	-0.515448	0.191646	1.42944	-1.56936	14.6544	15.5832	15.6478	15.9416	15.5106	15.8344
Q16777	H2A2C_HUMAN Histone H2A type 2-C OS=Homo sapiens OX=9606 GN=H2AC20 PE=1 SV=4;sp	4	4	1			0.717172	0.521366	0.191791	0.696712	1.56872	26.6501	25.9903	25.7752	25.477	25.9488	25.3427
P35080	PROF2_HUMAN Profilin-2 OS=Homo sapiens OX=9606 GN=PFN2 PE=1 SV=3	2	2	2			0.716975	-0.249378	0.191878	1.18869	-1.56834	18.9685	19.1631	18.755	19.4156	19.093	18.9859
P82673	RT35_HUMAN 28S ribosomal protein S35, mitochondrial OS=Homo sapiens OX=9606 GN=MRPS35 PE=1 SV=1	4	4	4			0.716304	-0.240068	0.192175	1.18105	-1.56703	17.4181	17.5191	17.6932	17.9195	17.3781	17.7711
Q9UL46	PSME2_HUMAN Proteasome activator complex subunit 2 OS=Homo sapiens OX=9606 GN=PSME2 PE=1 SV=4	9	9	9			0.715115	-0.254116	0.192701	1.1926	-1.56471	19.3948	19.7103	19.8472	19.9895	19.6894	19.9938
O95747	OXSR1_HUMAN Serine/threonine-protein kinase OSR1 OS=Homo sapiens OX=9606 GN=OXSR1 PE=1 SV=1	11	11	9			0.713332	0.198388	0.193494	0.871524	1.56123	19.4588	19.4264	19.4877	19.4307	19.5652	19.0595
P53597	SUCA_HUMAN Succinate--CoA ligase [ADP/GDP-forming] subunit alpha, mitochondrial OS=Homo sapiens OX=9606 GN=SUCLG1 PE=1 SV=4	3	3	3			0.712035	-0.295174	0.194073	1.22703	-1.5587	19.7667	19.6505	19.1785	19.7411	19.2345	19.6736
Q15814	TBCC_HUMAN Tubulin-specific chaperone C OS=Homo sapiens OX=9606 GN=TBCC PE=1 SV=2	2	2	2			0.711636	-0.735832	0.194251	1.66536	-1.55792	15.8987	15.3919	14.9628	16.3122	14.5913	15.9561
Q8TD55	PKHO2_HUMAN Pleckstrin homology domain-containing family O member 2 OS=Homo sapiens OX=9606 GN=PLEKHO2 PE=1 SV=1	4	4	4			0.710822	1.18006	0.194616	0.441333	1.55633	16.4834	14.704	16.8183	17.0884	17.2114	15.1805
P35250	RFC2_HUMAN Replication factor C subunit 2 OS=Homo sapiens OX=9606 GN=RFC2 PE=1 SV=3	3	3	3			0.709788	-0.746872	0.19508	1.67815	-1.55431	15.7769	15.7086	15.1669	16.0485	15.7334	17.1607
Q92616	GCN1_HUMAN eIF-2-alpha kinase activator GCN1 OS=Homo sapiens OX=9606 GN=GCN1 PE=1 SV=6	66	66	66			0.70909	0.0749162	0.195393	0.949397	1.55295	20.2397	20.1047	20.1099	20.0521	20.1881	20.1562
Q13636	RAB31_HUMAN Ras-related protein Rab-31 OS=Homo sapiens OX=9606 GN=RAB31 PE=1 SV=1	3	2	2			0.708088	1.3095	0.195845	0.403461	1.55099	14.922	15.3532	17.3935	15.3699	17.4972	15.1612
Q99733	NP1L4_HUMAN Nucleosome assembly protein 1-like 4 OS=Homo sapiens OX=9606 GN=NAP1L4 PE=1 SV=1	12	10	10			0.70793	-0.171053	0.195916	1.12588	-1.55068	20.2228	20.6461	20.5164	20.475	20.2966	20.428
P98095	FBLN2_HUMAN Fibulin-2 OS=Homo sapiens OX=9606 GN=FBLN2 PE=1 SV=2	22	22	22			0.707652	-0.132025	0.196041	1.09583	-1.55014	19.3679	19.3397	19.1884	19.4483	19.1292	19.2935
P13798	ACPH_HUMAN Acylamino-acid-releasing enzyme OS=Homo sapiens OX=9606 GN=APEH PE=1 SV=4	11	11	11			0.707605	0.153124	0.196063	0.899301	1.55005	19.1991	18.783	18.9889	18.9846	18.9394	18.9005
Q5T6F2	UBAP2_HUMAN Ubiquitin-associated protein 2 OS=Homo sapiens OX=9606 GN=UBAP2 PE=1 SV=1	8	8	8			0.707545	-0.507434	0.19609	1.42152	-1.54993	16.7071	16.4775	16.4799	16.9868	15.796	17.041
P04632	CPNS1_HUMAN Calpain small subunit 1 OS=Homo sapiens OX=9606 GN=CAPNS1 PE=1 SV=1	9	9	9			0.707215	0.185489	0.196239	0.879351	1.54929	21.0174	20.9684	21.0973	21.0556	21.3903	20.9246
P00568	KAD1_HUMAN Adenylate kinase isoenzyme 1 OS=Homo sapiens OX=9606 GN=AK1 PE=1 SV=3	5	5	5			0.706992	-0.649771	0.19634	1.56892	-1.54885	17.5273	17.9396	16.7224	18.4714	17.93	17.7179
P27701	CD82_HUMAN CD82 antigen OS=Homo sapiens OX=9606 GN=CD82 PE=1 SV=1	3	3	3			0.706611	-0.980307	0.196512	1.97289	-1.54811	16.0502	16.9653	15.2754	17.1468	17.37	17.5244
P02748	CO9_HUMAN Complement component C9 OS=Homo sapiens OX=9606 GN=C9 PE=1 SV=2	16	16	15			0.706571	-1.2971	0.19653	2.45734	-1.54803	18.5006	21.0956	20.2638	21.6034	21.3289	21.2856
O60784	TOM1_HUMAN Target of Myb protein 1 OS=Homo sapiens OX=9606 GN=TOM1 PE=1 SV=2	11	11	11			0.705627	-0.0760822	0.196958	1.05415	-1.54619	18.5437	18.5391	18.4513	18.5367	18.3745	18.522
Q99598	TSNAX_HUMAN Translin-associated protein X OS=Homo sapiens OX=9606 GN=TSNAX PE=1 SV=1	6	6	6			0.704945	-0.384931	0.197267	1.3058	-1.54486	16.8751	16.9895	17.2841	17.674	16.845	17.4954
P15529	MCP_HUMAN Membrane cofactor protein OS=Homo sapiens OX=9606 GN=CD46 PE=1 SV=3	2	2	2			0.704734	-0.546181	0.197363	1.46022	-1.54445	17.4103	17.1286	16.876	17.6998	16.3267	17.4232
O15031	PLXB2_HUMAN Plexin-B2 OS=Homo sapiens OX=9606 GN=PLXNB2 PE=1 SV=3	19	19	19			0.704445	-0.185704	0.197494	1.13737	-1.54389	17.4625	17.3228	17.1568	17.5184	17.1415	17.4767
P51178	PLCD1_HUMAN 1-phosphatidylinositol 4,5-bisphosphate phosphodiesterase delta-1 OS=Homo sapiens OX=9606 GN=PLCD1 PE=1 SV=2	4	4	4			0.703396	-0.342367	0.197972	1.26783	-1.54184	15.641	16.47	16.2074	16.0281	16.0642	16.4416
Q2NL82	TSR1_HUMAN Pre-rRNA-processing protein TSR1 homolog OS=Homo sapiens OX=9606 GN=TSR1 PE=1 SV=1	7	7	7			0.702588	-0.12685	0.198341	1.09191	-1.54026	17.67	17.7959	17.4754	17.7659	17.7277	17.6918
Q6P1N9	TATD1_HUMAN Putative deoxyribonuclease TATDN1 OS=Homo sapiens OX=9606 GN=TATDN1 PE=1 SV=2	4	4	4			0.702325	1.91216	0.198461	0.265694	1.53975	16.7973	18.1146	18.1901	15.1138	18.3819	14.4046
P52815	RM12_HUMAN 39S ribosomal protein L12, mitochondrial OS=Homo sapiens OX=9606 GN=MRPL12 PE=1 SV=2	4	4	4			0.701693	-0.898552	0.19875	1.86419	-1.53852	15.8934	17.6187	17.4305	18.1197	17.7085	17.9896
O60701	UGDH_HUMAN UDP-glucose 6-dehydrogenase OS=Homo sapiens OX=9606 GN=UGDH PE=1 SV=1	20	20	20			0.701535	-0.0514005	0.198822	1.03627	-1.53821	21.3233	21.3597	21.2506	21.2831	21.2755	21.3608
Q9P258	RCC2_HUMAN Protein RCC2 OS=Homo sapiens OX=9606 GN=RCC2 PE=1 SV=2	10	10	10			0.700788	-0.396818	0.199165	1.3166	-1.53675	17.8256	17.5599	17.146	17.9549	17.1162	17.7635
Q9NZI7	UBIP1_HUMAN Upstream-binding protein 1 OS=Homo sapiens OX=9606 GN=UBP1 PE=1 SV=1	3	2	2			0.699859	-0.787406	0.199591	1.72597	-1.53494	14.6201	15.7006	15.1854	16.7414	15.5434	15.2692
P48426	PI42A_HUMAN Phosphatidylinositol 5-phosphate 4-kinase type-2 alpha OS=Homo sapiens OX=9606 GN=PIP4K2A PE=1 SV=2	6	4	4			0.699253	-0.311443	0.19987	1.24095	-1.53376	18.8143	18.6337	18.2977	18.8214	18.5144	19.1055
P36871	PGM1_HUMAN Phosphoglucomutase-1 OS=Homo sapiens OX=9606 GN=PGM1 PE=1 SV=3	17	17	17			0.699005	-0.211554	0.199984	1.15793	-1.53327	19.9521	19.7825	19.6817	20.1248	19.7467	20.1078
Q14141	SEPT6_HUMAN Septin-6 OS=Homo sapiens OX=9606 GN=SEPTIN6 PE=1 SV=4	8	4	4			0.698707	-1.14797	0.200121	2.21602	-1.53269	17.3159	18.1252	17.3063	17.5746	15.142	17.5084
Q9P035	HACD3_HUMAN Very-long-chain (3R)-3-hydroxyacyl-CoA dehydratase 3 OS=Homo sapiens OX=9606 GN=HACD3 PE=1 SV=2	4	4	4			0.69746	-0.099329	0.200697	1.07128	-1.53026	19.7941	20.0155	19.9055	19.8324	19.7945	19.9442
Q9UHR5	S30BP_HUMAN SAP30-binding protein OS=Homo sapiens OX=9606 GN=SAP30BP PE=1 SV=1	2	2	2			0.696519	0.323385	0.201132	0.799193	1.52843	15.8088	16.0129	16.0246	15.6213	16.135	15.364
Q8NFW8	NEUA_HUMAN N-acylneuraminate cytidylyltransferase OS=Homo sapiens OX=9606 GN=CMAS PE=1 SV=2	3	3	3			0.695165	0.324675	0.20176	0.798478	1.52579	17.7464	17.2278	17.3575	17.2654	17.1992	16.8359
P37108	SRP14_HUMAN Signal recognition particle 14 kDa protein OS=Homo sapiens OX=9606 GN=SRP14 PE=1 SV=2	3	3	3			0.69457	0.150035	0.202037	0.901229	1.52463	21.3486	21.3773	21.6358	21.2733	21.3778	21.2615
O94992	HEXI1_HUMAN Protein HEXIM1 OS=Homo sapiens OX=9606 GN=HEXIM1 PE=1 SV=1	3	3	3			0.694437	-1.02984	0.202098	2.0418	-1.52437	16.6004	16.0075	14.4299	16.5805	14.9892	16.521
Q9HAU5	RENT2_HUMAN Regulator of nonsense transcripts 2 OS=Homo sapiens OX=9606 GN=UPF2 PE=1 SV=1	4	4	4			0.692618	0.196566	0.202947	0.872625	1.52082	16.3252	16.11	16.0098	15.9617	16.123	15.7966
Q969S3	ZN622_HUMAN Zinc finger protein 622 OS=Homo sapiens OX=9606 GN=ZNF622 PE=1 SV=1	4	4	4			0.691821	-0.207582	0.203319	1.15475	-1.51927	16.7789	17.1856	16.9824	16.8557	16.6474	16.99
P42167	LAP2B_HUMAN Lamina-associated polypeptide 2, isoforms beta/gamma OS=Homo sapiens OX=9606 GN=TMPO PE=1 SV=2	12	3	3			0.691726	-1.12854	0.203364	2.18637	-1.51908	18.2952	19.042	16.052	18.1824	17.9599	18.4683
Q9NZB2	F120A_HUMAN Constitutive coactivator of PPAR-gamma-like protein 1 OS=Homo sapiens OX=9606 GN=FAM120A PE=1 SV=2	29	29	29			0.690196	-0.123902	0.204082	1.08968	-1.5161	18.2368	18.1607	17.975	18.2381	18.0644	18.2492
O95232	LC7L3_HUMAN Luc7-like protein 3 OS=Homo sapiens OX=9606 GN=LUC7L3 PE=1 SV=2	9	9	9			0.689829	-0.171741	0.204254	1.12642	-1.51538	18.5484	18.417	18.3312	18.7135	18.4187	18.683
Q9HC35	EMAL4_HUMAN Echinoderm microtubule-associated protein-like 4 OS=Homo sapiens OX=9606 GN=EML4 PE=1 SV=3	12	12	12			0.689071	-0.403261	0.204611	1.32249	-1.5139	17.8522	17.7078	17.0165	17.6519	17.1828	17.9016
P49902	5NTC_HUMAN Cytosolic purine 5-nucleotidase OS=Homo sapiens OX=9606 GN=NT5C2 PE=1 SV=1	10	10	9			0.688225	-0.214825	0.20501	1.16056	-1.51226	18.1159	18.0211	18.0257	18.185	17.8484	18.4285
Q9NQ55	SSF1_HUMAN Suppressor of SWI4 1 homolog OS=Homo sapiens OX=9606 GN=PPAN PE=2 SV=1	4	4	4			0.688015	2.27241	0.205109	0.206984	1.51185	15.9195	15.1803	15.1509	12.4336	18.8911	15.5303
O95456	PSMG1_HUMAN Proteasome assembly chaperone 1 OS=Homo sapiens OX=9606 GN=PSMG1 PE=1 SV=1	6	6	6			0.68783	-0.477011	0.205197	1.39186	-1.51149	16.5555	16.9047	17.3103	17.563	16.621	17.4501
Q9Y376	CAB39_HUMAN Calcium-binding protein 39 OS=Homo sapiens OX=9606 GN=CAB39 PE=1 SV=1	7	7	7			0.687784	-0.192729	0.205218	1.14292	-1.5114	18.1495	18.0529	18.1162	18.3194	17.8747	18.3462
P05114	HMGN1_HUMAN Non-histone chromosomal protein HMG-14 OS=Homo sapiens OX=9606 GN=HMGN1 PE=1 SV=3	6	6	6			0.687349	-0.227168	0.205424	1.17053	-1.51055	18.8073	19.402	18.8777	19.0039	19.0648	19.0254
Q2TAA2	IAH1_HUMAN Isoamyl acetate-hydrolyzing esterase 1 homolog OS=Homo sapiens OX=9606 GN=IAH1 PE=1 SV=1	5	5	5			0.687182	-0.989805	0.205503	1.98592	-1.51022	16.873	16.6046	14.9644	17.6577	16.0539	16.5984
Q969G3	SMCE1_HUMAN SWI/SNF-related matrix-associated actin-dependent regulator of chromatin subfamily E member 1 OS=Homo sapiens OX=9606 GN=SMARCE1 PE=1 SV=2	2	2	2			0.686734	-0.73442	0.205715	1.66373	-1.50935	15.7096	15.409	15.5167	16.9256	15.0024	16.0974
Q96CX2	KCD12_HUMAN BTB/POZ domain-containing protein KCTD12 OS=Homo sapiens OX=9606 GN=KCTD12 PE=1 SV=1	10	10	10			0.686723	0.138588	0.20572	0.908408	1.50933	21.1763	20.9535	21.0064	20.9574	20.9308	20.7868
P61163	ACTZ_HUMAN Alpha-centractin OS=Homo sapiens OX=9606 GN=ACTR1A PE=1 SV=1	9	9	6			0.686023	0.143973	0.206052	0.905023	1.50796	20.3802	20.4977	20.6111	20.3626	20.6313	20.3304
P13693	TCTP_HUMAN Translationally-controlled tumor protein OS=Homo sapiens OX=9606 GN=TPT1 PE=1 SV=1	9	9	9			0.685248	-0.244698	0.20642	1.18484	-1.50645	22.4928	22.3395	22.1108	22.697	22.1399	22.4411
P62899	RL31_HUMAN 60S ribosomal protein L31 OS=Homo sapiens OX=9606 GN=RPL31 PE=1 SV=1	2	2	2			0.685065	0.363447	0.206507	0.777305	1.5061	21.6256	21.4708	21.2099	20.7864	21.4333	20.9213
O43795	MYO1B_HUMAN Unconventional myosin-Ib OS=Homo sapiens OX=9606 GN=MYO1B PE=1 SV=3	27	27	27			0.683932	-0.136235	0.207047	1.09903	-1.50389	18.4952	18.5109	18.4174	18.686	18.6171	18.7416
Q16527	CSRP2_HUMAN Cysteine and glycine-rich protein 2 OS=Homo sapiens OX=9606 GN=CSRP2 PE=1 SV=3	5	5	5			0.682382	-0.599818	0.207787	1.51553	-1.50087	16.3515	16.177	15.8927	16.9488	15.284	16.2019
Q16181	SEPT7_HUMAN Septin-7 OS=Homo sapiens OX=9606 GN=SEPTIN7 PE=1 SV=2	22	22	22			0.682083	-0.0799554	0.20793	1.05699	-1.50029	20.5151	20.5037	20.4671	20.6741	20.5355	20.5798
Q8WVV9	HNRLL_HUMAN Heterogeneous nuclear ribonucleoprotein L-like OS=Homo sapiens OX=9606 GN=HNRNPLL PE=1 SV=1	10	10	10			0.680583	-0.117642	0.208649	1.08496	-1.49736	17.0353	17.0485	16.8509	16.9405	16.8717	17.1218
P47985	UCRI_HUMAN Cytochrome b-c1 complex subunit Rieske, mitochondrial OS=Homo sapiens OX=9606 GN=UQCRFS1 PE=1 SV=2;sp	4	4	4			0.678167	-0.255748	0.209813	1.19395	-1.49265	17.6385	17.8795	18.0188	18.1891	17.5631	17.9191
O43402	EMC8_HUMAN ER membrane protein complex subunit 8 OS=Homo sapiens OX=9606 GN=EMC8 PE=1 SV=1	2	2	2			0.677384	-0.751072	0.210192	1.68304	-1.49113	14.9146	15.6586	16.2316	16.2362	14.7916	16.2961
P28799	GRN_HUMAN Progranulin OS=Homo sapiens OX=9606 GN=GRN PE=1 SV=2	3	3	3			0.676663	-1.44469	0.210541	2.72204	-1.48972	15.7257	17.1174	16.2518	18.0726	14.3004	15.4221
P45880	VDAC2_HUMAN Voltage-dependent anion-selective channel protein 2 OS=Homo sapiens OX=9606 GN=VDAC2 PE=1 SV=2	9	9	9			0.676172	-0.156984	0.210779	1.11495	-1.48877	20.2831	20.493	20.2276	20.5582	20.2895	20.22
Q8N3R9	MPP5_HUMAN MAGUK p55 subfamily member 5 OS=Homo sapiens OX=9606 GN=MPP5 PE=1 SV=3	2	2	2			0.676128	-0.855888	0.210801	1.80987	-1.48868	14.9544	16.6932	15.4648	16.96	16.5957	15.9294
Q96CS3	FAF2_HUMAN FAS-associated factor 2 OS=Homo sapiens OX=9606 GN=FAF2 PE=1 SV=2	10	10	10			0.676072	-0.133668	0.210828	1.09708	-1.48857	19.1829	19.5271	19.259	19.2748	19.364	19.405
P50991	TCPD_HUMAN T-complex protein 1 subunit delta OS=Homo sapiens OX=9606 GN=CCT4 PE=1 SV=4	23	23	23			0.675836	0.0954011	0.210942	0.936012	1.48811	21.9266	21.6715	21.8061	21.7474	21.7252	21.7527
Q3ZCM7	TBB8_HUMAN Tubulin beta-8 chain OS=Homo sapiens OX=9606 GN=TUBB8 PE=1 SV=2	10	2	2			0.675057	-0.294795	0.211321	1.22671	-1.48659	23.7696	23.9117	23.6805	23.824	23.1519	23.7507
Q9UNN8	EPCR_HUMAN Endothelial protein C receptor OS=Homo sapiens OX=9606 GN=PROCR PE=1 SV=1	2	2	2			0.675016	1.00903	0.211341	0.49688	1.48651	15.0523	14.7015	16.4328	15.5112	15.4073	13.6526
Q15836	VAMP3_HUMAN Vesicle-associated membrane protein 3 OS=Homo sapiens OX=9606 GN=VAMP3 PE=1 SV=3	5	5	3			0.674925	0.295129	0.211385	0.814999	1.48634	19.8803	19.8404	19.651	19.2068	19.8164	19.4151
Q14764	MVP_HUMAN Major vault protein OS=Homo sapiens OX=9606 GN=MVP PE=1 SV=4	34	34	33			0.6742	0.0700302	0.211739	0.952618	1.48492	21.3797	21.3697	21.5111	21.333	21.451	21.429
P45974	UBP5_HUMAN Ubiquitin carboxyl-terminal hydrolase 5 OS=Homo sapiens OX=9606 GN=USP5 PE=1 SV=2	24	24	23			0.674041	0.112202	0.211816	0.925175	1.48461	19.7087	19.6708	19.6713	19.5431	19.8647	19.6942
O43813	LANC1_HUMAN Glutathione S-transferase LANCL1 OS=Homo sapiens OX=9606 GN=LANCL1 PE=1 SV=1	2	2	2			0.673311	-0.999232	0.212172	1.99894	-1.48319	17.0429	17.8122	17.392	17.4752	15.2555	17.4007
Q15642	CIP4_HUMAN Cdc42-interacting protein 4 OS=Homo sapiens OX=9606 GN=TRIP10 PE=1 SV=3	9	9	9			0.67257	-0.471331	0.212535	1.38639	-1.48175	16.9381	17.8857	17.8848	17.9688	17.8132	18.1956
P62263	RS14_HUMAN 40S ribosomal protein S14 OS=Homo sapiens OX=9606 GN=RPS14 PE=1 SV=3	9	9	9			0.672379	0.500901	0.212628	0.706665	1.48138	21.6024	21.9112	22.4219	21.7795	22.5836	21.4145
P04899	GNAI2_HUMAN Guanine nucleotide-binding protein G(i) subunit alpha-2 OS=Homo sapiens OX=9606 GN=GNAI2 PE=1 SV=3	16	16	11			0.672079	0.0552724	0.212775	0.962413	1.48079	20.4618	20.4883	20.4849	20.42	20.5649	20.4376
Q8IY67	RAVR1_HUMAN Ribonucleoprotein PTB-binding 1 OS=Homo sapiens OX=9606 GN=RAVER1 PE=1 SV=1	2	2	2			0.671971	-0.251378	0.212828	1.19034	-1.48058	16.5661	16.605	16.434	16.6552	16.0195	16.5136
Q9Y3I0	RTCB_HUMAN RNA-splicing ligase RtcB homolog OS=Homo sapiens OX=9606 GN=RTCB PE=1 SV=1	17	17	17			0.671302	-0.254409	0.213156	1.19285	-1.47928	19.4292	19.3101	19.0467	19.4605	18.8676	19.3363
Q96EI5	TCAL4_HUMAN Transcription elongation factor A protein-like 4 OS=Homo sapiens OX=9606 GN=TCEAL4 PE=1 SV=2	3	3	3			0.671201	-0.361272	0.213206	1.28456	-1.47908	15.5892	15.9782	15.2325	15.9114	16.0597	16.0756
O60716	CTND1_HUMAN Catenin delta-1 OS=Homo sapiens OX=9606 GN=CTNND1 PE=1 SV=1	22	22	22			0.670601	-0.168388	0.213501	1.1238	-1.47791	18.4359	18.3107	18.244	18.4509	18.1737	18.5972
Q96GQ5	RUS1_HUMAN RUS1 family protein C16orf58 OS=Homo sapiens OX=9606 GN=C16orf58 PE=1 SV=2	2	2	2			0.670266	-0.803948	0.213665	1.74587	-1.47726	17.4046	17.4487	16.15	17.0946	15.6202	17.0433
Q7Z478	DHX29_HUMAN ATP-dependent RNA helicase DHX29 OS=Homo sapiens OX=9606 GN=DHX29 PE=1 SV=2	18	18	18			0.670193	-0.149596	0.213701	1.10926	-1.47712	17.6682	17.7369	17.5362	17.5504	17.4237	17.7895
P20674	COX5A_HUMAN Cytochrome c oxidase subunit 5A, mitochondrial OS=Homo sapiens OX=9606 GN=COX5A PE=1 SV=2	4	4	4			0.668887	-1.1509	0.214345	2.22052	-1.47457	15.8938	15.4233	14.6464	17.6559	15.955	16.8687
Q13418	ILK_HUMAN Integrin-linked protein kinase OS=Homo sapiens OX=9606 GN=ILK PE=1 SV=2	10	10	10			0.668297	1.18938	0.214636	0.438491	1.47342	18.8494	15.8557	18.5326	18.4446	18.4851	17.9985
P46781	RS9_HUMAN 40S ribosomal protein S9 OS=Homo sapiens OX=9606 GN=RPS9 PE=1 SV=3	10	10	10			0.66757	0.3859	0.214996	0.765301	1.47201	21.1406	21.2442	21.0039	20.6186	21.5826	20.7066
Q9UMX0	UBQL1_HUMAN Ubiquilin-1 OS=Homo sapiens OX=9606 GN=UBQLN1 PE=1 SV=2	12	12	7			0.667258	-0.550423	0.21515	1.46452	-1.4714	18.8134	18.6069	17.7004	19.0478	18.5893	19.0996
Q14653	IRF3_HUMAN Interferon regulatory factor 3 OS=Homo sapiens OX=9606 GN=IRF3 PE=1 SV=1	2	2	2			0.666683	1.05923	0.215435	0.479888	1.47028	16.6605	14.5498	16.9576	14.9585	15.2203	16.1525
P46108	CRK_HUMAN Adapter molecule crk OS=Homo sapiens OX=9606 GN=CRK PE=1 SV=2	6	6	6			0.666214	-0.812487	0.215668	1.75624	-1.46937	16.7292	17.5562	18.024	18.8144	17.7628	18.5828
P35658	NU214_HUMAN Nuclear pore complex protein Nup214 OS=Homo sapiens OX=9606 GN=NUP214 PE=1 SV=2	23	23	23			0.664903	-0.214004	0.21632	1.1599	-1.46681	17.5221	17.4038	17.3779	17.5627	17.2497	17.8252
P28482	MK01_HUMAN Mitogen-activated protein kinase 1 OS=Homo sapiens OX=9606 GN=MAPK1 PE=1 SV=3	14	14	11			0.664568	-0.233948	0.216487	1.17605	-1.46616	19.6124	19.4276	19.1458	19.6046	19.2313	19.6592
Q8IVM0	CCD50_HUMAN Coiled-coil domain-containing protein 50 OS=Homo sapiens OX=9606 GN=CCDC50 PE=1 SV=1	4	4	4			0.66453	-0.275917	0.216506	1.21076	-1.46609	16.6604	16.8091	16.539	17.0017	17.0159	17.2321
P04150	GCR_HUMAN Glucocorticoid receptor OS=Homo sapiens OX=9606 GN=NR3C1 PE=1 SV=1	3	3	3			0.664333	-0.337187	0.216604	1.26329	-1.4657	16.8786	16.8732	16.1392	16.6662	16.4575	16.9474
P23229	ITA6_HUMAN Integrin alpha-6 OS=Homo sapiens OX=9606 GN=ITGA6 PE=1 SV=5	4	4	4			0.663798	0.652585	0.216871	0.636139	1.46466	16.3687	15.6002	15.7902	16.0732	16.1409	14.6687
Q8IYB3	SRRM1_HUMAN Serine/arginine repetitive matrix protein 1 OS=Homo sapiens OX=9606 GN=SRRM1 PE=1 SV=2	4	4	4			0.663517	-0.842897	0.217012	1.79365	-1.46411	17.7722	17.4642	15.8821	17.7582	17.0729	18.0334
P07686	HEXB_HUMAN Beta-hexosaminidase subunit beta OS=Homo sapiens OX=9606 GN=HEXB PE=1 SV=3	6	6	6			0.663498	-0.109557	0.217021	1.0789	-1.46408	19.6201	19.6574	19.6854	19.8891	19.7258	19.8134
P27695	APEX1_HUMAN DNA-(apurinic or apyrimidinic site) lyase OS=Homo sapiens OX=9606 GN=APEX1 PE=1 SV=2	13	13	13			0.663094	-0.1098	0.217223	1.07908	-1.46329	20.3523	20.3755	20.245	20.3056	20.1029	20.3485
Q99873	ANM1_HUMAN Protein arginine N-methyltransferase 1 OS=Homo sapiens OX=9606 GN=PRMT1 PE=1 SV=3	17	17	17			0.661833	-0.215415	0.217855	1.16104	-1.46083	20.0386	19.9118	19.733	19.9847	19.5658	20.0872
Q9Y2S7	PDIP2_HUMAN Polymerase delta-interacting protein 2 OS=Homo sapiens OX=9606 GN=POLDIP2 PE=1 SV=1	3	3	3			0.660532	1.58501	0.218508	0.333322	1.4583	14.881	14.5158	17.9295	15.4589	17.8537	15.9343
Q9Y5S9	RBM8A_HUMAN RNA-binding protein 8A OS=Homo sapiens OX=9606 GN=RBM8A PE=1 SV=1	4	4	4			0.659424	-0.533858	0.219067	1.4478	-1.45614	17.4532	18.8231	18.3304	18.6495	18.6542	18.5668
Q9Y4I1	MYO5A_HUMAN Unconventional myosin-Va OS=Homo sapiens OX=9606 GN=MYO5A PE=1 SV=2	12	12	12			0.656394	0.344014	0.2206	0.787846	1.45024	15.9204	15.5066	15.4788	15.6375	16.2855	15.5086
Q7L1Q6	BZW1_HUMAN Basic leucine zipper and W2 domain-containing protein 1 OS=Homo sapiens OX=9606 GN=BZW1 PE=1 SV=1	7	7	7			0.656235	-1.31326	0.220681	2.48502	-1.44993	18.9413	18.7576	17.9523	18.9077	15.8805	19.0487
P01871	IGHM_HUMAN Immunoglobulin heavy constant mu OS=Homo sapiens OX=9606 GN=IGHM PE=1 SV=4	8	8	8			0.655839	-0.539031	0.220882	1.453	-1.44916	17.9614	18.3279	18.1774	18.9272	18.7834	19.2842
P55060	XPO2_HUMAN Exportin-2 OS=Homo sapiens OX=9606 GN=CSE1L PE=1 SV=3	24	24	24			0.655706	0.0812969	0.22095	0.945208	1.4489	20.621	20.4047	20.5915	20.5227	20.5277	20.5689
P00374	DYR_HUMAN Dihydrofolate reductase OS=Homo sapiens OX=9606 GN=DHFR PE=1 SV=2	2	2	2			0.655484	-1.20678	0.221063	2.30822	-1.44847	15.8274	17.8682	15.032	17.4257	16.2273	15.4132
P28290	ITPI2_HUMAN Protein ITPRID2 OS=Homo sapiens OX=9606 GN=ITPRID2 PE=1 SV=3	9	9	9			0.655249	-1.11013	0.221183	2.15865	-1.44801	16.7464	16.9529	14.867	17.5158	17.2703	17.7454
Q9BXF6	RFIP5_HUMAN Rab11 family-interacting protein 5 OS=Homo sapiens OX=9606 GN=RAB11FIP5 PE=1 SV=1	11	11	11			0.654679	-0.220549	0.221473	1.16518	-1.4469	17.3844	17.3655	17.0416	17.3294	17.2919	17.6848
Q6NXE6	ARMC6_HUMAN Armadillo repeat-containing protein 6 OS=Homo sapiens OX=9606 GN=ARMC6 PE=1 SV=2	4	4	4			0.654616	-1.09639	0.221505	2.13819	-1.44678	15.0635	17.5902	17.4062	17.7005	17.2535	17.7217
P35637	FUS_HUMAN RNA-binding protein FUS OS=Homo sapiens OX=9606 GN=FUS PE=1 SV=1	7	7	6			0.654428	-0.312424	0.221601	1.24179	-1.44641	20.168	20.1325	19.6052	19.9382	19.5118	20.1517
P10253	LYAG_HUMAN Lysosomal alpha-glucosidase OS=Homo sapiens OX=9606 GN=GAA PE=1 SV=4	10	10	10			0.654142	-0.229668	0.221747	1.17257	-1.44585	17.7676	18.2703	18.0509	18.178	18.2899	18.349
O15258	RER1_HUMAN Protein RER1 OS=Homo sapiens OX=9606 GN=RER1 PE=1 SV=1	4	4	4			0.654094	0.125775	0.221772	0.916512	1.44576	19.6622	19.3932	19.5254	19.6017	19.7317	19.547
Q8IWX8	CHERP_HUMAN Calcium homeostasis endoplasmic reticulum protein OS=Homo sapiens OX=9606 GN=CHERP PE=1 SV=3	5	5	5			0.654077	-0.354892	0.22178	1.27889	-1.44573	16.505	16.2784	16.2003	16.5342	15.8135	16.7709
P36578	RL4_HUMAN 60S ribosomal protein L4 OS=Homo sapiens OX=9606 GN=RPL4 PE=1 SV=5	19	19	19			0.653453	0.289476	0.222099	0.818199	1.44451	22.346	22.5665	22.5162	22.1449	22.743	22.0254
P63167	DYL1_HUMAN Dynein light chain 1, cytoplasmic OS=Homo sapiens OX=9606 GN=DYNLL1 PE=1 SV=1	4	4	2			0.653188	-0.291674	0.222235	1.22406	-1.444	20.1618	19.9206	19.8435	20.2309	19.6295	20.3582
Q9Y4K4	M4K5_HUMAN Mitogen-activated protein kinase kinase kinase kinase 5 OS=Homo sapiens OX=9606 GN=MAP4K5 PE=1 SV=2	4	4	4			0.653004	-0.364933	0.222329	1.28782	-1.44364	16.2109	16.3631	16.6651	16.7247	15.9485	16.8316
Q5ZPR3	CD276_HUMAN CD276 antigen OS=Homo sapiens OX=9606 GN=CD276 PE=1 SV=1	6	6	6			0.652117	0.28516	0.222783	0.820651	1.44191	19.2655	18.9002	19.4522	19.1261	18.8999	18.7357
P40763	STAT3_HUMAN Signal transducer and activator of transcription 3 OS=Homo sapiens OX=9606 GN=STAT3 PE=1 SV=2	23	23	23			0.651876	-0.219875	0.222907	1.16463	-1.44144	22.2466	22.1331	21.9698	22.2757	21.7385	22.2057
P06576	ATPB_HUMAN ATP synthase subunit beta, mitochondrial OS=Homo sapiens OX=9606 GN=ATP5F1B PE=1 SV=3	22	22	22			0.651873	0.0512447	0.222909	0.965103	1.44143	22.4824	22.4337	22.5632	22.487	22.5495	22.5207
Q15046	SYK_HUMAN Lysine--tRNA ligase OS=Homo sapiens OX=9606 GN=KARS1 PE=1 SV=3	20	20	18			0.650481	-0.193644	0.223624	1.14365	-1.43872	19.7405	19.7838	19.7387	19.8025	19.3365	19.8104
Q9UN86	G3BP2_HUMAN Ras GTPase-activating protein-binding protein 2 OS=Homo sapiens OX=9606 GN=G3BP2 PE=1 SV=2	9	7	7			0.650472	-0.170354	0.223629	1.12533	-1.43871	19.5524	19.4678	19.3643	19.515	19.1715	19.6165
O00534	VMA5A_HUMAN von Willebrand factor A domain-containing protein 5A OS=Homo sapiens OX=9606 GN=VWA5A PE=1 SV=2	7	7	7			0.649638	-1.29087	0.224059	2.44676	-1.43708	18.0102	18.0934	18.4153	18.9593	15.6794	18.9247
Q9Y6B6	SAR1B_HUMAN GTP-binding protein SAR1b OS=Homo sapiens OX=9606 GN=SAR1B PE=1 SV=1	9	9	7			0.648402	0.531244	0.224697	0.691958	1.43467	18.8434	18.4946	18.0542	18.0519	19.1414	17.8989
Q6UW02	CP20A_HUMAN Cytochrome P450 20A1 OS=Homo sapiens OX=9606 GN=CYP20A1 PE=1 SV=1	5	5	5			0.648048	-0.96726	0.224881	1.95512	-1.43399	16.4599	17.5821	15.6504	17.7529	17.9472	17.6243
Q9Y450	HBS1L_HUMAN HBS1-like protein OS=Homo sapiens OX=9606 GN=HBS1L PE=1 SV=1	11	11	11			0.647837	0.440919	0.22499	0.736665	1.43358	17.5315	17.2904	18.2242	17.7477	18.3911	17.786
Q9BYV8	CEP41_HUMAN Centrosomal protein of 41 kDa OS=Homo sapiens OX=9606 GN=CEP41 PE=1 SV=1	3	3	3			0.647043	-0.887625	0.225402	1.85013	-1.43203	15.9201	15.1478	15.1156	16.8379	15.0778	16.7907
O75832	PSD10_HUMAN 26S proteasome non-ATPase regulatory subunit 10 OS=Homo sapiens OX=9606 GN=PSMD10 PE=1 SV=1	5	5	5			0.646971	-0.225914	0.225439	1.16952	-1.43189	16.9507	16.9495	16.6006	16.9202	16.4395	16.7989
O95782	AP2A1_HUMAN AP-2 complex subunit alpha-1 OS=Homo sapiens OX=9606 GN=AP2A1 PE=1 SV=3	29	29	24			0.646082	0.0583502	0.225901	0.960362	1.43016	20.5561	20.5152	20.6644	20.5402	20.6132	20.6032
Q6P996	PDXD1_HUMAN Pyridoxal-dependent decarboxylase domain-containing protein 1 OS=Homo sapiens OX=9606 GN=PDXDC1 PE=1 SV=2	25	25	24			0.645577	-0.200978	0.226164	1.14948	-1.42917	18.7878	18.6533	18.4448	18.702	18.3958	18.876
Q8NDI1	EHBP1_HUMAN EH domain-binding protein 1 OS=Homo sapiens OX=9606 GN=EHBP1 PE=1 SV=3	10	10	10			0.645326	-0.551716	0.226295	1.46583	-1.42869	16.4066	16.4744	15.517	16.0022	15.8958	16.9979
O60826	CCD22_HUMAN Coiled-coil domain-containing protein 22 OS=Homo sapiens OX=9606 GN=CCDC22 PE=1 SV=1	7	7	7			0.644768	0.262318	0.226585	0.833747	1.4276	17.1629	16.4957	16.7663	16.9743	17.0817	16.7539
Q9UNF1	MAGD2_HUMAN Melanoma-associated antigen D2 OS=Homo sapiens OX=9606 GN=MAGED2 PE=1 SV=2	11	11	10			0.644083	0.371181	0.226943	0.773149	1.42626	18.4681	18.2097	18.5957	18.2206	19.1539	18.6739
Q13442	HAP28_HUMAN 28 kDa heat- and acid-stable phosphoprotein OS=Homo sapiens OX=9606 GN=PDAP1 PE=1 SV=1	5	5	5			0.643843	-0.283983	0.227069	1.21755	-1.4258	18.7961	19.23	18.9262	19.3062	19.4144	19.4524
Q15907	RB11B_HUMAN Ras-related protein Rab-11B OS=Homo sapiens OX=9606 GN=RAB11B PE=1 SV=4	6	6	1			0.642339	0.257299	0.227856	0.836653	1.42287	20.7912	20.3052	20.7925	20.5985	20.9832	20.8913
O75521	ECI2_HUMAN Enoyl-CoA delta isomerase 2, mitochondrial OS=Homo sapiens OX=9606 GN=ECI2 PE=1 SV=4	8	8	8			0.642249	-0.166114	0.227904	1.12203	-1.42269	18.9087	18.7635	18.6267	18.8999	18.5816	18.952
Q12805	FBLN3_HUMAN EGF-containing fibulin-like extracellular matrix protein 1 OS=Homo sapiens OX=9606 GN=EFEMP1 PE=1 SV=2	3	3	3			0.641077	0.883484	0.228519	0.542057	1.42041	16.9084	14.9586	16.6599	15.5873	15.0162	15.3882
Q9NZ32	ARP10_HUMAN Actin-related protein 10 OS=Homo sapiens OX=9606 GN=ACTR10 PE=1 SV=1	5	5	5			0.639865	1.23082	0.229158	0.426075	1.41805	17.6522	17.7737	16.7374	15.2712	17.8703	15.5226
Q14139	UBE4A_HUMAN Ubiquitin conjugation factor E4 A OS=Homo sapiens OX=9606 GN=UBE4A PE=1 SV=2	5	5	5			0.639536	0.740516	0.229332	0.598525	1.41741	16.9261	16.5027	16.5857	16.605	16.8365	15.0191
Q7Z6Z7	HUWE1_HUMAN E3 ubiquitin-protein ligase HUWE1 OS=Homo sapiens OX=9606 GN=HUWE1 PE=1 SV=3	52	52	52			0.639476	-0.140942	0.229363	1.10262	-1.41729	18.1826	18.0474	17.9622	18.2103	17.962	18.2719
Q0ZGT2	NEXN_HUMAN Nexilin OS=Homo sapiens OX=9606 GN=NEXN PE=1 SV=1	14	14	14			0.639184	-0.110113	0.229518	1.07931	-1.41672	18.2484	18.3371	18.129	18.2732	18.3403	18.4378
P30740	ILEU_HUMAN Leukocyte elastase inhibitor OS=Homo sapiens OX=9606 GN=SERPINB1 PE=1 SV=1	8	7	7			0.638426	0.344374	0.229919	0.78765	1.41525	18.2026	18.1238	18.2901	17.8845	18.8672	18.3184
Q6P9B6	MEAK7_HUMAN MTOR-associated protein MEAK7 OS=Homo sapiens OX=9606 GN=MEAK7 PE=1 SV=2	11	11	11			0.637633	0.0978165	0.230339	0.934446	1.4137	18.2824	18.0192	18.0844	18.0964	18.0882	18.046
P62333	PRS10_HUMAN 26S proteasome regulatory subunit 10B OS=Homo sapiens OX=9606 GN=PSMC6 PE=1 SV=1	14	14	14			0.636897	-0.156954	0.230729	1.11493	-1.41227	20.071	20.0507	19.8901	20.0953	19.7016	19.9876
O00299	CLIC1_HUMAN Chloride intracellular channel protein 1 OS=Homo sapiens OX=9606 GN=CLIC1 PE=1 SV=4	13	13	13			0.636581	0.212388	0.230897	0.863107	1.41165	22.4228	22.4996	22.6558	22.4708	22.9343	22.4053
Q29RF7	PDS5A_HUMAN Sister chromatid cohesion protein PDS5 homolog A OS=Homo sapiens OX=9606 GN=PDS5A PE=1 SV=1	9	9	9			0.635865	-0.780383	0.231278	1.71759	-1.41026	17.086	16.8507	15.2148	17.1722	16.3787	16.9977
Q9Y224	RTRAF_HUMAN RNA transcription, translation and transport factor protein OS=Homo sapiens OX=9606 GN=RTRAF PE=1 SV=1	10	10	10			0.635813	-0.12743	0.231306	1.09235	-1.41016	19.7439	20.0588	20.0177	20.0799	19.9805	19.9857
Q9P2R7	SUCB1_HUMAN Succinate--CoA ligase [ADP-forming] subunit beta, mitochondrial OS=Homo sapiens OX=9606 GN=SUCLA2 PE=1 SV=3	4	4	4			0.634621	1.83957	0.231942	0.279405	1.40784	19.6626	19.2507	20.628	19.2436	19.2467	15.5243
P48059	LIMS1_HUMAN LIM and senescent cell antigen-like-containing domain protein 1 OS=Homo sapiens OX=9606 GN=LIMS1 PE=1 SV=4	7	7	7			0.63325	-0.306484	0.232675	1.23669	-1.40517	18.601	18.5507	18.0738	18.9007	18.2391	18.3819
Q9P2R3	ANFY1_HUMAN Rabankyrin-5 OS=Homo sapiens OX=9606 GN=ANKFY1 PE=1 SV=2	15	15	15			0.633071	0.181916	0.232771	0.881531	1.40482	19.0826	18.9606	19.3075	19.0282	19.3993	19.2549
Q92643	GPI8_HUMAN GPI-anchor transamidase OS=Homo sapiens OX=9606 GN=PIGK PE=1 SV=2	4	4	4			0.632595	0.167694	0.233026	0.890265	1.40389	17.1376	17.2039	17.1127	16.9614	17.2314	16.8133
P08962	CD63_HUMAN CD63 antigen OS=Homo sapiens OX=9606 GN=CD63 PE=1 SV=2	6	6	6			0.632203	0.411712	0.233237	0.751731	1.40313	21.0559	21.2729	22.0109	20.9635	21.6256	21.2209
Q9BQ39	DDX50_HUMAN ATP-dependent RNA helicase DDX50 OS=Homo sapiens OX=9606 GN=DDX50 PE=1 SV=1	5	4	3			0.631358	-0.0561053	0.233691	1.03966	-1.40148	17.0496	17.0312	16.9284	17.0178	16.932	17.0294
Q9UBC2	EP15R_HUMAN Epidermal growth factor receptor substrate 15-like 1 OS=Homo sapiens OX=9606 GN=EPS15L1 PE=1 SV=1	8	8	8			0.630956	-0.220758	0.233907	1.16535	-1.4007	18.007	17.7977	17.583	18.0534	17.6203	18.0216
P33897	ABCD1_HUMAN ATP-binding cassette sub-family D member 1 OS=Homo sapiens OX=9606 GN=ABCD1 PE=1 SV=2	2	2	2			0.629854	1.12216	0.234502	0.459405	1.39855	15.5285	15.259	17.7081	16.489	16.7086	14.8308
P51116	FXR2_HUMAN Fragile X mental retardation syndrome-related protein 2 OS=Homo sapiens OX=9606 GN=FXR2 PE=1 SV=2	7	7	6			0.629694	0.609221	0.234588	0.655551	1.39824	17.0548	16.1497	17.3982	16.4764	16.0206	16.0199
Q9UBI1	COMD3_HUMAN COMM domain-containing protein 3 OS=Homo sapiens OX=9606 GN=COMMD3 PE=1 SV=1	4	4	4			0.629585	-0.209034	0.234647	1.15591	-1.39803	16.5797	16.6327	16.5182	16.9896	16.841	16.9436
Q9Y5V3	MAGD1_HUMAN Melanoma-associated antigen D1 OS=Homo sapiens OX=9606 GN=MAGED1 PE=1 SV=3	6	5	5			0.629527	-0.284333	0.234678	1.21785	-1.39791	18.3029	18.179	17.793	18.0948	17.7429	18.418
P05165	PCCA_HUMAN Propionyl-CoA carboxylase alpha chain, mitochondrial OS=Homo sapiens OX=9606 GN=PCCA PE=1 SV=4	5	5	5			0.62909	1.068	0.234915	0.47698	1.39706	16.1388	14.1038	16.3955	16.543	15.8712	14.5547
Q96RD7	PANX1_HUMAN Pannexin-1 OS=Homo sapiens OX=9606 GN=PANX1 PE=1 SV=4	5	5	5			0.6285	-0.47485	0.235234	1.38977	-1.39592	17.0577	17.2506	17.1693	17.1882	16.1036	17.3163
O14744	ANM5_HUMAN Protein arginine N-methyltransferase 5 OS=Homo sapiens OX=9606 GN=PRMT5 PE=1 SV=4	10	10	8			0.62802	0.269915	0.235494	0.829368	1.39498	18.1701	18.3781	18.6086	18.2464	18.7574	18.1019
Q9BQA1	MEP50_HUMAN Methylosome protein 50 OS=Homo sapiens OX=9606 GN=WDR77 PE=1 SV=1	5	5	5			0.62703	1.39985	0.236032	0.378969	1.39305	18.2143	15.2004	18.7088	17.986	18.7828	18.3199
P02794	FRIH_HUMAN Ferritin heavy chain OS=Homo sapiens OX=9606 GN=FTH1 PE=1 SV=2	6	6	6			0.626768	-0.30443	0.236174	1.23493	-1.39254	17.5296	17.9908	18.1684	18.2653	17.9906	18.3458
Q9NX20	RM16_HUMAN 39S ribosomal protein L16, mitochondrial OS=Homo sapiens OX=9606 GN=MRPL16 PE=1 SV=1	2	2	2			0.62663	-0.149536	0.236249	1.10921	-1.39227	17.4022	17.299	17.1635	17.3648	17.0535	17.404
Q9Y3Q3	TMED3_HUMAN Transmembrane emp24 domain-containing protein 3 OS=Homo sapiens OX=9606 GN=TMED3 PE=1 SV=1	3	3	3			0.626548	-0.312805	0.236294	1.24212	-1.39211	17.3154	17.053	17.0059	17.5046	16.6967	17.3988
Q15428	SF3A2_HUMAN Splicing factor 3A subunit 2 OS=Homo sapiens OX=9606 GN=SF3A2 PE=1 SV=2	5	5	5			0.625557	-0.21369	0.236833	1.15965	-1.39018	17.8902	17.6926	17.5004	17.9514	17.6496	18.0374
Q8N474	SFRP1_HUMAN Secreted frizzled-related protein 1 OS=Homo sapiens OX=9606 GN=SFRP1 PE=1 SV=1	6	6	6			0.624604	0.574026	0.237354	0.67174	1.38833	16.322	16.371	16.7505	15.7487	15.9521	15.1829
P12931	SRC_HUMAN Proto-oncogene tyrosine-protein kinase Src OS=Homo sapiens OX=9606 GN=SRC PE=1 SV=3	4	2	2			0.624108	0.416045	0.237625	0.749476	1.38736	16.0547	15.386	15.3321	14.8009	15.4837	15.4355
Q8N1G4	LRC47_HUMAN Leucine-rich repeat-containing protein 47 OS=Homo sapiens OX=9606 GN=LRRC47 PE=1 SV=1	17	17	17			0.62381	-0.201054	0.237788	1.14954	-1.38678	18.9378	18.7815	18.5141	18.8919	18.5244	18.9061
P21589	5NTD_HUMAN 5-nucleotidase OS=Homo sapiens OX=9606 GN=NT5E PE=1 SV=1	20	20	20			0.623731	0.161076	0.237831	0.894358	1.38663	20.0567	19.689	20.105	19.8607	19.8243	19.953
O94979	SC31A_HUMAN Protein transport protein Sec31A OS=Homo sapiens OX=9606 GN=SEC31A PE=1 SV=3	30	30	30			0.622076	-0.16275	0.238739	1.11942	-1.3834	20.2392	20.1375	20.0624	20.2041	19.8817	20.33
P84103	SRSF3_HUMAN Serine/arginine-rich splicing factor 3 OS=Homo sapiens OX=9606 GN=SRSF3 PE=1 SV=1	4	4	3			0.621529	-0.328657	0.23904	1.25584	-1.38234	19.4173	20.2658	19.6098	20.0375	20.0519	19.7617
Q9P2K8	E2AK4_HUMAN eIF-2-alpha kinase GCN2 OS=Homo sapiens OX=9606 GN=EIF2AK4 PE=1 SV=3	12	12	12			0.62147	-0.250315	0.239073	1.18947	-1.38222	16.7956	16.6226	16.284	16.6632	16.3166	16.8615
Q12965	MYO1E_HUMAN Unconventional myosin-Ie OS=Homo sapiens OX=9606 GN=MYO1E PE=1 SV=2	13	13	13			0.620114	-0.178155	0.23982	1.13144	-1.37958	16.7884	17.0313	16.6341	16.6719	16.7748	17.0285
Q96T88	UHRF1_HUMAN E3 ubiquitin-protein ligase UHRF1 OS=Homo sapiens OX=9606 GN=UHRF1 PE=1 SV=1	13	13	13			0.620056	-0.262104	0.239852	1.19923	-1.37947	18.0619	18.5541	18.1857	18.3799	18.6067	18.7067
O14974	MYPT1_HUMAN Protein phosphatase 1 regulatory subunit 12A OS=Homo sapiens OX=9606 GN=PPP1R12A PE=1 SV=1	26	26	25			0.61799	-0.174321	0.240996	1.12843	-1.37544	18.7322	18.6028	18.3663	18.735	18.561	18.8447
Q15397	PUM3_HUMAN Pumilio homolog 3 OS=Homo sapiens OX=9606 GN=PUM3 PE=1 SV=3	11	11	11			0.61776	0.170921	0.241124	0.888275	1.37499	18.4378	18.4769	18.3426	18.2483	18.6234	18.1658
P63165	SUMO1_HUMAN Small ubiquitin-related modifier 1 OS=Homo sapiens OX=9606 GN=SUMO1 PE=1 SV=1;sp	2	2	2			0.617749	1.00997	0.24113	0.496557	1.37497	18.2601	15.7466	18.1575	17.9956	18.2516	17.8971
Q13563	PKD2_HUMAN Polycystin-2 OS=Homo sapiens OX=9606 GN=PKD2 PE=1 SV=3	2	2	2			0.617626	-0.657876	0.241198	1.57776	-1.37473	16.1504	16.2226	16.222	16.4616	14.7697	16.4314
Q86VY4	TSYL5_HUMAN Testis-specific Y-encoded-like protein 5 OS=Homo sapiens OX=9606 GN=TSPYL5 PE=1 SV=2	4	4	4			0.616491	-1.00212	0.241829	2.00294	-1.37252	15.0284	17.4065	17.069	17.4734	17.3359	17.5597
O60613	SEP15_HUMAN Selenoprotein F OS=Homo sapiens OX=9606 GN=SELENOF PE=1 SV=4	2	2	2			0.616175	-0.94051	0.242005	1.91921	-1.3719	15.2686	16.4883	15.5237	17.3411	15.2308	15.0152
Q9ULE0	WWC3_HUMAN Protein WWC3 OS=Homo sapiens OX=9606 GN=WWC3 PE=1 SV=3	2	2	2			0.615866	-0.92778	0.242178	1.90235	-1.3713	16.3989	17.699	15.4259	15.6551	15.9477	17.2017
Q9UHI8	ATS1_HUMAN A disintegrin and metalloproteinase with thrombospondin motifs 1 OS=Homo sapiens OX=9606 GN=ADAMTS1 PE=1 SV=4	6	6	6			0.615013	-0.798009	0.242654	1.7387	-1.36964	17.315	17.5359	15.8568	17.1464	15.7037	16.5872
Q9Y4L1	HYOU1_HUMAN Hypoxia up-regulated protein 1 OS=Homo sapiens OX=9606 GN=HYOU1 PE=1 SV=1	30	30	30			0.614816	-0.103175	0.242764	1.07413	-1.36926	20.3444	20.2534	20.2748	20.4347	20.2343	20.475
Q8IXQ6	PARP9_HUMAN Protein mono-ADP-ribosyltransferase PARP9 OS=Homo sapiens OX=9606 GN=PARP9 PE=1 SV=2	2	2	2			0.614163	1.4076	0.243129	0.376938	1.36799	14.9756	15.6419	17.906	15.8122	18.1526	15.3573
P19404	NDUV2_HUMAN NADH dehydrogenase [ubiquinone] flavoprotein 2, mitochondrial OS=Homo sapiens OX=9606 GN=NDUFV2 PE=1 SV=2	4	4	4			0.613091	-0.403596	0.24373	1.3228	-1.3659	17.2236	18.2413	17.8849	18.2111	18.2148	18.0818
P25940	CO5A3_HUMAN Collagen alpha-3(V) chain OS=Homo sapiens OX=9606 GN=COL5A3 PE=1 SV=3	3	3	3			0.612949	-0.695637	0.24381	1.6196	-1.36562	14.664	15.9607	14.565	15.4426	16.0494	15.962
Q2M389	WASC4_HUMAN WASH complex subunit 4 OS=Homo sapiens OX=9606 GN=WASHC4 PE=1 SV=2	18	18	17			0.61219	0.0903091	0.244236	0.939321	1.36414	18.7037	18.6372	18.6778	18.52	18.7731	18.7265
Q9H4A3	WNK1_HUMAN Serine/threonine-protein kinase WNK1 OS=Homo sapiens OX=9606 GN=WNK1 PE=1 SV=2	6	6	6			0.612162	-0.262506	0.244252	1.19956	-1.36409	16.3568	16.3172	16.0865	16.31	15.6942	16.2978
Q92633	LPAR1_HUMAN Lysophosphatidic acid receptor 1 OS=Homo sapiens OX=9606 GN=LPAR1 PE=1 SV=3	3	3	3			0.611257	-0.221028	0.244761	1.16556	-1.36232	19.0666	18.8655	18.7172	19.0316	18.6063	19.1561
P30085	KCY_HUMAN UMP-CMP kinase OS=Homo sapiens OX=9606 GN=CMPK1 PE=1 SV=3	7	7	7			0.610942	-0.241892	0.244939	1.18254	-1.36171	18.9124	19.1266	18.5536	19.1547	19.1595	19.0699
Q13618	CUL3_HUMAN Cullin-3 OS=Homo sapiens OX=9606 GN=CUL3 PE=1 SV=2	13	13	13			0.610877	-0.157749	0.244976	1.11555	-1.36158	17.773	17.8211	17.7211	17.8119	17.8191	18.1534
P41091	IF2G_HUMAN Eukaryotic translation initiation factor 2 subunit 3 OS=Homo sapiens OX=9606 GN=EIF2S3 PE=1 SV=3;sp	14	14	14			0.61023	0.202055	0.245341	0.869311	1.36032	20.7111	20.1744	20.2616	20.411	20.5473	20.3284
P49591	SYSC_HUMAN Serine--tRNA ligase, cytoplasmic OS=Homo sapiens OX=9606 GN=SARS1 PE=1 SV=3	19	19	19			0.610024	-0.186666	0.245457	1.13813	-1.35992	20.1331	19.9762	19.897	20.1084	19.7635	20.269
Q9HAV0	GBB4_HUMAN Guanine nucleotide-binding protein subunit beta-4 OS=Homo sapiens OX=9606 GN=GNB4 PE=1 SV=3	11	6	6			0.609904	-0.257861	0.245525	1.1957	-1.35969	18.1862	18.9196	18.7612	18.6756	18.6482	18.7739
P63104	1433Z_HUMAN 14-3-3 protein zeta/delta OS=Homo sapiens OX=9606 GN=YWHAZ PE=1 SV=1	19	15	15			0.609855	0.0801163	0.245553	0.945981	1.35959	23.877	23.9595	23.9815	23.8406	23.9859	23.8039
Q86UK7	ZN598_HUMAN E3 ubiquitin-protein ligase ZNF598 OS=Homo sapiens OX=9606 GN=ZNF598 PE=1 SV=1	4	4	4			0.609705	-0.729495	0.245638	1.65806	-1.3593	16.7599	16.6949	16.0911	16.607	14.9253	16.6629
Q15629	TRAM1_HUMAN Translocating chain-associated membrane protein 1 OS=Homo sapiens OX=9606 GN=TRAM1 PE=1 SV=3	5	5	5			0.609322	-1.02487	0.245854	2.03478	-1.35855	16.6921	16.945	17.494	17.7789	15.0798	17.6166
Q08431	MFGM_HUMAN Lactadherin OS=Homo sapiens OX=9606 GN=MFGE8 PE=1 SV=3	12	12	12			0.608841	-0.527472	0.246127	1.4414	-1.35761	17.4299	18.7157	18.2991	18.7407	18.7448	18.5998
Q03135	CAV1_HUMAN Caveolin-1 OS=Homo sapiens OX=9606 GN=CAV1 PE=1 SV=4	6	6	6			0.608475	-0.249619	0.246334	1.18889	-1.3569	21.7067	21.7216	21.4351	21.8454	21.8557	22.1793
O43324	MCA3_HUMAN Eukaryotic translation elongation factor 1 epsilon-1 OS=Homo sapiens OX=9606 GN=EEF1E1 PE=1 SV=1	6	6	6			0.608456	0.294004	0.246345	0.815635	1.35686	18.0065	17.7494	18.5323	18.2767	18.3376	17.9683
Q9NZJ4	SACS_HUMAN Sacsin OS=Homo sapiens OX=9606 GN=SACS PE=1 SV=2	4	4	4			0.608131	-0.742282	0.24653	1.67282	-1.35623	14.6003	15.6769	16.2298	15.9447	14.6605	16.0958
Q14258	TRI25_HUMAN E3 ubiquitin/ISG15 ligase TRIM25 OS=Homo sapiens OX=9606 GN=TRIM25 PE=1 SV=2	18	18	18			0.607826	-0.172913	0.246703	1.12733	-1.35564	19.0312	18.8479	18.7508	19.0847	18.7087	19.0768
Q8NDH3	PEPL1_HUMAN Probable aminopeptidase NPEPL1 OS=Homo sapiens OX=9606 GN=NPEPL1 PE=1 SV=3	2	2	2			0.607583	0.712324	0.246841	0.610336	1.35516	16.8462	15.3383	16.5541	16.9878	16.6138	15.551
O00754	MA2B1_HUMAN Lysosomal alpha-mannosidase OS=Homo sapiens OX=9606 GN=MAN2B1 PE=1 SV=3	12	12	11			0.607422	-0.213598	0.246932	1.15958	-1.35485	18.2033	18.2796	18.2037	18.2635	17.732	18.2367
Q14103	HNRPD_HUMAN Heterogeneous nuclear ribonucleoprotein D0 OS=Homo sapiens OX=9606 GN=HNRNPD PE=1 SV=1	13	13	13			0.607375	0.136508	0.246959	0.909718	1.35476	21.6595	21.6167	21.5329	21.2928	21.5715	21.4449
Q8IV08	PLD3_HUMAN 5-3 exonuclease PLD3 OS=Homo sapiens OX=9606 GN=PLD3 PE=1 SV=1	7	7	7			0.607302	-0.215302	0.247001	1.16095	-1.35462	19.4152	19.2243	19.1252	19.6133	19.0462	19.3949
P67870	CSK2B_HUMAN Casein kinase II subunit beta OS=Homo sapiens OX=9606 GN=CSNK2B PE=1 SV=1	5	5	5			0.606634	-0.436138	0.247381	1.35298	-1.35331	18.197	18.1456	17.4802	18.7544	18.3596	18.4452
Q13144	EI2BE_HUMAN Translation initiation factor eIF-2B subunit epsilon OS=Homo sapiens OX=9606 GN=EIF2B5 PE=1 SV=3	6	6	6			0.603714	-0.293453	0.24905	1.22557	-1.34762	17.0298	17.2434	17.169	17.2335	16.4774	17.0796
Q8IZH2	XRN1_HUMAN 5-3 exoribonuclease 1 OS=Homo sapiens OX=9606 GN=XRN1 PE=1 SV=1	5	5	5			0.603221	0.978756	0.249333	0.507417	1.34666	14.9713	15.454	15.5245	13.671	16.6241	15.0587
Q96AG4	LRC59_HUMAN Leucine-rich repeat-containing protein 59 OS=Homo sapiens OX=9606 GN=LRRC59 PE=1 SV=1	11	11	11			0.603142	0.305171	0.249378	0.809346	1.34651	20.6612	20.7444	20.4825	20.2628	21.0041	20.2251
Q99614	TTC1_HUMAN Tetratricopeptide repeat protein 1 OS=Homo sapiens OX=9606 GN=TTC1 PE=1 SV=1	7	7	6			0.603139	-1.20646	0.24938	2.30771	-1.3465	17.3644	17.063	14.8014	18.1322	17.2571	17.847
P16278	BGAL_HUMAN Beta-galactosidase OS=Homo sapiens OX=9606 GN=GLB1 PE=1 SV=2	7	7	7			0.602993	0.196902	0.249463	0.872422	1.34622	18.5703	18.1824	18.5944	18.6551	18.5335	18.27
P06493	CDK1_HUMAN Cyclin-dependent kinase 1 OS=Homo sapiens OX=9606 GN=CDK1 PE=1 SV=3	8	8	7			0.602967	0.325982	0.249478	0.797755	1.34617	18.6477	18.3172	18.0575	17.8102	18.5921	18.1919
Q15393	SF3B3_HUMAN Splicing factor 3B subunit 3 OS=Homo sapiens OX=9606 GN=SF3B3 PE=1 SV=4	21	21	21			0.602895	0.203196	0.24952	0.868624	1.34603	19.4512	19.5208	19.9589	19.4709	19.6261	19.4348
Q93008	USP9X_HUMAN Probable ubiquitin carboxyl-terminal hydrolase FAF-X OS=Homo sapiens OX=9606 GN=USP9X PE=1 SV=3	33	33	32			0.602267	-0.329536	0.249881	1.25661	-1.3448	17.7225	17.5585	17.3636	17.6556	16.9004	17.761
Q9H2W6	RM46_HUMAN 39S ribosomal protein L46, mitochondrial OS=Homo sapiens OX=9606 GN=MRPL46 PE=1 SV=1	3	3	3			0.602215	0.786374	0.249911	0.5798	1.3447	16.2098	16.437	17.1007	15.0993	17.244	16.6591
Q13685	AAMP_HUMAN Angio-associated migratory cell protein OS=Homo sapiens OX=9606 GN=AAMP PE=1 SV=2	5	5	5			0.601526	-0.26188	0.250308	1.19904	-1.34336	17.7756	17.6691	17.708	17.8647	17.2169	17.9524
A0AVT1	UBA6_HUMAN Ubiquitin-like modifier-activating enzyme 6 OS=Homo sapiens OX=9606 GN=UBA6 PE=1 SV=1	20	20	20			0.601443	0.150478	0.250355	0.900952	1.3432	18.6467	18.6496	18.7869	18.6224	19.016	18.7261
P28838	AMPL_HUMAN Cytosol aminopeptidase OS=Homo sapiens OX=9606 GN=LAP3 PE=1 SV=3	16	16	16			0.599276	0.180984	0.251608	0.882101	1.33897	18.8218	18.3047	18.7282	18.7128	18.6562	18.6459
Q9BXR0	TGT_HUMAN Queuine tRNA-ribosyltransferase catalytic subunit 1 OS=Homo sapiens OX=9606 GN=QTRT1 PE=1 SV=3	6	6	6			0.598913	-0.364548	0.251818	1.28748	-1.33826	15.5874	15.9719	15.1446	16.1502	15.914	15.6176
P62995	TRA2B_HUMAN Transformer-2 protein homolog beta OS=Homo sapiens OX=9606 GN=TRA2B PE=1 SV=1	4	4	4			0.598027	-0.287132	0.252332	1.22021	-1.33653	19.1408	19.1907	19.3706	19.668	19.3564	19.8706
P11802	CDK4_HUMAN Cyclin-dependent kinase 4 OS=Homo sapiens OX=9606 GN=CDK4 PE=1 SV=2	6	6	5			0.597463	-1.21004	0.25266	2.31344	-1.33543	17.7792	17.075	15.3108	17.4454	14.9043	17.104
P60033	CD81_HUMAN CD81 antigen OS=Homo sapiens OX=9606 GN=CD81 PE=1 SV=1	4	4	4			0.597378	-0.0883261	0.25271	1.06314	-1.33527	21.8036	21.8357	21.6909	21.7252	21.6053	21.8038
Q14157	UBP2L_HUMAN Ubiquitin-associated protein 2-like OS=Homo sapiens OX=9606 GN=UBAP2L PE=1 SV=2	18	18	18			0.597331	-0.364682	0.252737	1.2876	-1.33518	19.8125	19.6258	19.4107	19.8336	18.8922	19.7501
Q96I24	FUBP3_HUMAN Far upstream element-binding protein 3 OS=Homo sapiens OX=9606 GN=FUBP3 PE=1 SV=2	8	8	8			0.5964	-0.521646	0.253279	1.43559	-1.33336	18.8615	18.5646	17.7205	18.5726	17.6671	18.6768
Q02543	RL18A_HUMAN 60S ribosomal protein L18a OS=Homo sapiens OX=9606 GN=RPL18A PE=1 SV=2	6	6	6			0.595859	0.692422	0.253595	0.618814	1.33231	19.9813	20.7198	21.108	19.8827	21.3703	19.7799
Q96AX1	VP33A_HUMAN Vacuolar protein sorting-associated protein 33A OS=Homo sapiens OX=9606 GN=VPS33A PE=1 SV=1	7	7	7			0.595398	-0.683012	0.253865	1.60549	-1.33141	15.7036	17.0878	17.3886	17.4081	16.8577	17.5029
Q04721	NOTC2_HUMAN Neurogenic locus notch homolog protein 2 OS=Homo sapiens OX=9606 GN=NOTCH2 PE=1 SV=3	6	6	6			0.593855	-0.733371	0.254768	1.66252	-1.3284	15.1845	15.188	15.0689	16.54	15.9579	16.6833
Q14137	BOP1_HUMAN Ribosome biogenesis protein BOP1 OS=Homo sapiens OX=9606 GN=BOP1 PE=1 SV=2	10	10	10			0.593625	0.14201	0.254903	0.906256	1.32795	17.3014	17.0496	17.052	17.1889	17.3725	17.0613
O15305	PMM2_HUMAN Phosphomannomutase 2 OS=Homo sapiens OX=9606 GN=PMM2 PE=1 SV=1	6	6	6			0.593152	-0.834775	0.255181	1.78358	-1.32703	15.1701	16.752	17.2194	17.1621	15.7242	16.7039
O15344	TRI18_HUMAN E3 ubiquitin-protein ligase Midline-1 OS=Homo sapiens OX=9606 GN=MID1 PE=1 SV=1	4	4	4			0.593003	-0.405542	0.255268	1.32459	-1.32674	17.0305	16.9252	16.4565	17.1691	16.0894	16.6987
Q96T23	RSF1_HUMAN Remodeling and spacing factor 1 OS=Homo sapiens OX=9606 GN=RSF1 PE=1 SV=2	3	3	3			0.592715	-0.726085	0.255438	1.65414	-1.32618	15.1328	14.6618	14.4078	16.4116	14.826	15.4714
P33316	DUT_HUMAN Deoxyuridine 5-triphosphate nucleotidohydrolase, mitochondrial OS=Homo sapiens OX=9606 GN=DUT PE=1 SV=4	4	4	4			0.59241	-1.72957	0.255617	3.31629	-1.32558	15.1358	19.3647	18.7984	19.7516	19.2104	19.217
Q9UKS6	PACN3_HUMAN Protein kinase C and casein kinase substrate in neurons protein 3 OS=Homo sapiens OX=9606 GN=PACSIN3 PE=1 SV=2	5	5	5			0.592141	-0.382566	0.255776	1.30366	-1.32506	17.5131	17.46	16.8694	17.4223	16.5684	17.2164
P60891	PRPS1_HUMAN Ribose-phosphate pyrophosphokinase 1 OS=Homo sapiens OX=9606 GN=PRPS1 PE=1 SV=2	10	10	5			0.591958	-0.386099	0.255883	1.30685	-1.3247	18.9227	19.1799	18.445	19.1822	19.3691	19.533
P01008	ANT3_HUMAN Antithrombin-III OS=Homo sapiens OX=9606 GN=SERPINC1 PE=1 SV=1	18	18	18			0.591256	-0.147331	0.256297	1.10752	-1.32333	21.3336	21.3635	21.4407	21.6879	21.4827	21.6477
Q8N6T3	ARFG1_HUMAN ADP-ribosylation factor GTPase-activating protein 1 OS=Homo sapiens OX=9606 GN=ARFGAP1 PE=1 SV=2	9	9	9			0.590602	-0.259982	0.256684	1.19746	-1.32206	18.5582	18.9717	18.9478	19.246	19.158	19.2262
Q13315	ATM_HUMAN Serine-protein kinase ATM OS=Homo sapiens OX=9606 GN=ATM PE=1 SV=4	3	3	3			0.589372	2.47457	0.257412	0.17992	1.31966	16.1801	18.6716	19.7549	15.7115	21.6349	15.7631
P62913	RL11_HUMAN 60S ribosomal protein L11 OS=Homo sapiens OX=9606 GN=RPL11 PE=1 SV=2	6	6	6			0.589061	0.336188	0.257596	0.792132	1.31905	21.8923	22.1936	22.0552	21.5507	22.2663	21.4608
Q13439	GOGA4_HUMAN Golgin subfamily A member 4 OS=Homo sapiens OX=9606 GN=GOLGA4 PE=1 SV=1	32	32	32			0.588923	-0.153486	0.257678	1.11225	-1.31878	17.3412	17.3223	17.407	17.5689	17.3974	17.7148
Q8IYH5	ZZZ3_HUMAN ZZ-type zinc finger-containing protein 3 OS=Homo sapiens OX=9606 GN=ZZZ3 PE=1 SV=1	2	2	2			0.588443	-0.20535	0.257963	1.15297	-1.31784	16.9947	17.359	17.5023	17.404	17.1504	17.5004
Q8IWJ2	GCC2_HUMAN GRIP and coiled-coil domain-containing protein 2 OS=Homo sapiens OX=9606 GN=GCC2 PE=1 SV=4	11	11	10			0.587782	-1.05017	0.258356	2.07077	-1.31655	16.5459	16.5389	16.8352	17.3008	14.4113	17.1032
P09104	ENOG_HUMAN Gamma-enolase OS=Homo sapiens OX=9606 GN=ENO2 PE=1 SV=3	12	9	8			0.587152	-0.54376	0.258731	1.45777	-1.31533	19.446	20.6712	20.849	20.5179	20.0342	20.7714
Q96G03	PGM2_HUMAN Phosphoglucomutase-2 OS=Homo sapiens OX=9606 GN=PGM2 PE=1 SV=4	15	15	15			0.585853	-0.252797	0.259506	1.19151	-1.31279	18.4892	18.2665	18.0846	18.3939	17.9466	18.6183
P08670	VIME_HUMAN Vimentin OS=Homo sapiens OX=9606 GN=VIM PE=1 SV=4	52	52	47			0.585524	0.1343	0.259702	0.911112	1.31215	25.9153	25.9643	26.0486	25.8351	26.2277	25.9894
P56589	PEX3_HUMAN Peroxisomal biogenesis factor 3 OS=Homo sapiens OX=9606 GN=PEX3 PE=1 SV=1	3	3	3			0.585242	-0.839261	0.259871	1.78913	-1.3116	16.2366	15.9428	16.0918	16.7028	14.3846	16.5852
Q9H4M9	EHD1_HUMAN EH domain-containing protein 1 OS=Homo sapiens OX=9606 GN=EHD1 PE=1 SV=2	26	26	17			0.585048	0.060503	0.259987	0.95893	1.31122	20.3143	20.2281	20.3286	20.2122	20.3355	20.3566
P83731	RL24_HUMAN 60S ribosomal protein L24 OS=Homo sapiens OX=9606 GN=RPL24 PE=1 SV=1	4	4	4			0.58489	1.96099	0.260082	0.256852	1.31091	18.5425	19.6377	19.7243	18.4246	20.8169	15.1384
Q9NUQ7	UFSP2_HUMAN Ufm1-specific protease 2 OS=Homo sapiens OX=9606 GN=UFSP2 PE=1 SV=3	6	6	6			0.584363	-0.606213	0.260398	1.52226	-1.30988	15.3638	16.4255	16.7878	16.3472	15.5651	16.7627
O43660	PLRG1_HUMAN Pleiotropic regulator 1 OS=Homo sapiens OX=9606 GN=PLRG1 PE=1 SV=1	9	9	9			0.584286	-0.300483	0.260444	1.23156	-1.30973	17.3468	17.3554	17.255	17.3109	16.632	17.469
Q6YN16	HSDL2_HUMAN Hydroxysteroid dehydrogenase-like protein 2 OS=Homo sapiens OX=9606 GN=HSDL2 PE=1 SV=1	5	5	5			0.583506	-0.10722	0.260912	1.07715	-1.30821	19.0943	19.1656	18.9448	19.0564	19.1255	19.2643
Q99447	PCY2_HUMAN Ethanolamine-phosphate cytidylyltransferase OS=Homo sapiens OX=9606 GN=PCYT2 PE=1 SV=1	6	6	6			0.583361	1.03037	0.260999	0.489585	1.30793	17.6141	15.1402	17.2189	16.9416	15.781	15.4411
Q9UDY4	DNJB4_HUMAN DnaJ homolog subfamily B member 4 OS=Homo sapiens OX=9606 GN=DNAJB4 PE=1 SV=1	14	14	13			0.582907	-0.214388	0.261272	1.16021	-1.30704	20.5819	20.7064	20.5653	20.9147	20.9293	21.0985
P61421	VA0D1_HUMAN V-type proton ATPase subunit d 1 OS=Homo sapiens OX=9606 GN=ATP6V0D1 PE=1 SV=1	5	5	5			0.58254	-1.12587	0.261493	2.18233	-1.30633	18.2399	18.7533	18.5193	18.5169	15.8139	18.6804
Q96P48	ARAP1_HUMAN Arf-GAP with Rho-GAP domain, ANK repeat and PH domain-containing protein 1 OS=Homo sapiens OX=9606 GN=ARAP1 PE=1 SV=3	8	8	8			0.582484	0.122663	0.261527	0.918491	1.30622	16.4776	16.1681	16.3962	16.3574	16.4931	16.4734
Q14839	CHD4_HUMAN Chromodomain-helicase-DNA-binding protein 4 OS=Homo sapiens OX=9606 GN=CHD4 PE=1 SV=2	26	26	19			0.582215	-0.290811	0.261689	1.22333	-1.30569	17.1643	17.9781	17.6162	17.6811	17.8659	17.8596
O00764	PDXK_HUMAN Pyridoxal kinase OS=Homo sapiens OX=9606 GN=PDXK PE=1 SV=1	7	7	7			0.581994	-0.298145	0.261822	1.22956	-1.30526	20.1934	19.9242	19.9844	20.3862	19.6092	20.371
Q9H5N1	RABE2_HUMAN Rab GTPase-binding effector protein 2 OS=Homo sapiens OX=9606 GN=RABEP2 PE=1 SV=2	3	3	3			0.580827	0.581924	0.262526	0.668072	1.30298	16.693	15.8196	15.7104	15.8752	17.1895	16.1524
Q9UNH7	SNX6_HUMAN Sorting nexin-6 OS=Homo sapiens OX=9606 GN=SNX6 PE=1 SV=1	14	14	14			0.580362	-0.14808	0.262808	1.10809	-1.30207	19.5563	19.4172	19.3093	19.622	19.2353	19.506
P20290	BTF3_HUMAN Transcription factor BTF3 OS=Homo sapiens OX=9606 GN=BTF3 PE=1 SV=1	5	5	5			0.580338	-0.115125	0.262822	1.08307	-1.30203	20.5474	20.5668	20.6432	20.7177	20.3802	20.6317
P62854	RS26_HUMAN 40S ribosomal protein S26 OS=Homo sapiens OX=9606 GN=RPS26 PE=1 SV=3;sp	2	2	2			0.580153	-0.282887	0.262934	1.21663	-1.30167	21.7462	21.9691	21.1771	21.7164	21.3958	21.4823
P23246	SFPQ_HUMAN Splicing factor, proline- and glutamine-rich OS=Homo sapiens OX=9606 GN=SFPQ PE=1 SV=2	18	18	18			0.579974	-0.127473	0.263043	1.09238	-1.30132	21.228	21.1479	20.9766	21.1292	20.9402	21.25
Q96A26	F162A_HUMAN Protein FAM162A OS=Homo sapiens OX=9606 GN=FAM162A PE=1 SV=2	2	2	2			0.579794	-1.32372	0.263152	2.50311	-1.30097	18.625	18.7976	15.502	18.8964	18.4757	18.8798
P61201	CSN2_HUMAN COP9 signalosome complex subunit 2 OS=Homo sapiens OX=9606 GN=COPS2 PE=1 SV=1	15	15	15			0.57918	-0.258807	0.263524	1.19649	-1.29977	18.8087	18.5469	18.6196	19.0233	18.4549	19.0893
Q15746	MYLK_HUMAN Myosin light chain kinase, smooth muscle OS=Homo sapiens OX=9606 GN=MYLK PE=1 SV=4	42	42	42			0.579107	-0.947496	0.263568	1.92852	-1.29962	15.3058	15.1793	13.885	16.8844	15.247	15.2166
Q9BPX5	ARP5L_HUMAN Actin-related protein 2/3 complex subunit 5-like protein OS=Homo sapiens OX=9606 GN=ARPC5L PE=1 SV=1	2	2	2			0.578771	-1.27142	0.263772	2.41399	-1.29897	15.4798	17.7977	15.114	18.0147	16.8387	15.4345
Q13445	TMED1_HUMAN Transmembrane emp24 domain-containing protein 1 OS=Homo sapiens OX=9606 GN=TMED1 PE=1 SV=1	3	3	3			0.578144	0.549691	0.264153	0.683166	1.29775	16.7461	15.3169	16.4974	15.841	16.2481	16.6847
O14976	GAK_HUMAN Cyclin-G-associated kinase OS=Homo sapiens OX=9606 GN=GAK PE=1 SV=2	9	9	9			0.577923	-0.30887	0.264288	1.23874	-1.29731	16.8844	16.8231	16.9439	17.1454	16.2618	17.0481
P62277	RS13_HUMAN 40S ribosomal protein S13 OS=Homo sapiens OX=9606 GN=RPS13 PE=1 SV=2	6	6	6			0.577831	0.370843	0.264344	0.77333	1.29713	22.7485	22.3836	22.0567	21.7352	22.2738	21.8478
Q9NVJ2	ARL8B_HUMAN ADP-ribosylation factor-like protein 8B OS=Homo sapiens OX=9606 GN=ARL8B PE=1 SV=1	5	5	2			0.577536	0.288078	0.264523	0.818992	1.29656	18.143	18.3138	18.2284	17.7994	18.6758	18.0698
Q8IYI6	EXOC8_HUMAN Exocyst complex component 8 OS=Homo sapiens OX=9606 GN=EXOC8 PE=1 SV=2	9	9	9			0.577382	0.215495	0.264617	0.861251	1.29626	17.7776	17.325	17.7006	17.2601	17.4139	17.6605
P10768	ESTD_HUMAN S-formylglutathione hydrolase OS=Homo sapiens OX=9606 GN=ESD PE=1 SV=2	11	11	11			0.57716	-0.246113	0.264752	1.18601	-1.29582	20.4515	20.3155	20.1106	20.8433	20.4496	20.5912
Q9Y2A7	NCKP1_HUMAN Nck-associated protein 1 OS=Homo sapiens OX=9606 GN=NCKAP1 PE=1 SV=1	16	16	16			0.576417	-0.281984	0.265206	1.21587	-1.29437	17.7968	17.5578	17.5023	17.7644	17.2232	18.0461
Q9UNM6	PSD13_HUMAN 26S proteasome non-ATPase regulatory subunit 13 OS=Homo sapiens OX=9606 GN=PSMD13 PE=1 SV=2	15	15	15			0.575415	0.0858917	0.265818	0.942202	1.29242	19.6013	19.359	19.5301	19.5295	19.5775	19.5627
O60306	AQR_HUMAN RNA helicase aquarius OS=Homo sapiens OX=9606 GN=AQR PE=1 SV=4	5	5	5			0.574976	0.549545	0.266087	0.683236	1.29156	15.8408	14.3663	14.7817	14.3243	14.7434	15.0267
P52948	NUP98_HUMAN Nuclear pore complex protein Nup98-Nup96 OS=Homo sapiens OX=9606 GN=NUP98 PE=1 SV=4	14	14	14			0.574741	-0.129628	0.266231	1.09401	-1.2911	17.1994	17.2574	17.122	17.1911	16.8837	17.1455
Q96EK5	KBP_HUMAN KIF-binding protein OS=Homo sapiens OX=9606 GN=KIFBP PE=1 SV=1	10	10	10			0.574716	0.225034	0.266247	0.855575	1.29105	18.4808	18.1107	18.0758	18.3159	18.5609	18.0158
Q6RFH5	WDR74_HUMAN WD repeat-containing protein 74 OS=Homo sapiens OX=9606 GN=WDR74 PE=1 SV=1	4	4	4			0.572778	-1.1257	0.267437	2.18207	-1.28727	17.8039	17.8766	17.5834	18.3146	15.1341	17.7073
Q9H6R4	NOL6_HUMAN Nucleolar protein 6 OS=Homo sapiens OX=9606 GN=NOL6 PE=1 SV=2	12	12	12			0.572151	-0.212579	0.267824	1.15876	-1.28604	17.5836	17.4297	17.075	17.4874	17.1089	17.4882
P50579	MAP2_HUMAN Methionine aminopeptidase 2 OS=Homo sapiens OX=9606 GN=METAP2 PE=1 SV=1	20	20	18			0.571499	0.156147	0.268226	0.897419	1.28477	19.0778	19.1291	19.3835	19.1505	19.4758	19.1889
P11166	GTR1_HUMAN Solute carrier family 2, facilitated glucose transporter member 1 OS=Homo sapiens OX=9606 GN=SLC2A1 PE=1 SV=2	4	4	4			0.571351	-0.643679	0.268318	1.56231	-1.28448	16.299	17.6148	17.3342	18.2801	17.3791	17.0485
Q9NUJ1	ABHDA_HUMAN Mycophenolic acid acyl-glucuronide esterase, mitochondrial OS=Homo sapiens OX=9606 GN=ABHD10 PE=1 SV=1	5	5	5			0.571169	-0.172074	0.26843	1.12668	-1.28412	18.666	18.6698	18.4929	18.6112	18.2116	18.6057
O76024	WFS1_HUMAN Wolframin OS=Homo sapiens OX=9606 GN=WFS1 PE=1 SV=2	8	8	8			0.570685	-1.07611	0.268729	2.10834	-1.28318	14.8882	17.5379	16.9879	17.4082	17.642	17.8004
Q9Y5S2	MRCKB_HUMAN Serine/threonine-protein kinase MRCK beta OS=Homo sapiens OX=9606 GN=CDC42BPB PE=1 SV=2	17	17	15			0.569293	-0.390157	0.269592	1.31054	-1.28046	17.3039	16.9873	16.3519	17.2293	16.4936	17.1033
P55263	ADK_HUMAN Adenosine kinase OS=Homo sapiens OX=9606 GN=ADK PE=1 SV=2	15	15	14			0.569124	-0.202091	0.269697	1.15036	-1.28013	17.9063	18.1174	18.3103	18.3753	18.1417	18.4719
Q9UKV3	ACINU_HUMAN Apoptotic chromatin condensation inducer in the nucleus OS=Homo sapiens OX=9606 GN=ACIN1 PE=1 SV=2	11	11	11			0.569089	0.0512117	0.269719	0.965125	1.28006	18.726	18.7549	18.8037	18.7583	18.8014	18.6643
P03928	ATP8_HUMAN ATP synthase protein 8 OS=Homo sapiens OX=9606 GN=MT-ATP8 PE=1 SV=1	2	2	2			0.569047	-1.98391	0.269745	3.95564	-1.27998	15.5863	15.3474	15.8947	20.085	17.2637	19.2641
O75439	MPPB_HUMAN Mitochondrial-processing peptidase subunit beta OS=Homo sapiens OX=9606 GN=PMPCB PE=1 SV=2	9	9	9			0.568466	-0.256739	0.270106	1.19478	-1.27884	18.3166	18.2757	17.6261	18.2419	18.0192	18.2145
Q9UN70	PCDGK_HUMAN Protocadherin gamma-C3 OS=Homo sapiens OX=9606 GN=PCDHGC3 PE=1 SV=1	4	4	2			0.568451	-0.300599	0.270115	1.23166	-1.27882	16.9385	17.8185	17.6385	17.5792	17.5808	17.6618
Q92973	TNPO1_HUMAN Transportin-1 OS=Homo sapiens OX=9606 GN=TNPO1 PE=1 SV=2	22	22	18			0.568446	0.156895	0.270118	0.896953	1.2788	19.9858	20.0103	20.3758	19.9439	20.0465	19.9831
Q9P0V9	SEP10_HUMAN Septin-10 OS=Homo sapiens OX=9606 GN=SEPTIN10 PE=1 SV=2	8	7	7			0.56778	1.16176	0.270533	0.446967	1.2775	18.3627	15.6734	18.7206	18.6497	18.7084	17.9833
P62834	RAP1A_HUMAN Ras-related protein Rap-1A OS=Homo sapiens OX=9606 GN=RAP1A PE=1 SV=1	8	3	3			0.567102	0.116194	0.270956	0.922618	1.27618	17.9693	18.0788	18.0443	17.8768	18.0847	17.7942
Q7Z6B7	SRGP1_HUMAN SLIT-ROBO Rho GTPase-activating protein 1 OS=Homo sapiens OX=9606 GN=SRGAP1 PE=1 SV=1	7	7	6			0.566731	-0.339171	0.271187	1.26503	-1.27545	17.3249	17.8993	17.516	17.9333	18.1543	18.1802
P61254	RL26_HUMAN 60S ribosomal protein L26 OS=Homo sapiens OX=9606 GN=RPL26 PE=1 SV=1	6	6	2			0.566681	-0.317256	0.271218	1.24596	-1.27536	20.4596	21.09	20.1417	20.625	20.4857	20.3239
P22033	MUTA_HUMAN Methylmalonyl-CoA mutase, mitochondrial OS=Homo sapiens OX=9606 GN=MMUT PE=1 SV=4	12	12	12			0.56657	0.293476	0.271288	0.815934	1.27514	17.4964	17.155	17.5722	16.8498	17.4476	17.6309
P47756	CAPZB_HUMAN F-actin-capping protein subunit beta OS=Homo sapiens OX=9606 GN=CAPZB PE=1 SV=4	13	13	13			0.566459	0.197763	0.271357	0.871901	1.27492	20.0913	20.0151	20.5852	20.1551	20.2045	20.1176
P27361	MK03_HUMAN Mitogen-activated protein kinase 3 OS=Homo sapiens OX=9606 GN=MAPK3 PE=1 SV=4	7	4	4			0.56641	-0.426572	0.271388	1.34404	-1.27483	17.4985	17.4115	17.2709	17.4119	16.4315	17.6572
O95400	CD2B2_HUMAN CD2 antigen cytoplasmic tail-binding protein 2 OS=Homo sapiens OX=9606 GN=CD2BP2 PE=1 SV=1	2	2	2			0.566091	-0.789219	0.271587	1.72814	-1.2742	17.4471	17.4842	17.0766	17.3271	15.4403	17.5203
Q9BVP2	GNL3_HUMAN Guanine nucleotide-binding protein-like 3 OS=Homo sapiens OX=9606 GN=GNL3 PE=1 SV=2	10	10	10			0.565885	-0.0887667	0.271716	1.06346	-1.2738	18.2416	18.4967	18.2764	18.3094	18.3791	18.3573
Q9NNW7	TRXR2_HUMAN Thioredoxin reductase 2, mitochondrial OS=Homo sapiens OX=9606 GN=TXNRD2 PE=1 SV=3	5	4	4			0.565171	-0.510604	0.272163	1.42465	-1.27241	16.4566	16.078	15.175	16.5331	15.611	16.1633
P07384	CAN1_HUMAN Calpain-1 catalytic subunit OS=Homo sapiens OX=9606 GN=CAPN1 PE=1 SV=1	21	21	21			0.565024	0.129233	0.272255	0.914317	1.27212	19.849	19.7711	20.0934	19.922	20.1024	19.964
Q8IY17	PLPL6_HUMAN Patatin-like phospholipase domain-containing protein 6 OS=Homo sapiens OX=9606 GN=PNPLA6 PE=1 SV=3	6	6	6			0.564345	-0.854257	0.272681	1.80783	-1.27079	17.4331	16.9271	15.1976	17.4639	16.5775	17.3799
P10599	THIO_HUMAN Thioredoxin OS=Homo sapiens OX=9606 GN=TXN PE=1 SV=3	7	7	7			0.563749	0.936283	0.273056	0.522578	1.26963	19.1533	20.0868	20.9053	19.475	21.363	19.0509
Q13107	UBP4_HUMAN Ubiquitin carboxyl-terminal hydrolase 4 OS=Homo sapiens OX=9606 GN=USP4 PE=1 SV=3	4	4	3			0.563453	-0.350115	0.273242	1.27466	-1.26905	15.7063	15.7395	15.9691	16.4407	16.024	16.5694
P36551	HEM6_HUMAN Oxygen-dependent coproporphyrinogen-III oxidase, mitochondrial OS=Homo sapiens OX=9606 GN=CPOX PE=1 SV=3	7	7	7			0.562548	-0.119651	0.273812	1.08647	-1.26728	17.5578	17.5381	17.4163	17.7368	17.4081	17.4661
Q9Y2D5	AKAP2_HUMAN A-kinase anchor protein 2 OS=Homo sapiens OX=9606 GN=AKAP2 PE=1 SV=3	24	24	23			0.56238	-0.125834	0.273918	1.09114	-1.26695	20.0122	19.8974	19.7591	19.9411	19.7697	20.08
Q13435	SF3B2_HUMAN Splicing factor 3B subunit 2 OS=Homo sapiens OX=9606 GN=SF3B2 PE=1 SV=2	20	20	20			0.561147	-0.129589	0.274696	1.09398	-1.26454	19.3812	19.2923	19.3211	19.4937	19.104	19.4091
P09661	RU2A_HUMAN U2 small nuclear ribonucleoprotein A OS=Homo sapiens OX=9606 GN=SNRPA1 PE=1 SV=2	5	5	5			0.560883	0.424306	0.274863	0.745197	1.26403	18.3767	17.9031	17.9565	17.8106	18.9772	18.3238
Q86VX2	COMD7_HUMAN COMM domain-containing protein 7 OS=Homo sapiens OX=9606 GN=COMMD7 PE=1 SV=2	3	3	3			0.560641	-0.991187	0.275017	1.98782	-1.26355	17.9229	18.1317	17.9957	18.0986	15.6124	18.2743
Q01628	IFM3_HUMAN Interferon-induced transmembrane protein 3 OS=Homo sapiens OX=9606 GN=IFITM3 PE=1 SV=2;sp	2	2	2			0.559125	-1.03395	0.275978	2.04762	-1.26059	15.9489	15.7315	13.8613	17.1809	15.6213	15.6209
Q96ST2	IWS1_HUMAN Protein IWS1 homolog OS=Homo sapiens OX=9606 GN=IWS1 PE=1 SV=2	4	4	4			0.558285	1.59885	0.276513	0.33014	1.25895	15.1426	15.1592	18.1091	15.0052	18.6942	16.9849
Q9H1E3	NUCKS_HUMAN Nuclear ubiquitous casein and cyclin-dependent kinase substrate 1 OS=Homo sapiens OX=9606 GN=NUCKS1 PE=1 SV=1	3	3	3			0.55757	-0.241283	0.276968	1.18204	-1.25755	15.9619	16.49	16.4466	16.673	16.5612	16.5306
Q92747	ARC1A_HUMAN Actin-related protein 2/3 complex subunit 1A OS=Homo sapiens OX=9606 GN=ARPC1A PE=2 SV=2	7	6	6			0.55739	-0.305923	0.277083	1.23621	-1.25719	19.0359	18.7515	18.4334	18.8885	18.2862	19.0334
Q96J84	KIRR1_HUMAN Kin of IRRE-like protein 1 OS=Homo sapiens OX=9606 GN=KIRREL1 PE=1 SV=2	6	6	6			0.556636	-0.122491	0.277565	1.08861	-1.25572	17.3599	17.2944	17.185	17.2687	17.056	17.4054
Q9BRX8	PXL2A_HUMAN Peroxiredoxin-like 2A OS=Homo sapiens OX=9606 GN=PRXL2A PE=1 SV=3	2	2	2			0.556285	0.890201	0.277789	0.539539	1.25503	17.4943	17.4294	17.8468	17.6244	17.816	15.4328
P19784	CSK22_HUMAN Casein kinase II subunit alpha OS=Homo sapiens OX=9606 GN=CSNK2A2 PE=1 SV=1	10	10	10			0.555825	0.166276	0.278083	0.89114	1.25413	18.8708	18.6075	18.5704	18.6533	19.0121	18.6935
P54727	RD23B_HUMAN UV excision repair protein RAD23 homolog B OS=Homo sapiens OX=9606 GN=RAD23B PE=1 SV=1	10	10	10			0.555301	-0.138283	0.278419	1.10059	-1.25311	19.8075	19.7592	19.6043	19.9212	19.8715	20.0177
Q96BM9	ARL8A_HUMAN ADP-ribosylation factor-like protein 8A OS=Homo sapiens OX=9606 GN=ARL8A PE=1 SV=1	5	2	2			0.554144	-0.215294	0.279162	1.16094	-1.25085	17.4876	17.3913	17.0634	17.3256	16.9195	17.3995
Q5SRE5	NU188_HUMAN Nucleoporin NUP188 homolog OS=Homo sapiens OX=9606 GN=NUP188 PE=1 SV=1	11	11	11			0.553959	-0.628316	0.279281	1.54576	-1.25048	17.4203	17.6165	17.5676	17.5276	16.0024	17.7311
P63098	CANB1_HUMAN Calcineurin subunit B type 1 OS=Homo sapiens OX=9606 GN=PPP3R1 PE=1 SV=2	3	3	3			0.553826	-1.50235	0.279366	2.83304	-1.25022	14.8675	15.9556	17.8203	18.3051	15.1985	18.1327
Q8TC07	TBC15_HUMAN TBC1 domain family member 15 OS=Homo sapiens OX=9606 GN=TBC1D15 PE=1 SV=2	11	11	11			0.552485	0.249242	0.28023	0.841338	1.2476	16.9388	16.7239	17.4979	16.9251	16.9914	17.0314
P55769	NH2L1_HUMAN NHP2-like protein 1 OS=Homo sapiens OX=9606 GN=SNU13 PE=1 SV=3	3	3	3			0.552473	-0.167452	0.280238	1.12307	-1.24758	18.6416	19.0247	18.6468	18.9392	18.7852	18.6121
Q9UMS0	NFU1_HUMAN NFU1 iron-sulfur cluster scaffold homolog, mitochondrial OS=Homo sapiens OX=9606 GN=NFU1 PE=1 SV=2	3	3	3			0.551612	-0.937043	0.280794	1.9146	-1.24589	15.3231	17.4854	17.6848	17.8377	17.3806	17.8765
P11169	GTR3_HUMAN Solute carrier family 2, facilitated glucose transporter member 3 OS=Homo sapiens OX=9606 GN=SLC2A3 PE=1 SV=1;sp	4	4	4			0.55074	-0.784655	0.281358	1.72268	-1.24418	16.8337	16.7175	15.765	16.3418	14.6822	16.5756
Q6NVY1	HIBCH_HUMAN 3-hydroxyisobutyryl-CoA hydrolase, mitochondrial OS=Homo sapiens OX=9606 GN=HIBCH PE=1 SV=2	5	5	5			0.550672	-0.179739	0.281403	1.13268	-1.24405	17.1322	16.9483	16.8848	17.2208	16.7153	17.1024
O14773	TPP1_HUMAN Tripeptidyl-peptidase 1 OS=Homo sapiens OX=9606 GN=TPP1 PE=1 SV=2	4	4	4			0.54907	-0.318448	0.282442	1.24699	-1.24092	18.3119	18.0952	17.8714	18.7487	18.3606	18.6554
P24539	AT5F1_HUMAN ATP synthase F(0) complex subunit B1, mitochondrial OS=Homo sapiens OX=9606 GN=ATP5PB PE=1 SV=2	10	10	10			0.548577	-0.1384	0.282763	1.10068	-1.23995	20.4632	20.3895	20.4332	20.7397	20.3221	20.5046
P49768	PSN1_HUMAN Presenilin-1 OS=Homo sapiens OX=9606 GN=PSEN1 PE=1 SV=1	4	4	4			0.548466	0.638544	0.282836	0.642361	1.23973	16.924	15.3204	17.0805	17.0043	16.8739	16.6381
Q6IQ22	RAB12_HUMAN Ras-related protein Rab-12 OS=Homo sapiens OX=9606 GN=RAB12 PE=1 SV=3	3	3	3			0.548418	0.14647	0.282867	0.903458	1.23964	17.4124	17.4559	17.6684	17.5076	17.5311	17.209
Q9Y520	PRC2C_HUMAN Protein PRRC2C OS=Homo sapiens OX=9606 GN=PRRC2C PE=1 SV=4	23	23	23			0.548114	-0.351562	0.283065	1.27594	-1.23904	18.2102	17.9223	17.3789	18.0416	17.3555	18.0354
Q9BT09	CNPY3_HUMAN Protein canopy homolog 3 OS=Homo sapiens OX=9606 GN=CNPY3 PE=1 SV=1	2	2	2			0.547993	-0.821626	0.283144	1.7674	-1.23881	17.2734	17.2676	16.8018	17.1708	15.0922	17.1939
Q15386	UBE3C_HUMAN Ubiquitin-protein ligase E3C OS=Homo sapiens OX=9606 GN=UBE3C PE=1 SV=3	10	10	9			0.54775	-0.208043	0.283302	1.15512	-1.23833	17.8002	17.9929	17.9181	18.0437	17.446	17.7518
P53618	COPB_HUMAN Coatomer subunit beta OS=Homo sapiens OX=9606 GN=COPB1 PE=1 SV=3	40	40	39			0.54774	0.0541604	0.283309	0.963155	1.23831	21.3456	21.2456	21.3444	21.354	21.4219	21.3498
Q8WTV0	SCRB1_HUMAN Scavenger receptor class B member 1 OS=Homo sapiens OX=9606 GN=SCARB1 PE=1 SV=1	3	3	3			0.547566	1.45295	0.283422	0.365274	1.23797	15.7809	17.6279	18.5205	15.1318	18.1446	15.3275
Q9C0C9	UBE2O_HUMAN (E3-independent) E2 ubiquitin-conjugating enzyme OS=Homo sapiens OX=9606 GN=UBE2O PE=1 SV=3	7	7	7			0.547091	0.255541	0.283732	0.837673	1.23704	16.6639	16.2946	16.9377	16.4211	16.2388	16.358
Q9Y5X3	SNX5_HUMAN Sorting nexin-5 OS=Homo sapiens OX=9606 GN=SNX5 PE=1 SV=1	11	11	11			0.546699	-0.0716286	0.283989	1.0509	-1.23627	17.8754	17.9617	17.8035	17.9676	18.0017	17.9662
O60343	TBCD4_HUMAN TBC1 domain family member 4 OS=Homo sapiens OX=9606 GN=TBC1D4 PE=1 SV=2	7	7	7			0.546448	0.378723	0.284153	0.769118	1.23578	15.5551	15.263	16.2782	15.9579	16.2088	15.685
P62826	RAN_HUMAN GTP-binding nuclear protein Ran OS=Homo sapiens OX=9606 GN=RAN PE=1 SV=3	11	11	11			0.545525	0.464578	0.284757	0.724683	1.23398	20.7469	21.2073	21.8143	20.9284	21.4615	20.4933
P07195	LDHB_HUMAN L-lactate dehydrogenase B chain OS=Homo sapiens OX=9606 GN=LDHB PE=1 SV=2	17	16	16			0.545109	-0.116333	0.28503	1.08398	-1.23316	22.8769	23.1306	23.1942	23.1151	23.0091	23.1836
P56192	SYMC_HUMAN Methionine--tRNA ligase, cytoplasmic OS=Homo sapiens OX=9606 GN=MARS1 PE=1 SV=2	25	25	25			0.544842	-0.12033	0.285206	1.08698	-1.23264	19.4598	19.338	19.3794	19.5269	19.2256	19.5609
P55265	DSRAD_HUMAN Double-stranded RNA-specific adenosine deaminase OS=Homo sapiens OX=9606 GN=ADAR PE=1 SV=4	18	18	18			0.544396	-0.141956	0.285499	1.1034	-1.23177	19.0871	19.001	18.7344	18.9969	18.7488	18.9982
Q15477	SKIV2_HUMAN Helicase SKI2W OS=Homo sapiens OX=9606 GN=SKIV2L PE=1 SV=3	12	12	11			0.544074	0.245815	0.28571	0.843339	1.23113	17.1149	16.7244	17.2666	16.6271	16.7224	17.015
Q6PGP7	TTC37_HUMAN Tetratricopeptide repeat protein 37 OS=Homo sapiens OX=9606 GN=TTC37 PE=1 SV=1	16	16	16			0.543969	-0.166452	0.285779	1.1223	-1.23093	17.1861	17.1806	16.9948	17.1552	17.1817	17.5261
Q9UBG0	MRC2_HUMAN C-type mannose receptor 2 OS=Homo sapiens OX=9606 GN=MRC2 PE=1 SV=2	24	24	23			0.543463	-0.147448	0.286113	1.10761	-1.22994	19.426	19.4125	19.0334	19.4293	19.2457	19.3056
Q9H2K8	TAOK3_HUMAN Serine/threonine-protein kinase TAO3 OS=Homo sapiens OX=9606 GN=TAOK3 PE=1 SV=2	8	7	7			0.543073	-0.541367	0.28637	1.45535	-1.22917	16.4252	15.759	15.8027	16.8756	15.6611	16.8786
P33527	MRP1_HUMAN Multidrug resistance-associated protein 1 OS=Homo sapiens OX=9606 GN=ABCC1 PE=1 SV=3	14	14	14			0.542224	0.118298	0.28693	0.921274	1.22751	18.3969	18.0267	18.141	18.1521	18.1232	18.1273
Q6BDS2	URFB1_HUMAN UHRF1-binding protein 1 OS=Homo sapiens OX=9606 GN=UHRF1BP1 PE=1 SV=1	2	2	2			0.542164	2.86205	0.28697	0.137543	1.22739	15.6017	15.0473	22.7268	15.4187	15.8852	15.1615
Q9P2B2	FPRP_HUMAN Prostaglandin F2 receptor negative regulator OS=Homo sapiens OX=9606 GN=PTGFRN PE=1 SV=2	4	4	4			0.542113	-0.600579	0.287003	1.51632	-1.22729	16.7394	16.852	16.7236	16.8913	15.2663	16.7878
Q9Y2H6	FND3A_HUMAN Fibronectin type-III domain-containing protein 3A OS=Homo sapiens OX=9606 GN=FNDC3A PE=1 SV=4	18	18	18			0.54176	0.445277	0.287237	0.734443	1.2266	20.0971	19.3004	19.7475	19.3193	18.9757	18.8648
P08519	APOA_HUMAN Apolipoprotein(a) OS=Homo sapiens OX=9606 GN=LPA PE=1 SV=1	12	12	12			0.54122	-1.43488	0.287594	2.7036	-1.22554	15.4773	16.5068	18.126	18.8027	16.8233	19.4216
Q96FQ6	S10AG_HUMAN Protein S100-A16 OS=Homo sapiens OX=9606 GN=S100A16 PE=1 SV=1	5	5	5			0.541214	-0.185209	0.287598	1.13698	-1.22553	20.0886	19.8582	19.6835	20.094	19.7413	20.1168
Q9BRJ6	CG050_HUMAN Uncharacterized protein C7orf50 OS=Homo sapiens OX=9606 GN=C7orf50 PE=1 SV=1	4	4	4			0.541147	0.366857	0.287642	0.77547	1.2254	16.5802	16.6982	17.041	16.9129	17.4622	16.3717
Q9NR12	PDLI7_HUMAN PDZ and LIM domain protein 7 OS=Homo sapiens OX=9606 GN=PDLIM7 PE=1 SV=1	13	13	13			0.540982	0.434476	0.287752	0.739962	1.22508	19.1862	19.5291	19.9818	19.5108	20.2805	19.1052
P22695	QCR2_HUMAN Cytochrome b-c1 complex subunit 2, mitochondrial OS=Homo sapiens OX=9606 GN=UQCRC2 PE=1 SV=3	14	14	14			0.540952	-0.187721	0.287772	1.13896	-1.22502	20.0781	19.8589	19.6518	20.043	19.6733	20.0645
O60684	IMA7_HUMAN Importin subunit alpha-7 OS=Homo sapiens OX=9606 GN=KPNA6 PE=1 SV=1	15	15	9			0.540941	0.163829	0.287779	0.892653	1.225	18.9252	18.8679	18.8829	18.6387	19.1681	18.9781
Q9NZD2	GLTP_HUMAN Glycolipid transfer protein OS=Homo sapiens OX=9606 GN=GLTP PE=1 SV=3	2	2	2			0.54069	-0.197086	0.287945	1.14638	-1.2245	18.1838	18.0691	17.8479	18.0149	17.6734	18.2123
Q9Y5K8	VATD_HUMAN V-type proton ATPase subunit D OS=Homo sapiens OX=9606 GN=ATP6V1D PE=1 SV=1	3	3	3			0.539662	-0.950143	0.288628	1.93206	-1.22249	18.3588	18.4789	15.85	18.1923	17.9126	18.3007
Q8N3U4	STAG2_HUMAN Cohesin subunit SA-2 OS=Homo sapiens OX=9606 GN=STAG2 PE=1 SV=3	6	6	5			0.539295	-0.659767	0.288872	1.57983	-1.22177	15.1563	16.1997	15.1556	16.8123	16.5066	15.7858
P78347	GTF2I_HUMAN General transcription factor II-I OS=Homo sapiens OX=9606 GN=GTF2I PE=1 SV=2	14	14	14			0.539018	0.205957	0.289056	0.866963	1.22123	18.161	17.8335	18.1122	18.1127	17.894	17.6031
P78559	MAP1A_HUMAN Microtubule-associated protein 1A OS=Homo sapiens OX=9606 GN=MAP1A PE=1 SV=6	47	45	45			0.538706	-0.155371	0.289264	1.11371	-1.22062	18.932	18.8412	18.5537	18.85	18.7779	19.0385
Q7Z4F1	LRP10_HUMAN Low-density lipoprotein receptor-related protein 10 OS=Homo sapiens OX=9606 GN=LRP10 PE=1 SV=2	2	2	2			0.538381	-0.841541	0.28948	1.79196	-1.21998	15.2703	16.6167	14.2463	14.6212	15.2908	16.0941
P15289	ARSA_HUMAN Arylsulfatase A OS=Homo sapiens OX=9606 GN=ARSA PE=1 SV=3	3	3	3			0.538146	-1.30305	0.289637	2.4675	-1.21952	15.6406	18.4373	15.7914	18.5718	17.548	15.88
P31937	3HIDH_HUMAN 3-hydroxyisobutyrate dehydrogenase, mitochondrial OS=Homo sapiens OX=9606 GN=HIBADH PE=1 SV=2	6	6	6			0.538037	-0.256818	0.28971	1.19484	-1.21931	18.5991	18.3488	18.1213	18.4657	17.9461	18.6225
P11142	HSP7C_HUMAN Heat shock cognate 71 kDa protein OS=Homo sapiens OX=9606 GN=HSPA8 PE=1 SV=1	35	34	25			0.535775	0.090545	0.291223	0.939168	1.21487	23.8135	23.6643	23.6209	23.5912	23.6235	23.5309
Q03426	KIME_HUMAN Mevalonate kinase OS=Homo sapiens OX=9606 GN=MVK PE=1 SV=1	6	6	6			0.535634	0.241002	0.291317	0.846157	1.2146	17.7804	17.144	17.1153	17.2335	17.3338	17.129
Q13740	CD166_HUMAN CD166 antigen OS=Homo sapiens OX=9606 GN=ALCAM PE=1 SV=2	19	19	19			0.535207	-0.140666	0.291604	1.10241	-1.21376	21.0152	20.9656	20.788	20.8907	20.6319	21.0007
P35659	DEK_HUMAN Protein DEK OS=Homo sapiens OX=9606 GN=DEK PE=1 SV=1	8	8	8			0.5351	0.849165	0.291676	0.555106	1.21355	17.2714	18.2507	18.5523	17.4048	19.111	16.7316
Q9GZY8	MFF_HUMAN Mitochondrial fission factor OS=Homo sapiens OX=9606 GN=MFF PE=1 SV=1	7	7	7			0.535097	-0.245745	0.291678	1.1857	-1.21354	16.8732	17.1432	17.3926	17.2768	16.7672	17.3502
Q9NXF1	TEX10_HUMAN Testis-expressed protein 10 OS=Homo sapiens OX=9606 GN=TEX10 PE=1 SV=2	4	4	4			0.534967	-0.228042	0.291765	1.17124	-1.21329	16.3768	16.6477	16.5227	16.6294	16.7748	17.0813
Q68CQ7	GL8D1_HUMAN Glycosyltransferase 8 domain-containing protein 1 OS=Homo sapiens OX=9606 GN=GLT8D1 PE=1 SV=2	5	5	5			0.534391	0.731583	0.292152	0.602243	1.21216	17.8362	17.6491	17.6139	17.5231	17.7061	15.7892
Q96H20	SNF8_HUMAN Vacuolar-sorting protein SNF8 OS=Homo sapiens OX=9606 GN=SNF8 PE=1 SV=1	3	3	3			0.534369	0.374985	0.292167	0.771113	1.21212	19.1298	18.093	18.1932	18.2184	18.2259	18.1126
Q8TCJ2	STT3B_HUMAN Dolichyl-diphosphooligosaccharide--protein glycosyltransferase subunit STT3B OS=Homo sapiens OX=9606 GN=STT3B PE=1 SV=1	8	8	8			0.533891	0.435943	0.292489	0.73921	1.21118	18.4611	18.9698	19.0641	18.3693	19.4934	18.3717
Q9BVK6	TMED9_HUMAN Transmembrane emp24 domain-containing protein 9 OS=Homo sapiens OX=9606 GN=TMED9 PE=1 SV=2	8	8	7			0.533736	0.449484	0.292593	0.732305	1.21087	20.2642	20.8304	21.2402	20.2991	21.0946	20.1211
P63000	RAC1_HUMAN Ras-related C3 botulinum toxin substrate 1 OS=Homo sapiens OX=9606 GN=RAC1 PE=1 SV=1;sp	5	4	4			0.533261	0.756617	0.292913	0.591883	1.20994	18.52	19.3267	20.0495	18.9197	20.3311	18.3845
P60983	GMFB_HUMAN Glia maturation factor beta OS=Homo sapiens OX=9606 GN=GMFB PE=1 SV=2	3	3	3			0.533261	-0.217712	0.292913	1.16289	-1.20994	18.3391	18.9436	18.6655	18.9155	18.8983	18.6969
P48643	TCPE_HUMAN T-complex protein 1 subunit epsilon OS=Homo sapiens OX=9606 GN=CCT5 PE=1 SV=1	28	28	28			0.533004	-0.0890408	0.293087	1.06366	-1.20944	21.2484	21.3099	21.4007	21.3661	21.2519	21.492
Q9NY61	AATF_HUMAN Protein AATF OS=Homo sapiens OX=9606 GN=AATF PE=1 SV=1	5	5	5			0.532872	0.681774	0.293176	0.623398	1.20918	17.0934	15.1837	17.1028	16.86	16.6697	16.7769
P62266	RS23_HUMAN 40S ribosomal protein S23 OS=Homo sapiens OX=9606 GN=RPS23 PE=1 SV=3	5	5	5			0.532734	0.636928	0.293269	0.643081	1.20891	19.4222	20.1641	20.588	19.5805	20.9611	19.3159
Q9UNW1	MINP1_HUMAN Multiple inositol polyphosphate phosphatase 1 OS=Homo sapiens OX=9606 GN=MINPP1 PE=1 SV=1	7	7	7			0.532702	0.228282	0.293291	0.853651	1.20885	17.8907	17.4746	17.4022	17.3491	17.382	17.1663
Q8NCA5	FA98A_HUMAN Protein FAM98A OS=Homo sapiens OX=9606 GN=FAM98A PE=1 SV=2	6	5	5			0.532591	0.218641	0.293365	0.859375	1.20863	18.8537	19.0428	19.1136	18.9045	19.1668	18.5309
P04424	ARLY_HUMAN Argininosuccinate lyase OS=Homo sapiens OX=9606 GN=ASL PE=1 SV=4	5	5	5			0.532267	-0.41873	0.293584	1.33675	-1.20799	17.2921	16.8429	16.6455	17.2599	16.2107	17.3018
Q9BV20	MTNA_HUMAN Methylthioribose-1-phosphate isomerase OS=Homo sapiens OX=9606 GN=MRI1 PE=1 SV=1	4	4	4			0.531489	0.109435	0.294111	0.926951	1.20647	16.9218	16.7731	16.9085	16.9256	16.8258	16.6291
P19174	PLCG1_HUMAN 1-phosphatidylinositol 4,5-bisphosphate phosphodiesterase gamma-1 OS=Homo sapiens OX=9606 GN=PLCG1 PE=1 SV=1	9	9	9			0.531448	0.872897	0.294139	0.546049	1.20639	17.6924	17.5894	17.5935	17.3972	17.6502	15.3308
P35610	SOAT1_HUMAN Sterol O-acyltransferase 1 OS=Homo sapiens OX=9606 GN=SOAT1 PE=1 SV=3	5	5	5			0.530853	-0.275646	0.294542	1.21054	-1.20522	17.6953	17.8437	17.1765	17.7126	17.1923	17.3347
P48637	GSHB_HUMAN Glutathione synthetase OS=Homo sapiens OX=9606 GN=GSS PE=1 SV=1	11	11	11			0.527205	0.0584183	0.297026	0.960316	1.19806	18.8523	18.8311	18.9207	18.8618	18.8255	18.7304
P27797	CALR_HUMAN Calreticulin OS=Homo sapiens OX=9606 GN=CALR PE=1 SV=1	20	20	20			0.52614	-0.123343	0.297756	1.08926	-1.19597	23.3462	23.1932	23.222	23.4219	23.1327	23.4559
Q53GS9	SNUT2_HUMAN U4/U6.U5 tri-snRNP-associated protein 2 OS=Homo sapiens OX=9606 GN=USP39 PE=1 SV=2	7	7	7			0.525627	-0.126571	0.298108	1.0917	-1.19496	17.6644	17.8183	17.5172	17.8028	17.8814	17.8215
O60443	GSDME_HUMAN Gasdermin-E OS=Homo sapiens OX=9606 GN=GSDME PE=1 SV=2	7	7	7			0.524912	-0.283681	0.298599	1.2173	-1.19356	16.9583	16.8397	17.1542	17.5237	16.9085	17.5087
Q9H788	SH24A_HUMAN SH2 domain-containing protein 4A OS=Homo sapiens OX=9606 GN=SH2D4A PE=1 SV=1	6	6	6			0.523955	-1.27092	0.299257	2.41315	-1.19168	14.7443	17.6239	17.4457	18.302	18.1769	18.2538
P19838	NFKB1_HUMAN Nuclear factor NF-kappa-B p105 subunit OS=Homo sapiens OX=9606 GN=NFKB1 PE=1 SV=2	10	10	10			0.523613	-0.609992	0.299493	1.52625	-1.19101	16.8724	16.8886	16.5105	16.6867	15.1982	16.8358
Q09666	AHNK_HUMAN Neuroblast differentiation-associated protein AHNAK OS=Homo sapiens OX=9606 GN=AHNAK PE=1 SV=2	250	250	248			0.52344	0.118382	0.299613	0.92122	1.19067	22.4407	22.5365	22.656	22.4388	22.7615	22.5278
P39023	RL3_HUMAN 60S ribosomal protein L3 OS=Homo sapiens OX=9606 GN=RPL3 PE=1 SV=2	14	14	14			0.523212	-0.146477	0.29977	1.10686	-1.19022	21.5458	21.9549	21.6003	21.6075	21.5506	21.5738
Q32P28	P3H1_HUMAN Prolyl 3-hydroxylase 1 OS=Homo sapiens OX=9606 GN=P3H1 PE=1 SV=2	19	19	19			0.523121	-0.268484	0.299833	1.20454	-1.19004	20.0583	19.9036	19.6326	19.9805	19.2836	19.8959
Q5JRX3	PREP_HUMAN Presequence protease, mitochondrial OS=Homo sapiens OX=9606 GN=PITRM1 PE=1 SV=3	26	26	26			0.523033	0.0660623	0.299893	0.955242	1.18987	19.1349	19.0417	19.0433	18.9943	18.9825	18.9265
Q05682	CALD1_HUMAN Caldesmon OS=Homo sapiens OX=9606 GN=CALD1 PE=1 SV=3	27	27	27			0.522842	-0.198098	0.300025	1.14718	-1.1895	20.8812	20.7752	20.3391	20.6987	20.4722	20.8129
Q9UKY7	CDV3_HUMAN Protein CDV3 homolog OS=Homo sapiens OX=9606 GN=CDV3 PE=1 SV=1	11	11	11			0.522087	-0.133191	0.300547	1.09672	-1.18801	20.2229	20.0973	19.9315	20.278	19.9368	20.1155
P49748	ACADV_HUMAN Very long-chain specific acyl-CoA dehydrogenase, mitochondrial OS=Homo sapiens OX=9606 GN=ACADVL PE=1 SV=1	22	22	22			0.521476	0.0986373	0.300971	0.933915	1.18681	19.2995	19.1082	19.4114	19.2077	19.1809	19.2799
O00635	TRI38_HUMAN E3 ubiquitin-protein ligase TRIM38 OS=Homo sapiens OX=9606 GN=TRIM38 PE=1 SV=1	5	5	5			0.520966	-0.498346	0.301324	1.41259	-1.18581	14.9706	14.5839	13.8916	15.2665	14.8531	15.3598
Q8IVL6	P3H3_HUMAN Prolyl 3-hydroxylase 3 OS=Homo sapiens OX=9606 GN=P3H3 PE=1 SV=1	15	15	15			0.520418	-0.0874246	0.301705	1.06247	-1.18473	19.5505	19.4968	19.4663	19.4991	19.3789	19.662
Q8TDX7	NEK7_HUMAN Serine/threonine-protein kinase Nek7 OS=Homo sapiens OX=9606 GN=NEK7 PE=1 SV=1	10	10	8			0.519449	-0.550472	0.302379	1.46456	-1.18283	18.8928	18.4777	17.8411	18.7325	17.3363	18.5114
P61006	RAB8A_HUMAN Ras-related protein Rab-8A OS=Homo sapiens OX=9606 GN=RAB8A PE=1 SV=1	4	3	3			0.518943	-0.139668	0.302731	1.10165	-1.18183	19.0938	18.9977	18.7002	18.9869	18.8141	19.0425
P18583	SON_HUMAN Protein SON OS=Homo sapiens OX=9606 GN=SON PE=1 SV=4	10	10	10			0.518426	0.384712	0.303092	0.765932	1.18082	16.0292	15.587	16.6885	16.2117	16.6413	16.4061
P29590	PML_HUMAN Protein PML OS=Homo sapiens OX=9606 GN=PML PE=1 SV=3	12	12	12			0.518291	-0.120127	0.303186	1.08683	-1.18055	18.0597	18.2371	18.3492	18.3382	18.0582	18.2522
Q13610	PWP1_HUMAN Periodic tryptophan protein 1 homolog OS=Homo sapiens OX=9606 GN=PWP1 PE=1 SV=1	5	5	5			0.518161	-0.762224	0.303277	1.6961	-1.1803	15.5681	15.9753	16.1796	17.1589	16.866	17.7662
Q05048	CSTF1_HUMAN Cleavage stimulation factor subunit 1 OS=Homo sapiens OX=9606 GN=CSTF1 PE=1 SV=1	4	4	4			0.517967	-0.684425	0.303412	1.60706	-1.17992	16.8722	16.7027	14.899	16.5062	16.1295	16.7452
Q9H1I8	ASCC2_HUMAN Activating signal cointegrator 1 complex subunit 2 OS=Homo sapiens OX=9606 GN=ASCC2 PE=1 SV=3	8	8	8			0.517342	-0.194302	0.303849	1.14417	-1.17869	16.6188	17.0578	17.0751	17.1826	17.1214	17.1579
P25788	PSA3_HUMAN Proteasome subunit alpha type-3 OS=Homo sapiens OX=9606 GN=PSMA3 PE=1 SV=2	8	8	8			0.517328	-0.2477	0.303859	1.18731	-1.17866	19.1269	19.1283	18.5781	19.3864	19.1606	19.0941
Q7L5D6	GET4_HUMAN Golgi to ER traffic protein 4 homolog OS=Homo sapiens OX=9606 GN=GET4 PE=1 SV=1	3	3	3			0.517058	-0.911425	0.304048	1.8809	-1.17813	15.0556	14.8859	14.1733	16.5829	16.0334	16.5278
Q9Y2V7	COG6_HUMAN Conserved oligomeric Golgi complex subunit 6 OS=Homo sapiens OX=9606 GN=COG6 PE=1 SV=2	5	5	5			0.516985	-0.566185	0.304099	1.4806	-1.17799	15.3051	16.1059	15.2155	15.3588	14.2206	14.975
O95865	DDAH2_HUMAN N(G),N(G)-dimethylarginine dimethylaminohydrolase 2 OS=Homo sapiens OX=9606 GN=DDAH2 PE=1 SV=1	6	6	6			0.515815	-1.25635	0.304919	2.38891	-1.17569	14.6974	17.7923	17.6429	17.9351	18.0291	18.411
Q7Z4Q2	HEAT3_HUMAN HEAT repeat-containing protein 3 OS=Homo sapiens OX=9606 GN=HEATR3 PE=1 SV=2	5	5	5			0.515406	-0.154217	0.305207	1.11282	-1.17488	16.2953	16.2164	15.9246	16.1391	15.8971	16.2242
O95163	ELP1_HUMAN Elongator complex protein 1 OS=Homo sapiens OX=9606 GN=ELP1 PE=1 SV=3	9	9	9			0.515244	0.230081	0.305321	0.852587	1.17456	16.3244	16.5449	16.8646	16.1775	16.4775	16.2538
Q9Y3T9	NOC2L_HUMAN Nucleolar complex protein 2 homolog OS=Homo sapiens OX=9606 GN=NOC2L PE=1 SV=4	3	3	3			0.515033	-0.834462	0.305469	1.78319	-1.17415	17.904	17.339	16.6187	17.6436	15.4622	17.5057
Q14693	LPIN1_HUMAN Phosphatidate phosphatase LPIN1 OS=Homo sapiens OX=9606 GN=LPIN1 PE=1 SV=2	9	9	9			0.514485	-0.445074	0.305855	1.36138	-1.17307	17.3547	18.0321	18.3251	18.174	18.0281	18.837
Q9H223	EHD4_HUMAN EH domain-containing protein 4 OS=Homo sapiens OX=9606 GN=EHD4 PE=1 SV=1	19	15	15			0.51425	0.39202	0.30602	0.762062	1.17261	18.0723	18.4495	18.6581	18.1962	19.1637	18.0724
Q9NX55	HYPK_HUMAN Huntingtin-interacting protein K OS=Homo sapiens OX=9606 GN=HYPK PE=1 SV=2	2	2	2			0.514097	-1.15099	0.306128	2.22066	-1.17231	14.9518	17.5	17.7442	18.3876	17.8357	18.0972
O00560	SDCB1_HUMAN Syntenin-1 OS=Homo sapiens OX=9606 GN=SDCBP PE=1 SV=1	11	11	10			0.513897	0.121425	0.306269	0.919279	1.17192	20.4808	20.64	20.6629	20.4737	20.7258	20.3916
Q9UKV8	AGO2_HUMAN Protein argonaute-2 OS=Homo sapiens OX=9606 GN=AGO2 PE=1 SV=3	10	10	8			0.513517	0.266089	0.306537	0.831571	1.17117	16.7082	15.9228	16.0123	16.179	16.1474	15.9679
P62701	RS4X_HUMAN 40S ribosomal protein S4, X isoform OS=Homo sapiens OX=9606 GN=RPS4X PE=1 SV=2	12	12	8			0.513475	0.120685	0.306567	0.919751	1.17109	22.6642	22.7787	22.6805	22.4765	22.808	22.5355
Q9Y3A6	TMED5_HUMAN Transmembrane emp24 domain-containing protein 5 OS=Homo sapiens OX=9606 GN=TMED5 PE=1 SV=1	4	4	4			0.513068	-1.19989	0.306854	2.29722	-1.17028	16.1827	17.2371	18.7702	18.5024	15.8723	18.6854
Q6ZSR9	YJ005_HUMAN Uncharacterized protein FLJ45252 OS=Homo sapiens OX=9606 PE=2 SV=2	4	4	4			0.512579	1.25835	0.3072	0.418022	1.16932	18.1326	18.1761	18.7018	14.9395	18.106	18.0497
P25205	MCM3_HUMAN DNA replication licensing factor MCM3 OS=Homo sapiens OX=9606 GN=MCM3 PE=1 SV=3	23	23	23			0.512505	-0.056097	0.307252	1.03965	-1.16918	18.9637	19.1296	19.0679	19.0224	19.066	19.114
Q9NWV8	BABA1_HUMAN BRISC and BRCA1-A complex member 1 OS=Homo sapiens OX=9606 GN=BABAM1 PE=1 SV=1	3	3	2			0.512378	-0.786693	0.307342	1.72512	-1.16893	15.2295	17.3386	17.3273	17.4498	17.1458	17.2742
Q9H2J4	PDCL3_HUMAN Phosducin-like protein 3 OS=Homo sapiens OX=9606 GN=PDCL3 PE=1 SV=1	9	9	9			0.511938	-0.100471	0.307654	1.07212	-1.16806	16.8997	17.1065	17.0668	16.9252	16.8694	17.1056
Q15057	ACAP2_HUMAN Arf-GAP with coiled-coil, ANK repeat and PH domain-containing protein 2 OS=Homo sapiens OX=9606 GN=ACAP2 PE=1 SV=3	14	14	14			0.511594	-0.139713	0.307897	1.10169	-1.16738	17.7327	17.5967	17.4304	17.6904	17.3497	17.6447
P31943	HNRH1_HUMAN Heterogeneous nuclear ribonucleoprotein H OS=Homo sapiens OX=9606 GN=HNRNPH1 PE=1 SV=4	15	15	10			0.511495	-0.0781892	0.307968	1.05569	-1.16719	21.733	21.8902	21.7725	21.9494	21.8632	21.7636
Q96N67	DOCK7_HUMAN Dedicator of cytokinesis protein 7 OS=Homo sapiens OX=9606 GN=DOCK7 PE=1 SV=4	22	22	21			0.511023	0.137284	0.308302	0.909229	1.16626	17.9044	17.6839	17.7532	17.4552	17.6718	17.7785
Q9Y5A7	NUB1_HUMAN NEDD8 ultimate buster 1 OS=Homo sapiens OX=9606 GN=NUB1 PE=1 SV=2	2	2	2			0.510692	-0.216336	0.308538	1.16178	-1.16561	16.0927	15.9024	15.5783	16.045	15.5328	15.9055
P06132	DCUP_HUMAN Uroporphyrinogen decarboxylase OS=Homo sapiens OX=9606 GN=UROD PE=1 SV=2	8	8	8			0.510463	0.0800107	0.3087	0.946051	1.16516	18.6415	18.4353	18.4735	18.3951	18.5002	18.5448
Q9Y4K1	CRBG1_HUMAN Beta/gamma crystallin domain-containing protein 1 OS=Homo sapiens OX=9606 GN=CRYBG1 PE=1 SV=3	21	21	21			0.510073	-0.222488	0.308978	1.16674	-1.16439	17.2595	17.5142	17.4615	17.6906	17.7591	17.9427
P45954	ACDSB_HUMAN Short/branched chain specific acyl-CoA dehydrogenase, mitochondrial OS=Homo sapiens OX=9606 GN=ACADSB PE=1 SV=1	5	5	5			0.509715	0.268777	0.309232	0.830023	1.16369	16.6781	16.115	16.6561	16.873	16.8722	16.412
Q99798	ACON_HUMAN Aconitate hydratase, mitochondrial OS=Homo sapiens OX=9606 GN=ACO2 PE=1 SV=2	24	24	24			0.509125	-0.312368	0.309653	1.24174	-1.16253	19.7209	19.5083	19.1601	19.5444	18.799	19.5645
Q9BR76	COR1B_HUMAN Coronin-1B OS=Homo sapiens OX=9606 GN=CORO1B PE=1 SV=1	12	12	12			0.509084	-0.226744	0.309682	1.17019	-1.16245	19.0247	19.607	19.6208	19.4375	19.4416	19.7228
Q5JVF3	PCID2_HUMAN PCI domain-containing protein 2 OS=Homo sapiens OX=9606 GN=PCID2 PE=1 SV=2	4	4	4			0.508754	-0.883635	0.309917	1.84502	-1.1618	16.7586	15.5491	15.6091	17.409	15.4779	17.5385
P52732	KIF11_HUMAN Kinesin-like protein KIF11 OS=Homo sapiens OX=9606 GN=KIF11 PE=1 SV=2	17	17	17			0.508689	-0.0970643	0.309964	1.06959	-1.16167	17.4701	17.6519	17.5941	17.5776	17.6625	17.7884
Q9BX40	LS14B_HUMAN Protein LSM14 homolog B OS=Homo sapiens OX=9606 GN=LSM14B PE=1 SV=1	4	4	4			0.508286	0.803264	0.310252	0.573051	1.16087	17.2687	17.0174	17.0372	15.0671	17.3956	17.2072
P31946	1433B_HUMAN 14-3-3 protein beta/alpha OS=Homo sapiens OX=9606 GN=YWHAB PE=1 SV=3	17	13	12			0.50803	-0.0537078	0.310435	1.03793	-1.16037	22.18	22.2954	22.1649	22.1744	22.248	22.2842
Q96IU4	ABHEB_HUMAN Protein ABHD14B OS=Homo sapiens OX=9606 GN=ABHD14B PE=1 SV=1	3	3	3			0.507965	-1.30455	0.310481	2.47007	-1.16024	17.1363	15.3282	14.6946	18.036	15.3382	17.7185
P31949	S10AB_HUMAN Protein S100-A11 OS=Homo sapiens OX=9606 GN=S100A11 PE=1 SV=2	4	4	4			0.507861	-0.166703	0.310555	1.12249	-1.16004	22.8987	23.2777	23.1896	23.4224	23.3518	23.2401
O95373	IPO7_HUMAN Importin-7 OS=Homo sapiens OX=9606 GN=IPO7 PE=1 SV=1	24	24	23			0.507724	-0.0718352	0.310653	1.05105	-1.15977	19.8789	19.9149	19.9272	19.8859	19.7315	19.9523
Q13948	CASP_HUMAN Protein CASP OS=Homo sapiens OX=9606 GN=CUX1 PE=1 SV=2	7	7	2			0.507371	0.535626	0.310906	0.689859	1.15907	15.9343	16.6206	17.1601	15.7305	16.5933	15.7298
Q96T51	RUFY1_HUMAN RUN and FYVE domain-containing protein 1 OS=Homo sapiens OX=9606 GN=RUFY1 PE=1 SV=2	13	13	13			0.506517	-0.273961	0.311518	1.20912	-1.15739	17.2495	16.948	16.765	17.089	16.5769	17.3764
P00750	TPA_HUMAN Tissue-type plasminogen activator OS=Homo sapiens OX=9606 GN=PLAT PE=1 SV=1	11	11	11			0.506407	0.409347	0.311597	0.752964	1.15718	18.2764	17.3258	17.8109	17.1555	17.1035	17.4815
Q86TB9	PATL1_HUMAN Protein PAT1 homolog 1 OS=Homo sapiens OX=9606 GN=PATL1 PE=1 SV=2	2	2	2			0.506185	-0.290974	0.311756	1.22347	-1.15674	15.1906	15.8724	16.0432	16.0224	15.6897	15.9017
Q7Z3J2	VP35L_HUMAN VPS35 endosomal protein sorting factor-like OS=Homo sapiens OX=9606 GN=VPS35L PE=1 SV=2	10	10	9			0.506179	-0.236693	0.31176	1.17829	-1.15673	15.5051	15.9644	15.6799	15.9542	16.1602	16.1367
P41227	NAA10_HUMAN N-alpha-acetyltransferase 10 OS=Homo sapiens OX=9606 GN=NAA10 PE=1 SV=1	9	9	9			0.506036	-0.218164	0.311863	1.16325	-1.15645	18.6199	18.7143	18.9382	18.9604	18.3345	18.8724
Q96CW5	GCP3_HUMAN Gamma-tubulin complex component 3 OS=Homo sapiens OX=9606 GN=TUBGCP3 PE=1 SV=2	6	6	6			0.505727	-0.450255	0.312085	1.36628	-1.15584	16.0846	16.2185	15.2013	15.4714	15.0649	16.0116
Q96GA3	LTV1_HUMAN Protein LTV1 homolog OS=Homo sapiens OX=9606 GN=LTV1 PE=1 SV=1	4	4	4			0.505668	0.358651	0.312127	0.779893	1.15572	16.2239	16.3065	16.5214	16.1247	17.2194	16.4576
Q08257	QOR_HUMAN Quinone oxidoreductase OS=Homo sapiens OX=9606 GN=CRYZ PE=1 SV=1	9	9	9			0.50557	0.170031	0.312198	0.888824	1.15553	18.3503	18.4547	18.8459	18.3743	18.5281	18.3852
P06753	TPM3_HUMAN Tropomyosin alpha-3 chain OS=Homo sapiens OX=9606 GN=TPM3 PE=1 SV=2	23	9	9			0.505412	-0.279018	0.312312	1.21337	-1.15522	20.6723	20.5764	19.9521	20.4016	19.9772	20.4605
Q99541	PLIN2_HUMAN Perilipin-2 OS=Homo sapiens OX=9606 GN=PLIN2 PE=1 SV=2	14	14	14			0.505221	-0.156102	0.312449	1.11427	-1.15484	19.5675	19.586	19.5119	19.4549	19.3502	19.8571
Q9H0B6	KLC2_HUMAN Kinesin light chain 2 OS=Homo sapiens OX=9606 GN=KLC2 PE=1 SV=1	6	4	4			0.505186	0.516105	0.312474	0.699257	1.15477	16.8101	15.2087	15.7748	16.1596	15.7818	15.45
Q5TAQ9	DCAF8_HUMAN DDB1- and CUL4-associated factor 8 OS=Homo sapiens OX=9606 GN=DCAF8 PE=1 SV=1	5	5	5			0.5051	0.437105	0.312536	0.738615	1.1546	17.9545	16.7498	17.7516	17.8251	18.0587	17.8786
P34897	GLYM_HUMAN Serine hydroxymethyltransferase, mitochondrial OS=Homo sapiens OX=9606 GN=SHMT2 PE=1 SV=3	15	15	14			0.504466	-0.101537	0.312993	1.07292	-1.15335	19.8302	19.8368	19.7873	19.7981	19.5502	19.8373
Q86YS6	RAB43_HUMAN Ras-related protein Rab-43 OS=Homo sapiens OX=9606 GN=RAB43 PE=1 SV=1	2	2	2			0.504237	-0.403593	0.313158	1.3228	-1.1529	15.1206	15.1678	15.7182	16.0159	15.2385	16.1045
P52306	GDS1_HUMAN Rap1 GTPase-GDP dissociation stimulator 1 OS=Homo sapiens OX=9606 GN=RAP1GDS1 PE=1 SV=3	16	16	16			0.503566	-0.124381	0.313642	1.09004	-1.15158	19.731	19.5855	19.4835	19.6701	19.4004	19.7324
P17096	HMGA1_HUMAN High mobility group protein HMG-I/HMG-Y OS=Homo sapiens OX=9606 GN=HMGA1 PE=1 SV=3	3	3	3			0.503544	-0.262955	0.313658	1.19993	-1.15154	20.5989	20.599	19.8626	20.577	20.2666	20.3409
O60749	SNX2_HUMAN Sorting nexin-2 OS=Homo sapiens OX=9606 GN=SNX2 PE=1 SV=2	15	15	13			0.503479	0.137336	0.313705	0.909196	1.15141	18.2903	18.4761	18.5397	18.2944	18.5287	18.1762
P50502	F10A1_HUMAN Hsc70-interacting protein OS=Homo sapiens OX=9606 GN=ST13 PE=1 SV=2;sp	6	6	6			0.503446	0.372766	0.313729	0.7723	1.15134	19.4753	19.8813	20.3032	19.7184	20.4696	19.5301
P40227	TCPZ_HUMAN T-complex protein 1 subunit zeta OS=Homo sapiens OX=9606 GN=CCT6A PE=1 SV=3	20	20	18			0.502779	-0.174408	0.314211	1.1285	-1.15003	21.3149	21.1467	20.9637	21.1834	20.8325	21.3042
O95168	NDUB4_HUMAN NADH dehydrogenase [ubiquinone] 1 beta subcomplex subunit 4 OS=Homo sapiens OX=9606 GN=NDUFB4 PE=1 SV=3	2	2	2			0.502653	-1.36389	0.314302	2.57378	-1.14978	19.2493	19.0423	18.8103	19.2067	15.5057	19.4079
Q7Z417	NUFP2_HUMAN Nuclear fragile X mental retardation-interacting protein 2 OS=Homo sapiens OX=9606 GN=NUFIP2 PE=1 SV=1	9	9	9			0.502209	-0.346448	0.314623	1.27143	-1.14891	17.3465	17.2695	17.5384	17.7745	16.6687	17.5491
P49368	TCPG_HUMAN T-complex protein 1 subunit gamma OS=Homo sapiens OX=9606 GN=CCT3 PE=1 SV=4	30	30	30			0.502195	0.0977414	0.314634	0.934495	1.14888	21.9331	21.724	21.7923	21.6525	21.6477	21.7034
P49643	PRI2_HUMAN DNA primase large subunit OS=Homo sapiens OX=9606 GN=PRIM2 PE=1 SV=2	2	2	2			0.502163	-1.04417	0.314657	2.06218	-1.14882	13.6235	16.2043	16.4996	16.2839	16.0241	16.7914
Q9Y3D6	FIS1_HUMAN Mitochondrial fission 1 protein OS=Homo sapiens OX=9606 GN=FIS1 PE=1 SV=2	4	4	4			0.502006	0.331643	0.31477	0.794631	1.14851	17.2995	17.4481	17.3906	16.5838	17.6521	17.3153
O95218	ZRAB2_HUMAN Zinc finger Ran-binding domain-containing protein 2 OS=Homo sapiens OX=9606 GN=ZRANB2 PE=1 SV=2	4	4	4			0.501861	0.644279	0.314876	0.639812	1.14822	15.8089	16.5833	16.7923	15.9974	17.1068	15.1945
P07602	SAP_HUMAN Prosaposin OS=Homo sapiens OX=9606 GN=PSAP PE=1 SV=2	19	19	18			0.501759	-0.134306	0.31495	1.09756	-1.14802	20.3478	20.4616	20.4098	20.6566	20.6506	20.6929
Q92930	RAB8B_HUMAN Ras-related protein Rab-8B OS=Homo sapiens OX=9606 GN=RAB8B PE=1 SV=2	4	3	3			0.501728	-0.150875	0.314972	1.11024	-1.14796	17.9158	17.6968	17.6392	18.003	17.6559	17.9637
Q969G5	CAVN3_HUMAN Caveolae-associated protein 3 OS=Homo sapiens OX=9606 GN=CAVIN3 PE=1 SV=3	3	3	3			0.501664	-1.31371	0.315018	2.4858	-1.14783	19.277	18.8647	15.6373	19.5129	18.6973	19.175
Q00577	PURA_HUMAN Transcriptional activator protein Pur-alpha OS=Homo sapiens OX=9606 GN=PURA PE=1 SV=2	4	4	4			0.501534	-0.730412	0.315113	1.65911	-1.14758	17.7092	17.568	15.5349	17.2429	16.6362	17.2607
Q9Y2R9	RT07_HUMAN 28S ribosomal protein S7, mitochondrial OS=Homo sapiens OX=9606 GN=MRPS7 PE=1 SV=2	6	6	5			0.501499	-0.502578	0.315138	1.41674	-1.14751	16.9523	16.8298	16.2347	16.6474	15.449	16.6665
Q96AC1	FERM2_HUMAN Fermitin family homolog 2 OS=Homo sapiens OX=9606 GN=FERMT2 PE=1 SV=1	22	22	22			0.500259	-0.104692	0.316039	1.07526	-1.14506	21.0544	21.1579	21.078	21.1871	21.2612	21.3626
P61978	HNRPK_HUMAN Heterogeneous nuclear ribonucleoprotein K OS=Homo sapiens OX=9606 GN=HNRNPK PE=1 SV=1	20	20	20			0.500114	-0.126561	0.316145	1.09169	-1.14478	22.5668	22.5261	22.2332	22.4488	22.2542	22.459
Q16706	MA2A1_HUMAN Alpha-mannosidase 2 OS=Homo sapiens OX=9606 GN=MAN2A1 PE=1 SV=2	17	17	17			0.499899	-0.238698	0.316301	1.17993	-1.14435	17.2118	17.9007	17.8042	17.7128	17.8051	17.9236
P05362	ICAM1_HUMAN Intercellular adhesion molecule 1 OS=Homo sapiens OX=9606 GN=ICAM1 PE=1 SV=2	5	5	5			0.49986	-0.744535	0.31633	1.67543	-1.14428	16.4658	16.67	16.4783	16.321	14.56	16.7467
Q9UPN7	PP6R1_HUMAN Serine/threonine-protein phosphatase 6 regulatory subunit 1 OS=Homo sapiens OX=9606 GN=PPP6R1 PE=1 SV=5	4	4	4			0.499737	0.310674	0.316419	0.806265	1.14403	16.8275	17.1683	16.9807	16.6038	17.2384	16.3425
Q16610	ECM1_HUMAN Extracellular matrix protein 1 OS=Homo sapiens OX=9606 GN=ECM1 PE=1 SV=2	8	8	8			0.499675	1.03451	0.316465	0.488182	1.14391	17.1425	16.6441	16.2485	15.4858	15.7171	13.8746
Q9NZT2	OGFR_HUMAN Opioid growth factor receptor OS=Homo sapiens OX=9606 GN=OGFR PE=1 SV=3	11	11	11			0.499338	-0.194297	0.31671	1.14417	-1.14325	17.49	17.4627	16.9589	17.2646	17.0901	17.3946
Q15276	RABE1_HUMAN Rab GTPase-binding effector protein 1 OS=Homo sapiens OX=9606 GN=RABEP1 PE=1 SV=2	3	3	3			0.49859	-0.505142	0.317256	1.41926	-1.14177	15.7258	15.5397	14.3078	15.8582	15.4173	15.5683
O14579	COPE_HUMAN Coatomer subunit epsilon OS=Homo sapiens OX=9606 GN=COPE PE=1 SV=3	11	11	11			0.496864	-0.140004	0.318519	1.10191	-1.13837	20.3843	20.1862	20.1016	20.3636	20.0764	20.4326
Q9H583	HEAT1_HUMAN HEAT repeat-containing protein 1 OS=Homo sapiens OX=9606 GN=HEATR1 PE=1 SV=3	12	12	12			0.496811	0.208502	0.318558	0.865435	1.13826	17.5571	17.6381	17.7151	17.2585	17.9614	17.7116
P24941	CDK2_HUMAN Cyclin-dependent kinase 2 OS=Homo sapiens OX=9606 GN=CDK2 PE=1 SV=2;sp	4	3	3			0.496704	-0.994207	0.318637	1.99199	-1.13805	16.9457	15.5393	14.6056	17.1262	15.2013	17.0698
P62837	UB2D2_HUMAN Ubiquitin-conjugating enzyme E2 D2 OS=Homo sapiens OX=9606 GN=UBE2D2 PE=1 SV=1;sp	2	2	2			0.496074	-0.829356	0.319099	1.77689	-1.13681	15.583	16.1136	15.5125	17.4932	17.3144	17.2911
P08621	RU17_HUMAN U1 small nuclear ribonucleoprotein 70 kDa OS=Homo sapiens OX=9606 GN=SNRNP70 PE=1 SV=2	9	9	9			0.496055	-0.118837	0.319113	1.08586	-1.13677	18.7897	18.7596	18.4822	18.6471	18.614	18.8357
P53367	ARFP1_HUMAN Arfaptin-1 OS=Homo sapiens OX=9606 GN=ARFIP1 PE=1 SV=2	7	7	7			0.496018	0.258953	0.319141	0.835694	1.1367	17.8028	17.2702	17.8518	17.2261	17.3123	17.6938
O75506	HSBP1_HUMAN Heat shock factor-binding protein 1 OS=Homo sapiens OX=9606 GN=HSBP1 PE=1 SV=1	3	3	3			0.495885	-1.6148	0.319238	3.06269	-1.13644	14.5	15.4308	17.6866	17.4134	13.8765	18.0632
Q96KR1	ZFR_HUMAN Zinc finger RNA-binding protein OS=Homo sapiens OX=9606 GN=ZFR PE=1 SV=2	11	11	11			0.494771	-0.207253	0.320058	1.15449	-1.13424	17.657	17.4961	17.068	17.4897	17.1646	17.5256
P21912	SDHB_HUMAN Succinate dehydrogenase [ubiquinone] iron-sulfur subunit, mitochondrial OS=Homo sapiens OX=9606 GN=SDHB PE=1 SV=3	9	9	9			0.494537	0.209396	0.320231	0.864899	1.13378	18.6139	18.3416	18.2282	18.482	18.7345	18.1248
P20337	RAB3B_HUMAN Ras-related protein Rab-3B OS=Homo sapiens OX=9606 GN=RAB3B PE=1 SV=2	4	4	4			0.494242	0.18036	0.320448	0.882483	1.1332	19.6235	19.6868	19.7253	19.4576	20.0685	19.7318
P49915	GUAA_HUMAN GMP synthase [glutamine-hydrolyzing] OS=Homo sapiens OX=9606 GN=GMPS PE=1 SV=1	24	24	23			0.494053	-0.0953878	0.320588	1.06835	-1.13282	19.6555	19.5268	19.463	19.7384	19.5374	19.6768
P46778	RL21_HUMAN 60S ribosomal protein L21 OS=Homo sapiens OX=9606 GN=RPL21 PE=1 SV=2	5	5	5			0.493957	-0.0977364	0.320659	1.07009	-1.13263	21.5032	21.6342	21.3232	21.4245	21.3767	21.4376
P08579	RU2B_HUMAN U2 small nuclear ribonucleoprotein B OS=Homo sapiens OX=9606 GN=SNRPB2 PE=1 SV=1	3	3	3			0.49337	1.38249	0.321092	0.383556	1.13148	18.9924	18.7172	18.2812	15.699	16.8046	15.5146
Q15785	TOM34_HUMAN Mitochondrial import receptor subunit TOM34 OS=Homo sapiens OX=9606 GN=TOMM34 PE=1 SV=2	10	10	10			0.493255	-0.129597	0.321177	1.09399	-1.13125	17.9842	18.0202	17.8947	18.0375	18.1078	18.3179
Q96K37	S35E1_HUMAN Solute carrier family 35 member E1 OS=Homo sapiens OX=9606 GN=SLC35E1 PE=1 SV=2	2	2	2			0.493224	0.735863	0.3212	0.600459	1.13119	15.454	16.1475	17.0423	15.7793	16.2543	14.6162
Q9H3N1	TMX1_HUMAN Thioredoxin-related transmembrane protein 1 OS=Homo sapiens OX=9606 GN=TMX1 PE=1 SV=1	6	6	6			0.492876	-0.235921	0.321458	1.17766	-1.1305	17.6477	17.3545	17.2252	17.5564	17.0224	17.6921
Q13148	TADBP_HUMAN TAR DNA-binding protein 43 OS=Homo sapiens OX=9606 GN=TARDBP PE=1 SV=1	9	9	9			0.492635	-0.116286	0.321636	1.08394	-1.13003	19.2575	19.5333	19.4825	19.5233	19.276	19.3082
P30520	PURA2_HUMAN Adenylosuccinate synthetase isozyme 2 OS=Homo sapiens OX=9606 GN=ADSS2 PE=1 SV=3	15	15	15			0.492445	0.152563	0.321777	0.899651	1.12965	19.5283	19.6732	19.8076	19.4615	19.9189	19.6624
P61106	RAB14_HUMAN Ras-related protein Rab-14 OS=Homo sapiens OX=9606 GN=RAB14 PE=1 SV=4	10	10	10			0.492264	-0.131429	0.321911	1.09538	-1.12929	19.6773	19.5957	19.4329	19.5467	19.2943	19.6564
P27824	CALX_HUMAN Calnexin OS=Homo sapiens OX=9606 GN=CANX PE=1 SV=2	29	29	29			0.492128	-0.0884959	0.322012	1.06326	-1.12902	22.2476	22.2402	22.3632	22.4608	22.2279	22.4032
P23219	PGH1_HUMAN Prostaglandin G/H synthase 1 OS=Homo sapiens OX=9606 GN=PTGS1 PE=1 SV=2	9	9	9			0.491844	0.427581	0.322223	0.743507	1.12846	20.332	19.414	19.8851	19.4621	19.0827	19.141
Q9Y296	TPPC4_HUMAN Trafficking protein particle complex subunit 4 OS=Homo sapiens OX=9606 GN=TRAPPC4 PE=1 SV=1	5	5	5			0.490831	0.833405	0.322975	0.561203	1.12646	16.4996	14.5484	15.2992	16.2819	17.1454	15.6136
Q15042	RB3GP_HUMAN Rab3 GTPase-activating protein catalytic subunit OS=Homo sapiens OX=9606 GN=RAB3GAP1 PE=1 SV=3	13	13	13			0.490769	-0.159808	0.323021	1.11714	-1.12634	18.1341	17.9175	17.7236	18.108	17.7858	18.0973
P46937	YAP1_HUMAN Transcriptional coactivator YAP1 OS=Homo sapiens OX=9606 GN=YAP1 PE=1 SV=2	7	7	7			0.49048	-0.68764	0.323236	1.61065	-1.12577	16.278	18.1194	17.9963	18.2666	18.1979	18.1491
P98160	PGBM_HUMAN Basement membrane-specific heparan sulfate proteoglycan core protein OS=Homo sapiens OX=9606 GN=HSPG2 PE=1 SV=4	71	71	71			0.490139	-0.0875282	0.32349	1.06255	-1.1251	18.875	18.9722	18.7912	18.8726	18.6913	18.7753
P05154	IPSP_HUMAN Plasma serine protease inhibitor OS=Homo sapiens OX=9606 GN=SERPINA5 PE=1 SV=3	6	6	6			0.489085	-0.428267	0.324276	1.34562	-1.12302	18.1015	18.5979	17.291	17.9502	17.4729	17.602
P50416	CPT1A_HUMAN Carnitine O-palmitoyltransferase 1, liver isoform OS=Homo sapiens OX=9606 GN=CPT1A PE=1 SV=2	11	11	11			0.489074	-0.106271	0.324284	1.07644	-1.12299	18.0313	18.0591	17.9005	18.0778	17.7766	17.8904
Q86XP3	DDX42_HUMAN ATP-dependent RNA helicase DDX42 OS=Homo sapiens OX=9606 GN=DDX42 PE=1 SV=1	14	14	14			0.488014	-0.107735	0.325077	1.07754	-1.1209	17.4744	17.5966	17.6206	17.5618	17.5752	17.835
P30519	HMOX2_HUMAN Heme oxygenase 2 OS=Homo sapiens OX=9606 GN=HMOX2 PE=1 SV=2	9	9	9			0.487989	-0.224627	0.325096	1.16848	-1.12085	17.8293	18.3297	18.4076	18.3569	18.3534	18.5775
Q9Y3B9	RRP15_HUMAN RRP15-like protein OS=Homo sapiens OX=9606 GN=RRP15 PE=1 SV=2	3	3	3			0.487969	-0.914539	0.325111	1.88497	-1.12081	16.3752	17.3331	14.7698	17.4638	17.3322	16.4239
P02730	B3AT_HUMAN Band 3 anion transport protein OS=Homo sapiens OX=9606 GN=SLC4A1 PE=1 SV=3	11	11	11			0.487159	-1.32935	0.325717	2.51289	-1.11921	16.8997	17.0237	15.8375	19.2399	15.1062	15.5679
P60903	S10AA_HUMAN Protein S100-A10 OS=Homo sapiens OX=9606 GN=S100A10 PE=1 SV=2	3	3	3			0.486492	-0.75565	0.326218	1.68839	-1.11789	21.1552	20.4212	19.5864	20.7179	18.9012	20.7706
Q9NR48	ASH1L_HUMAN Histone-lysine N-methyltransferase ASH1L OS=Homo sapiens OX=9606 GN=ASH1L PE=1 SV=2	2	2	2			0.48631	-0.879912	0.326355	1.84026	-1.11753	13.9654	16.5081	16.4594	15.7965	15.8115	16.5716
Q12874	SF3A3_HUMAN Splicing factor 3A subunit 3 OS=Homo sapiens OX=9606 GN=SF3A3 PE=1 SV=1	12	12	12			0.486302	-0.156133	0.326361	1.1143	-1.11752	18.3473	18.2284	18.1599	18.4628	18.3692	18.6535
P42765	THIM_HUMAN 3-ketoacyl-CoA thiolase, mitochondrial OS=Homo sapiens OX=9606 GN=ACAA2 PE=1 SV=2	12	12	12			0.485994	-0.13541	0.326592	1.0984	-1.11691	19.6174	19.5531	19.3351	19.5148	19.2109	19.5017
Q92890	UFD1_HUMAN Ubiquitin recognition factor in ER-associated degradation protein 1 OS=Homo sapiens OX=9606 GN=UFD1 PE=1 SV=3	7	7	7			0.485599	-0.379044	0.32689	1.30048	-1.11613	16.8574	17.8239	18.0248	17.7416	17.3373	17.7912
Q86X76	NIT1_HUMAN Deaminated glutathione amidase OS=Homo sapiens OX=9606 GN=NIT1 PE=1 SV=2	4	4	4			0.48509	0.542248	0.327273	0.6867	1.11512	16.64	14.9801	15.1085	15.6247	15.9935	15.5105
P27348	1433T_HUMAN 14-3-3 protein theta OS=Homo sapiens OX=9606 GN=YWHAQ PE=1 SV=1	19	17	15			0.485008	0.159203	0.327335	0.89552	1.11496	22.494	22.5799	22.8164	22.5481	22.9621	22.6669
Q9BY42	RTF2_HUMAN Replication termination factor 2 OS=Homo sapiens OX=9606 GN=RTF2 PE=1 SV=3	3	3	3			0.484363	0.454229	0.327821	0.7299	1.11368	16.2513	15.8544	15.5263	15.9868	16.5024	15.0761
P49588	SYAC_HUMAN Alanine--tRNA ligase, cytoplasmic OS=Homo sapiens OX=9606 GN=AARS1 PE=1 SV=2	34	34	34			0.48394	-0.0715205	0.328141	1.05082	-1.11285	20.3568	20.25	20.2383	20.3877	20.2455	20.4174
Q9UQ80	PA2G4_HUMAN Proliferation-associated protein 2G4 OS=Homo sapiens OX=9606 GN=PA2G4 PE=1 SV=3	19	19	19			0.483833	0.0690168	0.328221	0.953287	1.11264	20.9126	20.7162	20.7338	20.698	20.7383	20.7636
P04844	RPN2_HUMAN Dolichyl-diphosphooligosaccharide--protein glycosyltransferase subunit 2 OS=Homo sapiens OX=9606 GN=RPN2 PE=1 SV=3	19	19	19			0.483513	-0.11919	0.328463	1.08612	-1.112	21.5709	21.7678	21.8702	21.8747	21.807	21.9632
P31483	TIA1_HUMAN Nucleolysin TIA-1 isoform p40 OS=Homo sapiens OX=9606 GN=TIA1 PE=1 SV=3	3	2	2			0.483217	-0.423771	0.328687	1.34143	-1.11142	15.3462	15.3692	15.7839	16.574	15.7325	16.1907
P16989	YBOX3_HUMAN Y-box-binding protein 3 OS=Homo sapiens OX=9606 GN=YBX3 PE=1 SV=4	14	9	9			0.48305	-0.226704	0.328814	1.17016	-1.11109	20.5752	20.3724	20.0505	20.4616	19.9116	20.3833
Q6ZMZ3	SYNE3_HUMAN Nesprin-3 OS=Homo sapiens OX=9606 GN=SYNE3 PE=1 SV=2	5	5	5			0.481704	-0.569514	0.329834	1.48402	-1.10843	16.9652	17.6914	15.8881	16.8448	17.3982	17.424
P53621	COPA_HUMAN Coatomer subunit alpha OS=Homo sapiens OX=9606 GN=COPA PE=1 SV=2	48	48	47			0.481617	0.0529353	0.329901	0.963973	1.10825	21.0068	20.9141	20.877	20.8348	20.8867	20.8626
Q8NHP8	PLBL2_HUMAN Putative phospholipase B-like 2 OS=Homo sapiens OX=9606 GN=PLBD2 PE=1 SV=2	8	8	8			0.481599	-0.170658	0.329914	1.12557	-1.10822	17.9362	17.8404	17.8937	18.0417	17.4888	17.9485
Q0IIM8	TBC8B_HUMAN TBC1 domain family member 8B OS=Homo sapiens OX=9606 GN=TBC1D8B PE=1 SV=2	2	2	2			0.481436	-0.43694	0.330038	1.35373	-1.1079	14.973	15.8267	16.2814	16.0608	15.5165	16.1941
Q9Y282	ERGI3_HUMAN Endoplasmic reticulum-Golgi intermediate compartment protein 3 OS=Homo sapiens OX=9606 GN=ERGIC3 PE=1 SV=1	3	3	3			0.480792	-0.576542	0.330528	1.49127	-1.10662	15.1782	15.6072	16.2619	15.9661	14.5709	16.1673
Q15018	ABRX2_HUMAN BRISC complex subunit Abraxas 2 OS=Homo sapiens OX=9606 GN=ABRAXAS2 PE=1 SV=2	4	4	4			0.48073	0.817464	0.330575	0.567439	1.1065	18.459	18.3776	17.4382	16.0429	17.9816	17.0059
Q7Z739	YTHD3_HUMAN YTH domain-containing family protein 3 OS=Homo sapiens OX=9606 GN=YTHDF3 PE=1 SV=1	11	11	7			0.480709	0.216378	0.330591	0.860724	1.10646	18.9153	18.6155	18.8053	18.5033	18.3504	18.303
Q9NXH8	TOR4A_HUMAN Torsin-4A OS=Homo sapiens OX=9606 GN=TOR4A PE=1 SV=2	3	3	3			0.479996	0.835133	0.331134	0.560531	1.10505	17.1335	16.5401	15.4096	15.3715	16.4704	14.5965
P84157	MXRA7_HUMAN Matrix-remodeling-associated protein 7 OS=Homo sapiens OX=9606 GN=MXRA7 PE=1 SV=1	4	4	4			0.479918	-1.30976	0.331194	2.479	-1.10489	19.6371	19.5286	15.8569	19.4724	19.1342	19.5565
Q14165	MLEC_HUMAN Malectin OS=Homo sapiens OX=9606 GN=MLEC PE=1 SV=1	8	8	8			0.479904	0.160119	0.331204	0.894951	1.10486	18.8786	19.0581	19.3365	18.9053	19.2259	18.9973
Q8WXF7	ATLA1_HUMAN Atlastin-1 OS=Homo sapiens OX=9606 GN=ATL1 PE=1 SV=1	4	4	4			0.47985	-0.316236	0.331246	1.24508	-1.10476	15.8433	15.8993	15.3909	16.4419	15.7386	15.5804
Q96PC5	MIA2_HUMAN Melanoma inhibitory activity protein 2 OS=Homo sapiens OX=9606 GN=MIA2 PE=1 SV=4;sp	2	2	2			0.478579	0.30514	0.332216	0.809364	1.10224	16.2033	15.4683	15.5712	15.358	15.2785	15.3114
Q16795	NDUA9_HUMAN NADH dehydrogenase [ubiquinone] 1 alpha subcomplex subunit 9, mitochondrial OS=Homo sapiens OX=9606 GN=NDUFA9 PE=1 SV=2	9	9	9			0.478463	-0.127815	0.332305	1.09264	-1.10201	18.5632	18.4796	18.5827	18.7606	18.5791	18.8682
E9PAV3	NACAM_HUMAN Nascent polypeptide-associated complex subunit alpha, muscle-specific form OS=Homo sapiens OX=9606 GN=NACA PE=1 SV=1;sp	5	5	5			0.478354	0.112521	0.332389	0.92497	1.1018	21.6447	21.634	21.6761	21.4665	21.8538	21.7365
P62258	1433E_HUMAN 14-3-3 protein epsilon OS=Homo sapiens OX=9606 GN=YWHAE PE=1 SV=1	23	23	21			0.478215	-0.0808684	0.332495	1.05765	-1.10152	23.1169	23.0467	22.8792	23.1321	23.0223	23.0822
Q14203	DCTN1_HUMAN Dynactin subunit 1 OS=Homo sapiens OX=9606 GN=DCTN1 PE=1 SV=3	41	41	41			0.477755	-0.144389	0.332847	1.10526	-1.10061	19.4077	19.2693	19.0811	19.288	18.9791	19.3438
P04083	ANXA1_HUMAN Annexin A1 OS=Homo sapiens OX=9606 GN=ANXA1 PE=1 SV=2	22	22	22			0.477734	0.067777	0.332863	0.954107	1.10057	23.7023	23.5471	23.5087	23.4806	23.5783	23.5582
Q9NP72	RAB18_HUMAN Ras-related protein Rab-18 OS=Homo sapiens OX=9606 GN=RAB18 PE=1 SV=1	7	7	7			0.477685	0.0943184	0.332901	0.936715	1.10047	19.4844	19.5884	19.6081	19.4039	19.7133	19.5306
P11047	LAMC1_HUMAN Laminin subunit gamma-1 OS=Homo sapiens OX=9606 GN=LAMC1 PE=1 SV=3	44	44	44			0.47759	0.0906881	0.332974	0.939075	1.10028	19.8362	19.7114	19.6848	19.6217	19.8932	19.8091
P39687	AN32A_HUMAN Acidic leucine-rich nuclear phosphoprotein 32 family member A OS=Homo sapiens OX=9606 GN=ANP32A PE=1 SV=1	6	6	4			0.477321	0.170154	0.33318	0.888748	1.09975	21.3339	20.7856	20.9125	20.9228	20.865	20.8925
Q14696	MESD_HUMAN LRP chaperone MESD OS=Homo sapiens OX=9606 GN=MESD PE=1 SV=2	6	6	5			0.476952	-0.144892	0.333463	1.10565	-1.09902	18.9114	19.0536	18.837	18.8735	18.5521	18.8081
Q15019	SEPT2_HUMAN Septin-2 OS=Homo sapiens OX=9606 GN=SEPTIN2 PE=1 SV=1	16	16	16			0.476559	-0.100491	0.333765	1.07214	-1.09824	21.2922	21.1926	21.0722	21.2239	20.9888	21.2382
P27105	STOM_HUMAN Erythrocyte band 7 integral membrane protein OS=Homo sapiens OX=9606 GN=STOM PE=1 SV=3	9	9	9			0.476491	0.336318	0.333817	0.79206	1.09811	21.0005	21.4979	21.7971	21.0927	21.7723	20.9702
Q92974	ARHG2_HUMAN Rho guanine nucleotide exchange factor 2 OS=Homo sapiens OX=9606 GN=ARHGEF2 PE=1 SV=4	19	19	19			0.476154	0.142014	0.334077	0.906253	1.09744	17.9648	18.093	18.137	17.8783	18.3496	18.0541
Q9Y3F4	STRAP_HUMAN Serine-threonine kinase receptor-associated protein OS=Homo sapiens OX=9606 GN=STRAP PE=1 SV=1	16	16	16			0.475337	-0.243753	0.334706	1.18407	-1.09582	20.5165	20.2005	19.8861	20.4351	19.8819	20.3802
Q9NQG5	RPR1B_HUMAN Regulation of nuclear pre-mRNA domain-containing protein 1B OS=Homo sapiens OX=9606 GN=RPRD1B PE=1 SV=1	7	7	7			0.475074	0.42414	0.334908	0.745283	1.0953	16.9036	16.6334	16.4667	16.6623	16.7495	15.5517
Q12974	TP4A2_HUMAN Protein tyrosine phosphatase type IVA 2 OS=Homo sapiens OX=9606 GN=PTP4A2 PE=1 SV=1;sp	2	2	2			0.474878	-0.426776	0.33506	1.34423	-1.09491	17.3737	17.105	16.4957	17.2762	16.1146	16.8831
Q96GG9	DCNL1_HUMAN DCN1-like protein 1 OS=Homo sapiens OX=9606 GN=DCUN1D1 PE=1 SV=1	3	3	3			0.474747	0.0687084	0.335161	0.953491	1.09465	18.3353	18.3616	18.4895	18.2478	18.3773	18.3865
O15042	SR140_HUMAN U2 snRNP-associated SURP motif-containing protein OS=Homo sapiens OX=9606 GN=U2SURP PE=1 SV=2	11	11	11			0.474594	0.130124	0.335279	0.913753	1.09435	17.2263	16.9834	17.0608	17.2223	17.1597	16.8506
P08572	CO4A2_HUMAN Collagen alpha-2(IV) chain OS=Homo sapiens OX=9606 GN=COL4A2 PE=1 SV=4	6	6	5			0.473905	0.464975	0.335811	0.724484	1.09298	17.2665	17.6434	18.1684	16.5492	17.5574	17.4049
P35222	CTNB1_HUMAN Catenin beta-1 OS=Homo sapiens OX=9606 GN=CTNNB1 PE=1 SV=1	17	17	15			0.472291	-0.194171	0.337061	1.14407	-1.08979	19.1599	18.9017	18.7397	19.033	18.6788	19.2261
Q12788	TBL3_HUMAN Transducin beta-like protein 3 OS=Homo sapiens OX=9606 GN=TBL3 PE=1 SV=2	15	15	15			0.471803	0.148125	0.33744	0.902423	1.08882	20.6402	20.1563	20.3547	20.5054	20.3907	20.2793
P00403	COX2_HUMAN Cytochrome c oxidase subunit 2 OS=Homo sapiens OX=9606 GN=MT-CO2 PE=1 SV=1	3	3	3			0.471523	1.80618	0.337658	0.285947	1.08826	19.6977	14.7236	20.0519	19.7643	19.7734	19.6166
P0DPI2	GAL3A_HUMAN Glutamine amidotransferase-like class 1 domain-containing protein 3A, mitochondrial OS=Homo sapiens OX=9606 GN=GATD3A PE=1 SV=1;sp	5	5	5			0.471296	0.855703	0.337835	0.552596	1.08781	18.5059	17.4182	18.0621	18.4691	17.7537	15.8672
Q6P587	FAHD1_HUMAN Acylpyruvase FAHD1, mitochondrial OS=Homo sapiens OX=9606 GN=FAHD1 PE=1 SV=2	3	3	3			0.471279	1.29994	0.337848	0.406143	1.08778	18.7913	18.9472	19.1088	18.8611	19.1437	15.3356
Q10567	AP1B1_HUMAN AP-1 complex subunit beta-1 OS=Homo sapiens OX=9606 GN=AP1B1 PE=1 SV=2	27	12	12			0.471091	0.518624	0.337994	0.698037	1.08741	17.2122	17.9139	18.6631	17.4005	18.3827	17.3877
O43252	PAPS1_HUMAN Bifunctional 3-phosphoadenosine 5-phosphosulfate synthase 1 OS=Homo sapiens OX=9606 GN=PAPSS1 PE=1 SV=2	12	11	11			0.471005	-0.134552	0.338061	1.09775	-1.08724	17.7569	18.1261	18.1494	18.1424	18.1017	18.1432
Q8N9T8	KRI1_HUMAN Protein KRI1 homolog OS=Homo sapiens OX=9606 GN=KRI1 PE=1 SV=3	5	5	5			0.470579	-0.54817	0.338393	1.46223	-1.08639	15.4507	17.2335	16.4659	16.8838	16.6217	16.0654
Q9NZD8	SPG21_HUMAN Maspardin OS=Homo sapiens OX=9606 GN=SPG21 PE=1 SV=1	6	6	6			0.47032	-0.286826	0.338595	1.21995	-1.08588	16.8627	17.734	17.7085	17.5736	17.5529	17.677
Q15637	SF01_HUMAN Splicing factor 1 OS=Homo sapiens OX=9606 GN=SF1 PE=1 SV=4	8	8	8			0.470192	0.371525	0.338694	0.772965	1.08562	18.0552	17.8469	17.8772	17.9267	17.8381	16.8823
Q13619	CUL4A_HUMAN Cullin-4A OS=Homo sapiens OX=9606 GN=CUL4A PE=1 SV=3	17	12	12			0.469987	-0.208299	0.338854	1.15533	-1.08522	17.3989	17.8517	17.8657	17.8532	17.9395	18.1241
Q9NYP7	ELOV5_HUMAN Elongation of very long chain fatty acids protein 5 OS=Homo sapiens OX=9606 GN=ELOVL5 PE=1 SV=1	2	2	2			0.469533	-1.43073	0.339209	2.69583	-1.08432	19.4396	19.5649	19.2628	19.3332	15.4011	19.4976
Q96T76	MMS19_HUMAN MMS19 nucleotide excision repair protein homolog OS=Homo sapiens OX=9606 GN=MMS19 PE=1 SV=2	16	16	16			0.469511	-0.130447	0.339226	1.09463	-1.08427	18.765	18.7923	18.6184	18.5929	18.5636	18.9532
Q9P032	NDUF4_HUMAN NADH dehydrogenase [ubiquinone] 1 alpha subcomplex assembly factor 4 OS=Homo sapiens OX=9606 GN=NDUFAF4 PE=1 SV=1	2	2	2			0.469263	-0.968384	0.33942	1.95665	-1.08378	14.7766	17.1136	17.3369	15.9208	15.438	17.4223
Q9Y217	MTMR6_HUMAN Myotubularin-related protein 6 OS=Homo sapiens OX=9606 GN=MTMR6 PE=1 SV=3	12	12	12			0.468437	-0.357539	0.340066	1.28124	-1.08214	15.9697	16.4094	16.8813	16.635	16.1204	16.9996
Q9Y263	PLAP_HUMAN Phospholipase A-2-activating protein OS=Homo sapiens OX=9606 GN=PLAA PE=1 SV=2	20	20	20			0.467731	-0.09154	0.340619	1.06551	-1.08074	19.087	18.9744	18.9225	19.0349	18.8239	19.0986
P38606	VATA_HUMAN V-type proton ATPase catalytic subunit A OS=Homo sapiens OX=9606 GN=ATP6V1A PE=1 SV=2	22	22	22			0.467668	-0.0784041	0.340669	1.05585	-1.08062	19.5984	19.6814	19.7782	19.8409	19.7243	19.8138
P40937	RFC5_HUMAN Replication factor C subunit 5 OS=Homo sapiens OX=9606 GN=RFC5 PE=1 SV=1	4	4	4			0.467621	0.586111	0.340705	0.666136	1.08052	16.9649	16.3936	16.4919	16.4923	16.163	14.9755
O14964	HGS_HUMAN Hepatocyte growth factor-regulated tyrosine kinase substrate OS=Homo sapiens OX=9606 GN=HGS PE=1 SV=1	10	10	10			0.467504	-0.209021	0.340797	1.1559	-1.08029	18.8471	18.663	18.458	18.8495	18.2231	18.6428
Q9Y4E8	UBP15_HUMAN Ubiquitin carboxyl-terminal hydrolase 15 OS=Homo sapiens OX=9606 GN=USP15 PE=1 SV=3	19	19	19			0.466881	-0.205649	0.341286	1.15321	-1.07906	17.9896	18.3944	18.2953	18.4095	18.5722	18.6702
P10301	RRAS_HUMAN Ras-related protein R-Ras OS=Homo sapiens OX=9606 GN=RRAS PE=1 SV=1	4	3	3			0.466664	-0.187213	0.341457	1.13856	-1.07863	18.6715	18.5098	18.4149	18.6198	18.0835	18.6018
Q9NW64	RBM22_HUMAN Pre-mRNA-splicing factor RBM22 OS=Homo sapiens OX=9606 GN=RBM22 PE=1 SV=1	4	4	4			0.466653	1.04593	0.341466	0.484333	1.0786	17.4103	15.2083	17.8003	15.4467	14.8979	16.3157
Q6EMK4	VASN_HUMAN Vasorin OS=Homo sapiens OX=9606 GN=VASN PE=1 SV=1	7	7	7			0.466641	0.328901	0.341475	0.796143	1.07858	18.4806	17.8398	17.7393	17.5021	18.3222	18.2133
O95292	VAPB_HUMAN Vesicle-associated membrane protein-associated protein B/C OS=Homo sapiens OX=9606 GN=VAPB PE=1 SV=3	8	7	7			0.466154	-0.201565	0.341858	1.14995	-1.07761	18.9404	18.7345	18.5089	18.8148	18.3143	18.819
P30040	ERP29_HUMAN Endoplasmic reticulum resident protein 29 OS=Homo sapiens OX=9606 GN=ERP29 PE=1 SV=4	9	9	9			0.466024	0.57158	0.341961	0.672879	1.07736	18.9024	17.4593	18.3127	19.0729	18.7509	17.7191
P68431	H31_HUMAN Histone H3.1 OS=Homo sapiens OX=9606 GN=H3C1 PE=1 SV=2;sp	4	4	1			0.46576	3.23715	0.342168	0.106052	1.07683	25.1494	24.0764	22.1071	14.705	23.5458	22.3094
Q9Y3P9	RBGP1_HUMAN Rab GTPase-activating protein 1 OS=Homo sapiens OX=9606 GN=RABGAP1 PE=1 SV=3	13	13	12			0.465285	-0.242884	0.342543	1.18336	-1.07589	18.0271	17.7579	17.4758	17.794	17.337	18.0167
P04075	ALDOA_HUMAN Fructose-bisphosphate aldolase A OS=Homo sapiens OX=9606 GN=ALDOA PE=1 SV=2	26	26	23			0.465214	-0.185783	0.342599	1.13743	-1.07575	22.9479	22.7826	22.4121	22.8122	22.4521	22.7747
P60510	PP4C_HUMAN Serine/threonine-protein phosphatase 4 catalytic subunit OS=Homo sapiens OX=9606 GN=PPP4C PE=1 SV=1	7	5	5			0.464395	0.388854	0.343246	0.763736	1.07412	16.98	16.7267	17.6342	17.284	17.9815	17.4186
P55036	PSMD4_HUMAN 26S proteasome non-ATPase regulatory subunit 4 OS=Homo sapiens OX=9606 GN=PSMD4 PE=1 SV=1	9	9	7			0.463895	-0.346411	0.343641	1.27139	-1.07313	19.0796	18.5674	18.2993	18.9278	18.1867	19.1096
Q16222	UAP1_HUMAN UDP-N-acetylhexosamine pyrophosphorylase OS=Homo sapiens OX=9606 GN=UAP1 PE=1 SV=3	16	16	15			0.462966	-0.125649	0.344377	1.091	-1.07128	19.6517	19.7577	19.7353	19.8556	19.9101	20.0607
Q96JB5	CK5P3_HUMAN CDK5 regulatory subunit-associated protein 3 OS=Homo sapiens OX=9606 GN=CDK5RAP3 PE=1 SV=2	10	10	9			0.462953	0.183971	0.344387	0.880277	1.07126	17.9331	17.3619	17.7851	17.8816	17.9086	17.8314
Q9UI30	TR112_HUMAN Multifunctional methyltransferase subunit TRM112-like protein OS=Homo sapiens OX=9606 GN=TRMT112 PE=1 SV=1	2	2	2			0.462677	-1.36655	0.344606	2.57853	-1.07071	19.2823	19.4184	15.5542	19.4457	19.4733	19.5455
O94903	PLPHP_HUMAN Pyridoxal phosphate homeostasis protein OS=Homo sapiens OX=9606 GN=PLPBP PE=1 SV=1	6	6	6			0.462471	-0.20761	0.34477	1.15477	-1.0703	17.0734	17.3665	17.5787	17.439	16.948	17.4174
P33121	ACSL1_HUMAN Long-chain-fatty-acid--CoA ligase 1 OS=Homo sapiens OX=9606 GN=ACSL1 PE=1 SV=1	11	11	11			0.46063	0.260887	0.346234	0.834575	1.06664	18.1767	17.8178	18.0136	18.0841	18.7196	18.2253
O75937	DNJC8_HUMAN DnaJ homolog subfamily C member 8 OS=Homo sapiens OX=9606 GN=DNAJC8 PE=1 SV=2	6	6	6			0.460336	0.221453	0.346469	0.857701	1.06606	18.6146	18.4715	18.6598	18.3373	19.0519	18.8532
P41252	SYIC_HUMAN Isoleucine--tRNA ligase, cytoplasmic OS=Homo sapiens OX=9606 GN=IARS1 PE=1 SV=2	37	37	37			0.46007	0.077137	0.346681	0.947937	1.06553	21.1658	20.9047	20.9424	20.9783	20.9989	20.9927
Q6UVK1	CSPG4_HUMAN Chondroitin sulfate proteoglycan 4 OS=Homo sapiens OX=9606 GN=CSPG4 PE=1 SV=2	26	26	26			0.459784	-0.229785	0.346909	1.17266	-1.06496	18.4244	18.4958	18.2284	18.368	18.5328	19.011
Q9NTK5	OLA1_HUMAN Obg-like ATPase 1 OS=Homo sapiens OX=9606 GN=OLA1 PE=1 SV=2	13	13	13			0.459609	0.18102	0.347049	0.882079	1.06461	20.5987	20.0851	20.102	20.1335	20.4294	20.3685
Q13283	G3BP1_HUMAN Ras GTPase-activating protein-binding protein 1 OS=Homo sapiens OX=9606 GN=G3BP1 PE=1 SV=1	14	14	12			0.457434	0.10083	0.348792	0.932496	1.06029	21.2091	20.8741	21.0836	21.0364	20.9299	21.0097
Q9UBS4	DJB11_HUMAN DnaJ homolog subfamily B member 11 OS=Homo sapiens OX=9606 GN=DNAJB11 PE=1 SV=1	9	9	9			0.457223	-0.185673	0.348961	1.13735	-1.05987	19.7125	19.5069	19.4228	19.7591	19.1631	19.5894
Q15286	RAB35_HUMAN Ras-related protein Rab-35 OS=Homo sapiens OX=9606 GN=RAB35 PE=1 SV=1	6	6	6			0.456769	-0.0850315	0.349326	1.06071	-1.05897	17.8076	17.794	17.5881	17.7038	17.5741	17.727
Q08379	GOGA2_HUMAN Golgin subfamily A member 2 OS=Homo sapiens OX=9606 GN=GOLGA2 PE=1 SV=3	15	15	15			0.456551	-0.14098	0.349501	1.10265	-1.05853	17.786	17.6024	17.3998	17.6851	17.5131	17.8344
Q15056	IF4H_HUMAN Eukaryotic translation initiation factor 4H OS=Homo sapiens OX=9606 GN=EIF4H PE=1 SV=5	5	5	5			0.45636	1.52542	0.349655	0.347378	1.05815	20.0667	20.1582	20.0807	19.8836	20.1745	15.7038
Q04941	PLP2_HUMAN Proteolipid protein 2 OS=Homo sapiens OX=9606 GN=PLP2 PE=1 SV=1	2	2	2			0.456308	1.6489	0.349697	0.318883	1.05805	15.1901	17.7868	18.9958	14.3409	18.4482	15.5597
P21291	CSRP1_HUMAN Cysteine and glycine-rich protein 1 OS=Homo sapiens OX=9606 GN=CSRP1 PE=1 SV=3	9	9	9			0.455678	-0.34664	0.350205	1.2716	-1.05679	20.0497	20.0494	19.4711	20.2073	19.2022	19.5062
P13073	COX41_HUMAN Cytochrome c oxidase subunit 4 isoform 1, mitochondrial OS=Homo sapiens OX=9606 GN=COX4I1 PE=1 SV=1	6	6	6			0.454534	-0.147343	0.351128	1.10753	-1.05452	19.3093	19.3581	19.5213	19.6264	19.1285	19.4167
P07711	CATL1_HUMAN Cathepsin L1 OS=Homo sapiens OX=9606 GN=CTSL PE=1 SV=2	7	7	7			0.454351	-0.182694	0.351276	1.135	-1.05415	18.5364	18.5962	18.1096	18.4475	18.5881	18.7384
P61221	ABCE1_HUMAN ATP-binding cassette sub-family E member 1 OS=Homo sapiens OX=9606 GN=ABCE1 PE=1 SV=1	17	17	17			0.454197	-0.0588284	0.351401	1.04162	-1.05385	20.2642	20.2118	20.1172	20.2398	20.2212	20.3274
Q86U42	PABP2_HUMAN Polyadenylate-binding protein 2 OS=Homo sapiens OX=9606 GN=PABPN1 PE=1 SV=3	6	6	6			0.454127	-0.120507	0.351458	1.08712	-1.05371	17.0798	17.1261	17.0566	17.2482	17.2962	17.4199
P78346	RPP30_HUMAN Ribonuclease P protein subunit p30 OS=Homo sapiens OX=9606 GN=RPP30 PE=1 SV=1	5	5	5			0.453503	-0.690109	0.351963	1.61341	-1.05246	16.2531	18.0688	18.0499	18.2766	18.3273	18.3552
Q02790	FKBP4_HUMAN Peptidyl-prolyl cis-trans isomerase FKBP4 OS=Homo sapiens OX=9606 GN=FKBP4 PE=1 SV=3	20	20	20			0.453347	0.159134	0.352089	0.895562	1.05215	20.0222	20.1843	20.2793	20.1608	20.4874	19.9663
O00487	PSDE_HUMAN 26S proteasome non-ATPase regulatory subunit 14 OS=Homo sapiens OX=9606 GN=PSMD14 PE=1 SV=1	6	6	6			0.452874	-0.207157	0.352473	1.15441	-1.05121	19.1907	18.8608	18.6574	19.1363	18.7167	19.1891
P16234	PGFRA_HUMAN Platelet-derived growth factor receptor alpha OS=Homo sapiens OX=9606 GN=PDGFRA PE=1 SV=1	10	10	10			0.45259	-0.282942	0.352704	1.21667	-1.05065	17.8391	18.1742	17.6561	18.1818	17.4542	17.4422
Q14240	IF4A2_HUMAN Eukaryotic initiation factor 4A-II OS=Homo sapiens OX=9606 GN=EIF4A2 PE=1 SV=2	17	8	8			0.45253	-0.301098	0.352752	1.23208	-1.05053	18.93	18.602	18.0172	18.9115	18.59	18.9269
Q96BJ3	AIDA_HUMAN Axin interactor, dorsalization-associated protein OS=Homo sapiens OX=9606 GN=AIDA PE=1 SV=1	5	5	5			0.452472	0.604241	0.3528	0.657817	1.05041	16.3184	16.615	17.8099	16.9873	18.1599	16.8733
Q9NQX3	GEPH_HUMAN Gephyrin OS=Homo sapiens OX=9606 GN=GPHN PE=1 SV=1	4	4	3			0.452358	0.351217	0.352892	0.783923	1.05019	14.9202	15.3269	15.8211	15.079	15.9624	15.2441
Q13427	PPIG_HUMAN Peptidyl-prolyl cis-trans isomerase G OS=Homo sapiens OX=9606 GN=PPIG PE=1 SV=2	3	3	3			0.452088	-0.537532	0.353112	1.45149	-1.04965	15.389	16.2179	15.6557	15.9274	16.6005	17.1125
Q99623	PHB2_HUMAN Prohibitin-2 OS=Homo sapiens OX=9606 GN=PHB2 PE=1 SV=2	8	8	8			0.451832	0.0925592	0.35332	0.937858	1.04914	21.4711	21.1536	21.4003	21.4087	21.3333	21.3647
Q8NBK3	SUMF1_HUMAN Formylglycine-generating enzyme OS=Homo sapiens OX=9606 GN=SUMF1 PE=1 SV=3	2	2	2			0.451733	-0.596297	0.3534	1.51183	-1.04894	15.9312	16.6091	14.9016	16.7293	16.1155	15.3988
O15144	ARPC2_HUMAN Actin-related protein 2/3 complex subunit 2 OS=Homo sapiens OX=9606 GN=ARPC2 PE=1 SV=1	16	16	16			0.451407	-0.102741	0.353666	1.07381	-1.04829	20.5869	20.4431	20.5074	20.7416	20.4602	20.678
Q14697	GANAB_HUMAN Neutral alpha-glucosidase AB OS=Homo sapiens OX=9606 GN=GANAB PE=1 SV=3	32	32	31			0.450636	-0.157846	0.354294	1.11562	-1.04675	21.1364	20.9457	20.9908	21.1365	20.7062	21.2246
P55011	S12A2_HUMAN Solute carrier family 12 member 2 OS=Homo sapiens OX=9606 GN=SLC12A2 PE=1 SV=1	6	6	6			0.450509	0.326452	0.354398	0.797495	1.0465	17.589	16.7264	17.3715	17.1442	17.6498	17.7603
Q14956	GPNMB_HUMAN Transmembrane glycoprotein NMB OS=Homo sapiens OX=9606 GN=GPNMB PE=1 SV=2	4	4	4			0.450341	-0.193984	0.354535	1.14392	-1.04617	21.2967	21.6799	21.8726	21.811	21.6812	21.9416
Q9UP95	S12A4_HUMAN Solute carrier family 12 member 4 OS=Homo sapiens OX=9606 GN=SLC12A4 PE=1 SV=2	7	7	7			0.450112	-0.16256	0.354722	1.11927	-1.04571	16.7446	16.9775	16.7504	17.2103	17.1346	16.9296
Q16881	TRXR1_HUMAN Thioredoxin reductase 1, cytoplasmic OS=Homo sapiens OX=9606 GN=TXNRD1 PE=1 SV=3	21	21	20			0.449969	-0.159333	0.354839	1.11677	-1.04543	20.9984	20.8221	20.6833	20.8896	20.4875	20.9354
Q96J02	ITCH_HUMAN E3 ubiquitin-protein ligase Itchy homolog OS=Homo sapiens OX=9606 GN=ITCH PE=1 SV=2	10	10	9			0.44994	0.260705	0.354862	0.83468	1.04537	17.0057	17.0798	17.4577	16.8435	17.6445	17.4024
Q14739	LBR_HUMAN Delta(14)-sterol reductase LBR OS=Homo sapiens OX=9606 GN=LBR PE=1 SV=2	5	5	5			0.449681	-1.4881	0.355074	2.80519	-1.04485	18.9197	19.1493	14.8731	19.2876	19.337	19.1572
P62979	RS27A_HUMAN Ubiquitin-40S ribosomal protein S27a OS=Homo sapiens OX=9606 GN=RPS27A PE=1 SV=2;sp	14	14	4			0.449184	0.247484	0.355481	0.842364	1.04386	23.5151	23.1289	23.2598	23.1306	22.8943	22.6673
Q8WUI4	HDAC7_HUMAN Histone deacetylase 7 OS=Homo sapiens OX=9606 GN=HDAC7 PE=1 SV=2	5	5	5			0.448581	-0.709606	0.355975	1.63536	-1.04266	16.4772	15.6695	14.3035	16.322	14.8758	15.7938
P02763	A1AG1_HUMAN Alpha-1-acid glycoprotein 1 OS=Homo sapiens OX=9606 GN=ORM1 PE=1 SV=1	4	4	3			0.448236	-1.02381	0.356257	2.03328	-1.04197	15.153	16.264	15.7212	18.3114	15.622	14.9923
Q9NR30	DDX21_HUMAN Nucleolar RNA helicase 2 OS=Homo sapiens OX=9606 GN=DDX21 PE=1 SV=5	25	25	24			0.447795	0.0961844	0.356619	0.935504	1.04109	20.1318	20.2176	20.0993	19.9963	20.2958	20.0245
Q9UGV2	NDRG3_HUMAN Protein NDRG3 OS=Homo sapiens OX=9606 GN=NDRG3 PE=1 SV=2	5	5	5			0.447535	0.640267	0.356833	0.641594	1.04057	15.8148	15.5075	17.231	15.4536	15.1538	15.3177
O60341	KDM1A_HUMAN Lysine-specific histone demethylase 1A OS=Homo sapiens OX=9606 GN=KDM1A PE=1 SV=2	5	5	5			0.446291	1.30334	0.357857	0.405187	1.03809	15.9772	14.4534	17.4907	14.394	17.2116	17.922
Q14974	IMB1_HUMAN Importin subunit beta-1 OS=Homo sapiens OX=9606 GN=KPNB1 PE=1 SV=2	28	28	27			0.445964	-0.0741749	0.358126	1.05276	-1.03744	21.9745	21.8862	21.7913	21.8922	21.7866	21.9966
O75717	WDHD1_HUMAN WD repeat and HMG-box DNA-binding protein 1 OS=Homo sapiens OX=9606 GN=WDHD1 PE=1 SV=1	5	5	5			0.445432	0.574457	0.358565	0.671539	1.03638	16.9244	15.8664	15.3429	14.8865	15.7628	15.5538
P78371	TCPB_HUMAN T-complex protein 1 subunit beta OS=Homo sapiens OX=9606 GN=CCT2 PE=1 SV=4	29	29	29			0.445152	-0.0449708	0.358796	1.03166	-1.03582	21.1291	21.1046	21.0847	21.2173	21.0676	21.0944
P50914	RL14_HUMAN 60S ribosomal protein L14 OS=Homo sapiens OX=9606 GN=RPL14 PE=1 SV=4	4	4	4			0.445106	0.606754	0.358834	0.656673	1.03573	20.992	21.8412	21.4319	20.6319	22.3213	20.4517
P11441	UBL4A_HUMAN Ubiquitin-like protein 4A OS=Homo sapiens OX=9606 GN=UBL4A PE=1 SV=1	2	2	2			0.445005	0.571989	0.358918	0.672689	1.03553	16.4503	14.5222	15.9956	16.2033	16.0114	16.0158
Q5BKZ1	ZN326_HUMAN DBIRD complex subunit ZNF326 OS=Homo sapiens OX=9606 GN=ZNF326 PE=1 SV=2	9	9	9			0.444596	-0.210902	0.359256	1.15741	-1.03471	17.1386	16.9776	16.5843	17.0371	17.0107	17.3516
P52789	HXK2_HUMAN Hexokinase-2 OS=Homo sapiens OX=9606 GN=HK2 PE=1 SV=2	26	26	25			0.44454	0.167453	0.359302	0.890413	1.0346	20.3627	19.8622	20.1892	20.1302	19.881	19.9382
P63173	RL38_HUMAN 60S ribosomal protein L38 OS=Homo sapiens OX=9606 GN=RPL38 PE=1 SV=2	4	4	4			0.444421	-0.249795	0.359401	1.18904	-1.03436	19.3463	19.2221	18.5825	18.9969	18.8067	19.266
P28066	PSA5_HUMAN Proteasome subunit alpha type-5 OS=Homo sapiens OX=9606 GN=PSMA5 PE=1 SV=3	9	9	9			0.44442	0.189981	0.359402	0.876617	1.03436	20.0332	20.017	20.5412	20.2313	20.5178	20.274
Q08AM6	VAC14_HUMAN Protein VAC14 homolog OS=Homo sapiens OX=9606 GN=VAC14 PE=1 SV=1	7	7	7			0.443747	-0.324043	0.359959	1.25183	-1.03302	16.1178	16.2268	16.565	16.3016	15.6806	16.8071
Q15043	S39AE_HUMAN Metal cation symporter ZIP14 OS=Homo sapiens OX=9606 GN=SLC39A14 PE=1 SV=3	3	3	3			0.443376	0.580341	0.360267	0.668806	1.03228	19.3202	18.9593	19.0236	19.2598	19.0819	17.4656
Q8NFH3	NUP43_HUMAN Nucleoporin Nup43 OS=Homo sapiens OX=9606 GN=NUP43 PE=1 SV=1	2	2	2			0.443072	-0.65939	0.360519	1.57941	-1.03167	17.8479	17.0201	16.8536	17.6835	15.7912	17.7673
P20338	RAB4A_HUMAN Ras-related protein Rab-4A OS=Homo sapiens OX=9606 GN=RAB4A PE=1 SV=3	5	5	4			0.442859	-0.139522	0.360696	1.10154	-1.03124	16.6318	16.543	16.6278	16.8488	16.7071	16.9936
Q12802	AKP13_HUMAN A-kinase anchor protein 13 OS=Homo sapiens OX=9606 GN=AKAP13 PE=1 SV=2	13	13	13			0.4422	0.55754	0.361243	0.67946	1.02993	17.1867	17.818	17.8225	16.4449	18.4005	17.4741
Q9UH65	SWP70_HUMAN Switch-associated protein 70 OS=Homo sapiens OX=9606 GN=SWAP70 PE=1 SV=1	13	13	13			0.44193	0.168224	0.361468	0.889938	1.02939	17.3931	17.6274	17.8522	17.3326	17.7452	17.5257
Q00169	PIPNA_HUMAN Phosphatidylinositol transfer protein alpha isoform OS=Homo sapiens OX=9606 GN=PITPNA PE=1 SV=2	7	7	7			0.441755	-0.14798	0.361614	1.10802	-1.02904	18.2436	18.0785	17.8781	18.1009	17.9862	18.3725
Q9UBI6	GBG12_HUMAN Guanine nucleotide-binding protein G(I)/G(S)/G(O) subunit gamma-12 OS=Homo sapiens OX=9606 GN=GNG12 PE=1 SV=3	4	4	4			0.441285	-0.170781	0.362005	1.12567	-1.0281	20.4724	20.3037	19.9978	20.3394	19.9562	20.2956
Q9HAV4	XPO5_HUMAN Exportin-5 OS=Homo sapiens OX=9606 GN=XPO5 PE=1 SV=1	11	11	11			0.441064	0.135861	0.36219	0.910127	1.02766	17.156	17.1475	17.4596	17.2559	17.5465	17.3512
Q99538	LGMN_HUMAN Legumain OS=Homo sapiens OX=9606 GN=LGMN PE=1 SV=1	2	2	2			0.440824	0.770223	0.36239	0.586327	1.02718	14.931	15.951	17.0219	15.2686	17.1731	15.5957
Q9BZE1	RM37_HUMAN 39S ribosomal protein L37, mitochondrial OS=Homo sapiens OX=9606 GN=MRPL37 PE=1 SV=2	5	5	5			0.440119	-0.402887	0.362979	1.32215	-1.02577	18.3161	18.0024	17.6904	18.0062	16.9715	18.1781
Q06203	PUR1_HUMAN Amidophosphoribosyltransferase OS=Homo sapiens OX=9606 GN=PPAT PE=1 SV=1	7	7	6			0.439945	0.290765	0.363124	0.817468	1.02542	17.5457	17.2667	17.2007	17.1221	17.0109	16.4962
P19387	RPB3_HUMAN DNA-directed RNA polymerase II subunit RPB3 OS=Homo sapiens OX=9606 GN=POLR2C PE=1 SV=2	5	5	5			0.439281	-0.249459	0.36368	1.18876	-1.0241	17.6574	17.7874	17.9153	17.8908	17.8799	18.5228
Q969E4	TCAL3_HUMAN Transcription elongation factor A protein-like 3 OS=Homo sapiens OX=9606 GN=TCEAL3 PE=1 SV=1;sp	3	3	3			0.439127	-1.02685	0.363809	2.03757	-1.02379	18.1332	17.8519	14.9515	18.1108	17.7293	17.9317
Q7KZ85	SPT6H_HUMAN Transcription elongation factor SPT6 OS=Homo sapiens OX=9606 GN=SUPT6H PE=1 SV=2	12	12	11			0.438978	-0.144869	0.363933	1.10563	-1.02349	17.2252	17.3363	17.3728	17.2105	16.9401	17.426
Q15021	CND1_HUMAN Condensin complex subunit 1 OS=Homo sapiens OX=9606 GN=NCAPD2 PE=1 SV=3	12	12	12			0.438598	-0.127705	0.364252	1.09255	-1.02273	16.7101	16.795	16.3647	16.635	16.7133	16.7412
Q96CW1	AP2M1_HUMAN AP-2 complex subunit mu OS=Homo sapiens OX=9606 GN=AP2M1 PE=1 SV=2	10	10	10			0.438581	0.159818	0.364266	0.895138	1.0227	19.7593	19.9725	20.1856	19.7836	20.2074	19.9167
P02647	APOA1_HUMAN Apolipoprotein A-I OS=Homo sapiens OX=9606 GN=APOA1 PE=1 SV=1	20	20	18			0.438561	-0.170415	0.364283	1.12538	-1.02266	19.7565	20.2804	19.9767	20.2253	20.161	19.8999
P62191	PRS4_HUMAN 26S proteasome regulatory subunit 4 OS=Homo sapiens OX=9606 GN=PSMC1 PE=1 SV=1	14	14	14			0.438498	0.0313899	0.364336	0.978477	1.02253	20.5799	20.5068	20.5932	20.5358	20.5714	20.6078
P07738	PMGE_HUMAN Bisphosphoglycerate mutase OS=Homo sapiens OX=9606 GN=BPGM PE=1 SV=2	3	3	3			0.438272	-1.04342	0.364526	2.06111	-1.02208	17.8813	17.7517	14.6855	17.787	17.5943	17.7525
Q9NYF8	BCLF1_HUMAN Bcl-2-associated transcription factor 1 OS=Homo sapiens OX=9606 GN=BCLAF1 PE=1 SV=2	12	12	12			0.438264	-0.172222	0.364532	1.12679	-1.02206	18.8888	18.8039	18.3249	18.8641	18.6704	18.7327
Q9Y266	NUDC_HUMAN Nuclear migration protein nudC OS=Homo sapiens OX=9606 GN=NUDC PE=1 SV=1	16	16	16			0.438253	-0.187454	0.364542	1.13875	-1.02204	18.6299	19.0008	18.9815	19.1901	19.22	19.2029
Q9UET6	TRM7_HUMAN Putative tRNA (cytidine(32)/guanosine(34)-2-O)-methyltransferase OS=Homo sapiens OX=9606 GN=FTSJ1 PE=1 SV=2	3	3	3			0.438231	1.23058	0.36456	0.426146	1.022	14.8243	14.7061	15.1107	14.7663	18.5268	15.2977
Q15113	PCOC1_HUMAN Procollagen C-endopeptidase enhancer 1 OS=Homo sapiens OX=9606 GN=PCOLCE PE=1 SV=2	9	9	9			0.438117	-0.238175	0.364656	1.1795	-1.02177	17.5447	17.328	16.8394	17.2613	17.1108	17.6201
Q14517	FAT1_HUMAN Protocadherin Fat 1 OS=Homo sapiens OX=9606 GN=FAT1 PE=1 SV=2	8	8	8			0.437569	-0.651888	0.365116	1.57122	-1.02067	16.9439	16.4943	15.9342	16.3894	14.7574	16.7074
Q96CM8	ACSF2_HUMAN Medium-chain acyl-CoA ligase ACSF2, mitochondrial OS=Homo sapiens OX=9606 GN=ACSF2 PE=1 SV=2	2	2	2			0.437516	-0.304848	0.365161	1.23529	-1.02057	16.8827	16.4954	16.0103	16.9726	16.5937	16.9332
P01859	IGHG2_HUMAN Immunoglobulin heavy constant gamma 2 OS=Homo sapiens OX=9606 GN=IGHG2 PE=1 SV=2	6	2	2			0.437478	-0.194351	0.365193	1.14421	-1.02049	19.6253	19.9366	19.9591	20.1618	20.1921	20.2612
Q8TF42	UBS3B_HUMAN Ubiquitin-associated and SH3 domain-containing protein B OS=Homo sapiens OX=9606 GN=UBASH3B PE=1 SV=2	7	7	7			0.437458	-0.152802	0.365209	1.11173	-1.02045	16.8205	16.5729	16.6066	16.8892	16.4396	16.863
Q96CV9	OPTN_HUMAN Optineurin OS=Homo sapiens OX=9606 GN=OPTN PE=1 SV=3	14	14	13			0.43708	-0.149768	0.365527	1.10939	-1.0197	16.9493	16.9493	16.916	17.2235	17.2003	17.342
Q5T653	RM02_HUMAN 39S ribosomal protein L2, mitochondrial OS=Homo sapiens OX=9606 GN=MRPL2 PE=1 SV=2	2	2	2			0.437033	-0.564221	0.365567	1.47859	-1.0196	17.1518	17.2059	16.9544	16.9796	15.4147	17.028
Q07960	RHG01_HUMAN Rho GTPase-activating protein 1 OS=Homo sapiens OX=9606 GN=ARHGAP1 PE=1 SV=1	15	15	15			0.436603	-0.107629	0.365929	1.07746	-1.01874	20.2411	20.0765	20.1497	20.3206	20.0531	20.3696
Q9HD67	MYO10_HUMAN Unconventional myosin-X OS=Homo sapiens OX=9606 GN=MYO10 PE=1 SV=3	8	8	8			0.435645	0.706474	0.366737	0.612816	1.01683	17.4532	16.023	17.2566	17.2599	16.0859	15.3934
Q9Y512	SAM50_HUMAN Sorting and assembly machinery component 50 homolog OS=Homo sapiens OX=9606 GN=SAMM50 PE=1 SV=3	10	10	10			0.435085	-0.166963	0.36721	1.12269	-1.01571	18.5869	18.5222	18.577	18.576	18.1072	18.6737
Q99797	MIPEP_HUMAN Mitochondrial intermediate peptidase OS=Homo sapiens OX=9606 GN=MIPEP PE=1 SV=2	3	3	3			0.435078	-0.665751	0.367216	1.58639	-1.01569	15.1706	16.9807	16.4803	17.1075	15.8826	15.4426
P53985	MOT1_HUMAN Monocarboxylate transporter 1 OS=Homo sapiens OX=9606 GN=SLC16A1 PE=1 SV=3	3	3	3			0.435076	-0.108783	0.367218	1.07832	-1.01569	19.2427	19.0676	19.0231	19.2383	18.93	19.2164
O94907	DKK1_HUMAN Dickkopf-related protein 1 OS=Homo sapiens OX=9606 GN=DKK1 PE=1 SV=1	6	6	6			0.434505	0.36167	0.367701	0.778263	1.01455	14.839	14.768	15.0089	14.8776	15.9502	15.0676
Q9Y5B9	SP16H_HUMAN FACT complex subunit SPT16 OS=Homo sapiens OX=9606 GN=SUPT16H PE=1 SV=1	24	24	24			0.43412	-0.0986551	0.368027	1.07077	-1.01378	19.2324	19.085	18.9912	19.1948	19.0771	19.3169
O00231	PSD11_HUMAN 26S proteasome non-ATPase regulatory subunit 11 OS=Homo sapiens OX=9606 GN=PSMD11 PE=1 SV=3	20	20	20			0.434007	0.0465069	0.368123	0.968278	1.01355	20.1797	20.0136	20.0789	20.0628	20.0789	20.1216
O43719	HTSF1_HUMAN HIV Tat-specific factor 1 OS=Homo sapiens OX=9606 GN=HTATSF1 PE=1 SV=1	5	5	5			0.433086	-0.208005	0.368905	1.15509	-1.01171	17.7257	17.433	17.2676	17.5469	17.1207	17.7581
Q6UWE0	LRSM1_HUMAN E3 ubiquitin-protein ligase LRSAM1 OS=Homo sapiens OX=9606 GN=LRSAM1 PE=1 SV=1	8	8	8			0.433029	0.242313	0.368953	0.845389	1.01159	15.8739	15.0736	15.7948	15.7702	15.4858	15.5838
Q7Z7M9	GALT5_HUMAN Polypeptide N-acetylgalactosaminyltransferase 5 OS=Homo sapiens OX=9606 GN=GALNT5 PE=1 SV=1	3	3	3			0.432917	0.80921	0.369048	0.570694	1.01137	16.1738	14.1091	16.3873	15.6685	16.4969	16.8527
Q9H444	CHM4B_HUMAN Charged multivesicular body protein 4b OS=Homo sapiens OX=9606 GN=CHMP4B PE=1 SV=1	4	4	4			0.432529	0.0406265	0.369378	0.972233	1.01059	19.028	18.9205	18.9572	18.9716	18.9178	18.8891
Q14683	SMC1A_HUMAN Structural maintenance of chromosomes protein 1A OS=Homo sapiens OX=9606 GN=SMC1A PE=1 SV=2	22	22	22			0.432524	-0.0933965	0.369382	1.06688	-1.01058	17.0247	17.0944	16.9501	17.1777	17.2343	17.2172
Q9UBU9	NXF1_HUMAN Nuclear RNA export factor 1 OS=Homo sapiens OX=9606 GN=NXF1 PE=1 SV=1	9	9	9			0.431559	0.0598062	0.370204	0.959393	1.00865	18.9387	18.736	18.7798	18.8627	18.8774	18.8178
Q96KB5	TOPK_HUMAN Lymphokine-activated killer T-cell-originated protein kinase OS=Homo sapiens OX=9606 GN=PBK PE=1 SV=3	4	4	3			0.431038	-0.974337	0.370648	1.96474	-1.00761	17.6648	17.5824	15.19	16.1729	16.3816	18.4041
P61086	UBE2K_HUMAN Ubiquitin-conjugating enzyme E2 K OS=Homo sapiens OX=9606 GN=UBE2K PE=1 SV=3	10	10	10			0.430821	1.0969	0.370834	0.46752	1.00717	18.9191	19.2903	19.6814	16.0587	19.2647	19.2255
Q13190	STX5_HUMAN Syntaxin-5 OS=Homo sapiens OX=9606 GN=STX5 PE=1 SV=2	4	4	4			0.430183	-0.212513	0.371379	1.1587	-1.00589	18.1415	17.9964	17.7985	17.9909	17.4101	18.0004
Q6Y7W6	GGYF2_HUMAN GRB10-interacting GYF protein 2 OS=Homo sapiens OX=9606 GN=GIGYF2 PE=1 SV=1	11	11	10			0.429971	0.178295	0.37156	0.883747	1.00547	17.6707	17.4736	17.843	17.2416	17.407	17.6706
P13861	KAP2_HUMAN cAMP-dependent protein kinase type II-alpha regulatory subunit OS=Homo sapiens OX=9606 GN=PRKAR2A PE=1 SV=2	14	14	12			0.429599	-0.148425	0.371878	1.10836	-1.00472	19.0856	18.8576	18.737	19.0567	18.6387	18.9923
Q9Y2Q5	LTOR2_HUMAN Ragulator complex protein LAMTOR2 OS=Homo sapiens OX=9606 GN=LAMTOR2 PE=1 SV=1	4	4	4			0.429121	0.737656	0.372288	0.599713	1.00376	16.6766	17.5598	17.1404	16.3617	17.4552	15.1376
P21399	ACOC_HUMAN Cytoplasmic aconitate hydratase OS=Homo sapiens OX=9606 GN=ACO1 PE=1 SV=3	20	20	20			0.429095	-0.131329	0.37231	1.0953	-1.00371	19.4401	19.5475	19.613	19.6965	19.239	19.4421
P17612	KAPCA_HUMAN cAMP-dependent protein kinase catalytic subunit alpha OS=Homo sapiens OX=9606 GN=PRKACA PE=1 SV=2	6	6	3			0.428674	-1.02813	0.372671	2.03938	-1.00287	17.2047	17.3391	14.7304	17.9305	18.1025	17.8525
Q9NZM1	MYOF_HUMAN Myoferlin OS=Homo sapiens OX=9606 GN=MYOF PE=1 SV=1	83	83	82			0.428506	-0.128625	0.372816	1.09325	-1.00253	21.0156	21.3454	20.973	21.1059	21.3161	21.2392
Q15582	BGH3_HUMAN Transforming growth factor-beta-induced protein ig-h3 OS=Homo sapiens OX=9606 GN=TGFBI PE=1 SV=1	15	15	15			0.428392	-0.291395	0.372913	1.22382	-1.0023	18.7376	18.4315	17.9086	18.4486	18.2939	18.9342
Q9P0M6	H2AW_HUMAN Core histone macro-H2A.2 OS=Homo sapiens OX=9606 GN=MACROH2A2 PE=1 SV=3	6	5	5			0.428212	-0.284899	0.373068	1.21832	-1.00194	17.2856	17.1046	16.315	16.9786	16.7168	17.089
Q15008	PSMD6_HUMAN 26S proteasome non-ATPase regulatory subunit 6 OS=Homo sapiens OX=9606 GN=PSMD6 PE=1 SV=1	18	18	18			0.427665	-0.102428	0.373538	1.07358	-1.00085	20.0002	19.8231	19.7867	20.0397	19.8523	20.0837
O60524	NEMF_HUMAN Nuclear export mediator factor NEMF OS=Homo sapiens OX=9606 GN=NEMF PE=1 SV=4	5	5	5			0.42581	-0.290591	0.375137	1.22314	-0.997126	15.7777	16.6498	15.876	16.0803	16.5432	16.3387
Q15437	SC23B_HUMAN Protein transport protein Sec23B OS=Homo sapiens OX=9606 GN=SEC23B PE=1 SV=2	10	7	7			0.425739	0.114382	0.375198	0.923778	0.996983	17.3534	17.2682	17.5325	17.3355	17.6124	17.5514
P52565	GDIR1_HUMAN Rho GDP-dissociation inhibitor 1 OS=Homo sapiens OX=9606 GN=ARHGDIA PE=1 SV=3	9	9	9			0.425141	-0.124244	0.375715	1.08994	-0.995782	22.4767	22.2706	22.1401	22.46	22.2698	22.5289
P46776	RL27A_HUMAN 60S ribosomal protein L27a OS=Homo sapiens OX=9606 GN=RPL27A PE=1 SV=2	6	6	6			0.424421	0.790539	0.376339	0.578128	0.994337	19.8457	20.8905	20.5568	18.8287	21.6539	19.9655
O00159	MYO1C_HUMAN Unconventional myosin-Ic OS=Homo sapiens OX=9606 GN=MYO1C PE=1 SV=4	31	31	31			0.424218	-0.0473474	0.376515	1.03336	-0.993929	19.9304	20.0299	19.8526	19.9435	19.9631	19.9148
O94822	LTN1_HUMAN E3 ubiquitin-protein ligase listerin OS=Homo sapiens OX=9606 GN=LTN1 PE=1 SV=6	7	7	7			0.423879	-0.408401	0.376809	1.32721	-0.99325	18.1034	17.5456	17.2769	17.8015	16.7812	18.0396
Q7L775	EPMIP_HUMAN EPM2A-interacting protein 1 OS=Homo sapiens OX=9606 GN=EPM2AIP1 PE=1 SV=1	4	4	4			0.423486	0.550287	0.37715	0.682884	0.992461	16.8228	16.1503	16.6059	15.541	15.2375	15.3241
P60842	IF4A1_HUMAN Eukaryotic initiation factor 4A-I OS=Homo sapiens OX=9606 GN=EIF4A1 PE=1 SV=1	22	22	13			0.423224	0.118023	0.377377	0.921449	0.991934	23.0917	22.6789	22.7282	22.7648	22.7858	22.8079
P20810	ICAL_HUMAN Calpastatin OS=Homo sapiens OX=9606 GN=CAST PE=1 SV=4	21	21	21			0.422882	-0.170576	0.377675	1.12551	-0.991249	19.7371	19.4968	19.2417	19.5911	19.2281	19.6307
Q9BPX3	CND3_HUMAN Condensin complex subunit 3 OS=Homo sapiens OX=9606 GN=NCAPG PE=1 SV=1	10	10	10			0.422451	-0.199235	0.37805	1.14809	-0.990382	17.8077	17.6621	17.133	17.7031	17.5918	17.7651
P51572	BAP31_HUMAN B-cell receptor-associated protein 31 OS=Homo sapiens OX=9606 GN=BCAP31 PE=1 SV=3	11	11	11			0.422422	0.167835	0.378075	0.890178	0.990325	19.3169	18.8392	18.8158	18.9347	18.872	18.7273
Q9NX46	ADPRS_HUMAN ADP-ribose glycohydrolase ARH3 OS=Homo sapiens OX=9606 GN=ADPRS PE=1 SV=1	6	6	6			0.421768	-0.173085	0.378645	1.12747	-0.989011	16.6399	16.6789	16.3982	16.3516	16.1805	16.7073
O43920	NDUS5_HUMAN NADH dehydrogenase [ubiquinone] iron-sulfur protein 5 OS=Homo sapiens OX=9606 GN=NDUFS5 PE=1 SV=3	3	3	3			0.421602	0.347025	0.37879	0.786204	0.988678	17.9462	18.1354	18.7296	18.3582	19.1196	18.2608
Q7L311	ARMX2_HUMAN Armadillo repeat-containing X-linked protein 2 OS=Homo sapiens OX=9606 GN=ARMCX2 PE=2 SV=1	2	2	2			0.421453	0.849173	0.37892	0.555103	0.988379	15.2653	15.0755	17.2183	15.6177	17.5056	16.7485
P54709	AT1B3_HUMAN Sodium/potassium-transporting ATPase subunit beta-3 OS=Homo sapiens OX=9606 GN=ATP1B3 PE=1 SV=1	8	8	8			0.421154	0.0632617	0.379181	0.957098	0.987778	19.9162	19.9133	19.8046	19.8138	19.972	19.7758
P17813	EGLN_HUMAN Endoglin OS=Homo sapiens OX=9606 GN=ENG PE=1 SV=2	13	13	13			0.420823	-0.0887775	0.37947	1.06347	-0.987112	19.5705	19.6427	19.5033	19.7638	19.5281	19.4617
O43823	AKAP8_HUMAN A-kinase anchor protein 8 OS=Homo sapiens OX=9606 GN=AKAP8 PE=1 SV=1	2	2	2			0.420798	0.585545	0.379491	0.666398	0.987062	15.116	16.1821	16.1835	14.9754	16.542	14.9274
O96005	CLPT1_HUMAN Cleft lip and palate transmembrane protein 1 OS=Homo sapiens OX=9606 GN=CLPTM1 PE=1 SV=1	6	6	6			0.420648	0.252355	0.379623	0.839525	0.986761	18.4369	18.3207	18.5892	17.7238	18.3105	18.5351
Q9NVX2	NLE1_HUMAN Notchless protein homolog 1 OS=Homo sapiens OX=9606 GN=NLE1 PE=1 SV=4	5	5	5			0.419685	0.248964	0.380465	0.8415	0.984825	17.1063	16.6781	16.6986	16.1625	16.6096	16.827
P17936	IBP3_HUMAN Insulin-like growth factor-binding protein 3 OS=Homo sapiens OX=9606 GN=IGFBP3 PE=1 SV=2	2	2	2			0.419257	-0.343574	0.38084	1.2689	-0.983966	15.4332	16.0734	15.7799	15.5026	15.9311	16.5988
Q9NQR4	NIT2_HUMAN Omega-amidase NIT2 OS=Homo sapiens OX=9606 GN=NIT2 PE=1 SV=1	12	12	11			0.418961	0.038915	0.3811	0.973387	0.98337	18.3603	18.4092	18.4008	18.3761	18.47	18.3291
P53602	MVD1_HUMAN Diphosphomevalonate decarboxylase OS=Homo sapiens OX=9606 GN=MVD PE=1 SV=1	10	10	10			0.417894	0.332925	0.382038	0.793925	0.981224	18.4404	18.8095	19.2314	18.7523	19.5821	18.6932
O75340	PDCD6_HUMAN Programmed cell death protein 6 OS=Homo sapiens OX=9606 GN=PDCD6 PE=1 SV=1	7	7	7			0.41716	-0.196983	0.382684	1.1463	-0.979748	19.4644	19.2037	18.9265	19.3412	18.8312	19.2682
O95159	ZFPL1_HUMAN Zinc finger protein-like 1 OS=Homo sapiens OX=9606 GN=ZFPL1 PE=1 SV=2	3	3	3			0.41711	0.179562	0.382728	0.882971	0.979648	15.9444	15.4878	15.3424	15.5241	15.6027	15.3389
Q8IWB7	WDFY1_HUMAN WD repeat and FYVE domain-containing protein 1 OS=Homo sapiens OX=9606 GN=WDFY1 PE=1 SV=1	13	13	13			0.416868	-0.133401	0.382941	1.09688	-0.979162	18.7154	18.6333	18.3075	18.5751	18.5777	18.7924
P61966	AP1S1_HUMAN AP-1 complex subunit sigma-1A OS=Homo sapiens OX=9606 GN=AP1S1 PE=1 SV=1	4	4	3			0.416666	-0.970717	0.383119	1.95981	-0.978755	15.0746	15.2125	15.9744	16.0103	15.6569	18.3954
Q99961	SH3G1_HUMAN Endophilin-A2 OS=Homo sapiens OX=9606 GN=SH3GL1 PE=1 SV=1	10	10	10			0.416524	0.045969	0.383245	0.968639	0.97847	20.0934	19.9253	20.0189	20.0092	20.0243	20.0642
P40926	MDHM_HUMAN Malate dehydrogenase, mitochondrial OS=Homo sapiens OX=9606 GN=MDH2 PE=1 SV=3	11	11	11			0.416069	0.0849196	0.383646	0.942837	0.977554	21.726	21.658	21.6436	21.7119	21.6938	21.4388
Q13546	RIPK1_HUMAN Receptor-interacting serine/threonine-protein kinase 1 OS=Homo sapiens OX=9606 GN=RIPK1 PE=1 SV=3	12	12	12			0.41585	0.0563583	0.38384	0.961689	0.977114	18.1376	17.9623	17.9456	17.9753	18.0388	18.0153
O75534	CSDE1_HUMAN Cold shock domain-containing protein E1 OS=Homo sapiens OX=9606 GN=CSDE1 PE=1 SV=2	25	25	25			0.415413	-0.059234	0.384226	1.04191	-0.976233	19.0257	19.01	18.8237	18.9645	18.9511	19.0037
Q14166	TTL12_HUMAN Tubulin--tyrosine ligase-like protein 12 OS=Homo sapiens OX=9606 GN=TTLL12 PE=1 SV=2	15	15	14			0.414589	-0.227021	0.384956	1.17042	-0.974574	18.3656	18.1364	18.0114	18.3255	17.5844	18.1804
P63244	RACK1_HUMAN Receptor of activated protein C kinase 1 OS=Homo sapiens OX=9606 GN=RACK1 PE=1 SV=3	15	15	15			0.413826	0.15335	0.385633	0.89916	0.973038	21.7032	21.9571	22.1583	21.7971	22.034	21.6813
Q96TA2	YMEL1_HUMAN ATP-dependent zinc metalloprotease YME1L1 OS=Homo sapiens OX=9606 GN=YME1L1 PE=1 SV=2	6	6	6			0.413083	-0.823813	0.386293	1.77008	-0.971543	17.966	17.4834	15.286	17.8178	17.5672	17.9894
Q16134	ETFD_HUMAN Electron transfer flavoprotein-ubiquinone oxidoreductase, mitochondrial OS=Homo sapiens OX=9606 GN=ETFDH PE=1 SV=2	7	7	7			0.412914	-0.236444	0.386443	1.17809	-0.971202	17.3917	18.1223	17.5276	17.7648	18.1031	17.8447
Q06265	EXOS9_HUMAN Exosome complex component RRP45 OS=Homo sapiens OX=9606 GN=EXOSC9 PE=1 SV=3	4	4	4			0.412513	0.740684	0.3868	0.598456	0.970393	17.3867	15.1081	17.2453	17.5742	16.5062	16.2339
Q8NCN5	PDPR_HUMAN Pyruvate dehydrogenase phosphatase regulatory subunit, mitochondrial OS=Homo sapiens OX=9606 GN=PDPR PE=1 SV=2	7	7	7			0.412204	0.329358	0.387076	0.795891	0.969771	17.6052	16.4701	17.0977	17.3845	16.9113	16.7716
P35221	CTNA1_HUMAN Catenin alpha-1 OS=Homo sapiens OX=9606 GN=CTNNA1 PE=1 SV=1	35	35	30			0.411568	-0.0834618	0.387643	1.05956	-0.96849	19.5336	19.448	19.3329	19.4551	19.4292	19.6428
P15374	UCHL3_HUMAN Ubiquitin carboxyl-terminal hydrolase isozyme L3 OS=Homo sapiens OX=9606 GN=UCHL3 PE=1 SV=1	9	9	9			0.410987	-0.0885518	0.388162	1.0633	-0.967319	19.2911	19.468	19.5189	19.5746	19.5574	19.5905
P08865	RSSA_HUMAN 40S ribosomal protein SA OS=Homo sapiens OX=9606 GN=RPSA PE=1 SV=4	12	12	12			0.410832	-0.0615273	0.388301	1.04357	-0.967007	22.6258	22.8466	22.803	22.7174	22.7333	22.7827
P04040	CATA_HUMAN Catalase OS=Homo sapiens OX=9606 GN=CAT PE=1 SV=3	19	19	19			0.410662	-0.108362	0.388453	1.078	-0.966663	18.5677	18.5822	18.7695	18.9029	18.61	18.7872
O00264	PGRC1_HUMAN Membrane-associated progesterone receptor component 1 OS=Homo sapiens OX=9606 GN=PGRMC1 PE=1 SV=3	8	8	8			0.410462	-0.0441621	0.388632	1.03108	-0.96626	21.3779	21.3579	21.3406	21.426	21.2593	21.3265
Q9NQZ2	SAS10_HUMAN Something about silencing protein 10 OS=Homo sapiens OX=9606 GN=UTP3 PE=1 SV=1	3	3	3			0.410459	-0.273624	0.388634	1.20884	-0.966254	16.5451	17.5347	16.9818	17.0246	17.371	17.1595
P20339	RAB5A_HUMAN Ras-related protein Rab-5A OS=Homo sapiens OX=9606 GN=RAB5A PE=1 SV=2	7	5	5			0.409778	-0.636768	0.389244	1.55484	-0.964882	17.9315	19.584	17.1812	17.8295	18.2967	17.9062
Q76M96	CCD80_HUMAN Coiled-coil domain-containing protein 80 OS=Homo sapiens OX=9606 GN=CCDC80 PE=1 SV=1	7	7	7			0.40937	-1.13393	0.38961	2.19456	-0.964059	14.6069	18.3365	17.7667	16.797	17.7626	18.4045
P12081	HARS1_HUMAN Histidine--tRNA ligase, cytoplasmic OS=Homo sapiens OX=9606 GN=HARS1 PE=1 SV=2	16	16	14			0.409181	0.0451972	0.38978	0.969157	0.963678	20.1386	20.0011	20.0591	20.0135	20.0807	20.1282
P47813	IF1AX_HUMAN Eukaryotic translation initiation factor 1A, X-chromosomal OS=Homo sapiens OX=9606 GN=EIF1AX PE=1 SV=2;sp	6	6	6			0.40883	0.115246	0.390095	0.923225	0.962969	19.2057	19.2201	19.4698	19.4061	19.5564	19.2599
Q9H553	ALG2_HUMAN Alpha-1,3/1,6-mannosyltransferase ALG2 OS=Homo sapiens OX=9606 GN=ALG2 PE=1 SV=1	3	3	3			0.40871	-0.525478	0.390202	1.43941	-0.962728	15.4898	15.7098	15.4716	17.1992	16.3907	16.0195
P00751	CFAB_HUMAN Complement factor B OS=Homo sapiens OX=9606 GN=CFB PE=1 SV=2	5	5	5			0.408674	-0.287344	0.390235	1.22039	-0.962655	17.1773	17.632	16.9253	17.2834	16.6825	16.7317
Q12800	TFCP2_HUMAN Alpha-globin transcription factor CP2 OS=Homo sapiens OX=9606 GN=TFCP2 PE=1 SV=2	5	5	4			0.408024	-0.477537	0.390819	1.39236	-0.961343	16.9972	16.8925	16.8178	17.0712	15.4538	16.7378
P04179	SODM_HUMAN Superoxide dismutase [Mn], mitochondrial OS=Homo sapiens OX=9606 GN=SOD2 PE=1 SV=3	7	7	7			0.407901	0.235758	0.39093	0.849239	0.961096	19.3922	19.261	19.7793	19.7042	20.103	19.602
Q9Y3E5	PTH2_HUMAN Peptidyl-tRNA hydrolase 2, mitochondrial OS=Homo sapiens OX=9606 GN=PTRH2 PE=1 SV=1	5	5	5			0.407099	-0.299205	0.391653	1.23047	-0.959478	17.6582	17.4078	17.2015	17.5131	16.5878	17.4242
Q9Y6I9	TX264_HUMAN Testis-expressed protein 264 OS=Homo sapiens OX=9606 GN=TEX264 PE=1 SV=1	3	3	3			0.406937	0.724329	0.391799	0.605278	0.95915	17.3615	16.9381	16.8786	15.0228	15.6515	15.7576
Q9H845	ACAD9_HUMAN Complex I assembly factor ACAD9, mitochondrial OS=Homo sapiens OX=9606 GN=ACAD9 PE=1 SV=1	10	10	10			0.406278	-0.165621	0.392394	1.12165	-0.957821	19.2834	19.1197	18.8521	19.1732	18.7212	19.0606
Q13404	UB2V1_HUMAN Ubiquitin-conjugating enzyme E2 variant 1 OS=Homo sapiens OX=9606 GN=UBE2V1 PE=1 SV=2	3	3	1			0.405858	1.50719	0.392773	0.351796	0.956973	19.7463	19.7178	19.4502	14.968	19.6633	19.6524
Q96K76	UBP47_HUMAN Ubiquitin carboxyl-terminal hydrolase 47 OS=Homo sapiens OX=9606 GN=USP47 PE=1 SV=3	18	18	18			0.405488	0.155563	0.393108	0.897782	0.956225	16.9103	17.1036	16.901	16.742	17.2187	16.7177
P49189	AL9A1_HUMAN 4-trimethylaminobutyraldehyde dehydrogenase OS=Homo sapiens OX=9606 GN=ALDH9A1 PE=1 SV=3	16	16	16			0.405464	0.121809	0.39313	0.919035	0.956178	19.8615	20.0616	20.0088	19.8468	20.0918	19.6884
Q7L2E3	DHX30_HUMAN ATP-dependent RNA helicase DHX30 OS=Homo sapiens OX=9606 GN=DHX30 PE=1 SV=1	14	14	14			0.404965	0.0619602	0.393582	0.957962	0.955168	18.417	18.3058	18.223	18.1997	18.2888	18.2374
Q13867	BLMH_HUMAN Bleomycin hydrolase OS=Homo sapiens OX=9606 GN=BLMH PE=1 SV=1	11	11	11			0.404811	0.0637678	0.393721	0.956762	0.954859	18.6959	18.7845	18.7309	18.6071	18.7276	18.5716
P22314	UBA1_HUMAN Ubiquitin-like modifier-activating enzyme 1 OS=Homo sapiens OX=9606 GN=UBA1 PE=1 SV=3	36	36	35			0.404776	0.0858135	0.393753	0.942253	0.954789	21.8803	21.5762	21.6173	21.6189	21.6595	21.7046
Q7RTV0	PHF5A_HUMAN PHD finger-like domain-containing protein 5A OS=Homo sapiens OX=9606 GN=PHF5A PE=1 SV=1	2	2	2			0.404585	-0.430265	0.393926	1.34748	-0.954401	14.8988	15.2325	15.2798	16.388	15.1138	14.9627
P17174	AATC_HUMAN Aspartate aminotransferase, cytoplasmic OS=Homo sapiens OX=9606 GN=GOT1 PE=1 SV=3	10	10	10			0.404355	-0.087827	0.394135	1.06277	-0.953938	19.9697	19.8839	19.6845	19.8502	19.71	19.8936
Q7Z3E5	ARMC9_HUMAN LisH domain-containing protein ARMC9 OS=Homo sapiens OX=9606 GN=ARMC9 PE=1 SV=3	11	11	11			0.404301	0.0410843	0.394184	0.971924	0.953827	18.1718	18.1197	18.1929	18.1142	18.2285	18.2361
Q5R3I4	TTC38_HUMAN Tetratricopeptide repeat protein 38 OS=Homo sapiens OX=9606 GN=TTC38 PE=1 SV=1	3	3	3			0.403148	-0.780583	0.395232	1.71782	-0.951498	16.0664	16.7979	15.8303	16.7965	14.3195	14.9636
Q13895	BYST_HUMAN Bystin OS=Homo sapiens OX=9606 GN=BYSL PE=1 SV=3	5	5	5			0.402576	-0.130973	0.395753	1.09503	-0.950344	17.0024	16.8946	16.9873	17.0324	16.6135	17.0691
P01889	HLAB_HUMAN HLA class I histocompatibility antigen, B alpha chain OS=Homo sapiens OX=9606 GN=HLA-B PE=1 SV=3	11	7	5			0.402269	1.27935	0.396033	0.411981	0.949721	19.3014	19.0081	18.3711	15.1033	19.3329	19.0559
P01860	IGHG3_HUMAN Immunoglobulin heavy constant gamma 3 OS=Homo sapiens OX=9606 GN=IGHG3 PE=1 SV=2	8	5	3			0.401751	-0.482204	0.396505	1.39688	-0.948674	18.4025	18.507	16.8352	18.2755	18.2325	18.1343
Q8NF91	SYNE1_HUMAN Nesprin-1 OS=Homo sapiens OX=9606 GN=SYNE1 PE=1 SV=4	23	23	23			0.401508	-0.295877	0.396727	1.22763	-0.948183	16.3666	16.9342	16.5264	17.195	17.3415	16.9929
Q14573	ITPR3_HUMAN Inositol 1,4,5-trisphosphate receptor type 3 OS=Homo sapiens OX=9606 GN=ITPR3 PE=1 SV=2	23	23	21			0.401168	-0.580355	0.397038	1.49522	-0.947496	15.4086	16.0943	14.1174	15.5576	16.1434	15.7586
Q9BTD8	RBM42_HUMAN RNA-binding protein 42 OS=Homo sapiens OX=9606 GN=RBM42 PE=1 SV=1	2	2	2			0.400994	0.953315	0.397197	0.516444	0.947145	17.4448	14.6193	17.5366	17.6729	17.749	17.5783
Q9UL25	RAB21_HUMAN Ras-related protein Rab-21 OS=Homo sapiens OX=9606 GN=RAB21 PE=1 SV=3	10	10	10			0.400319	0.0612914	0.397815	0.958406	0.945779	18.8067	18.7468	18.6795	18.756	18.8912	18.6906
Q5T8P6	RBM26_HUMAN RNA-binding protein 26 OS=Homo sapiens OX=9606 GN=RBM26 PE=1 SV=3	4	4	4			0.399061	-0.131728	0.398969	1.09561	-0.943234	15.6459	15.7316	15.6991	15.6659	15.2692	15.6119
P12955	PEPD_HUMAN Xaa-Pro dipeptidase OS=Homo sapiens OX=9606 GN=PEPD PE=1 SV=3	13	13	13			0.399049	-0.169013	0.39898	1.12429	-0.943209	19.5209	19.8777	19.9177	20.1906	19.9679	19.8453
P37235	HPCL1_HUMAN Hippocalcin-like protein 1 OS=Homo sapiens OX=9606 GN=HPCAL1 PE=1 SV=3	7	7	7			0.398755	-0.238305	0.39925	1.17961	-0.942614	16.7914	16.4852	16.6644	16.9514	16.1076	16.8418
P52926	HMGA2_HUMAN High mobility group protein HMGI-C OS=Homo sapiens OX=9606 GN=HMGA2 PE=1 SV=1	5	5	5			0.39859	-0.274394	0.399402	1.20949	-0.942281	20.9347	21.8438	21.0757	21.2403	21.6863	21.4358
Q14112	NID2_HUMAN Nidogen-2 OS=Homo sapiens OX=9606 GN=NID2 PE=1 SV=3	21	21	20			0.398475	0.333659	0.399508	0.793521	0.942048	15.7752	15.767	16.5573	16.3935	16.3142	15.4853
Q8N556	AFAP1_HUMAN Actin filament-associated protein 1 OS=Homo sapiens OX=9606 GN=AFAP1 PE=1 SV=2	5	5	5			0.398248	-0.101014	0.399716	1.07253	-0.941588	17.3557	17.5603	17.179	17.3245	17.2954	17.2483
Q02880	TOP2B_HUMAN DNA topoisomerase 2-beta OS=Homo sapiens OX=9606 GN=TOP2B PE=1 SV=3	14	8	8			0.398164	-0.364931	0.399794	1.28782	-0.941419	16.2822	17.2688	16.6859	16.968	17.5346	17.3606
P30825	SL7A1_HUMAN High affinity cationic amino acid transporter 1 OS=Homo sapiens OX=9606 GN=SLC7A1 PE=1 SV=1	5	5	4			0.398098	0.156277	0.399855	0.897338	0.941283	16.7144	16.6196	17.0734	17.0138	16.9545	16.64
Q9NX14	NDUBB_HUMAN NADH dehydrogenase [ubiquinone] 1 beta subcomplex subunit 11, mitochondrial OS=Homo sapiens OX=9606 GN=NDUFB11 PE=1 SV=1	2	2	2			0.397081	-1.17121	0.400792	2.252	-0.939225	16.4049	18.8236	17.8497	15.6714	15.4933	18.7664
Q01970	PLCB3_HUMAN 1-phosphatidylinositol 4,5-bisphosphate phosphodiesterase beta-3 OS=Homo sapiens OX=9606 GN=PLCB3 PE=1 SV=2	9	9	8			0.396329	1.14206	0.401487	0.453112	0.937703	15.9252	14.8143	18.5903	15.5511	17.2182	17.9421
Q9H074	PAIP1_HUMAN Polyadenylate-binding protein-interacting protein 1 OS=Homo sapiens OX=9606 GN=PAIP1 PE=1 SV=1	5	5	5			0.396068	0.627796	0.401728	0.647164	0.937173	17.9305	18.0291	18.1622	15.9989	17.7316	17.9129
Q9BQ70	TCF25_HUMAN Transcription factor 25 OS=Homo sapiens OX=9606 GN=TCF25 PE=1 SV=1	4	4	4			0.395964	-0.749815	0.401824	1.68158	-0.936962	14.0584	16.2561	16.8177	16.2937	15.6648	16.2404
P61353	RL27_HUMAN 60S ribosomal protein L27 OS=Homo sapiens OX=9606 GN=RPL27 PE=1 SV=2	4	4	4			0.395673	-0.159796	0.402093	1.11713	-0.936373	21.3809	21.7606	21.2892	21.1853	21.3541	21.5577
P35237	SPB6_HUMAN Serpin B6 OS=Homo sapiens OX=9606 GN=SERPINB6 PE=1 SV=3	18	18	18			0.395039	0.216214	0.402681	0.860821	0.935089	19.4786	19.644	19.9858	19.6735	20.2593	19.7575
Q9BYT8	NEUL_HUMAN Neurolysin, mitochondrial OS=Homo sapiens OX=9606 GN=NLN PE=1 SV=1	14	14	14			0.394298	-0.458577	0.403369	1.37419	-0.933587	18.2379	17.6288	16.9491	17.7628	16.6461	17.8172
Q96EE3	SEH1_HUMAN Nucleoporin SEH1 OS=Homo sapiens OX=9606 GN=SEH1L PE=1 SV=3	10	10	10			0.394055	-0.117519	0.403594	1.08487	-0.933093	17.5756	17.3784	17.3946	17.526	17.2607	17.6791
P09525	ANXA4_HUMAN Annexin A4 OS=Homo sapiens OX=9606 GN=ANXA4 PE=1 SV=4	13	13	13			0.393711	0.0558434	0.403914	0.962032	0.932396	20.558	20.495	20.3956	20.391	20.5431	20.4431
Q8N6H7	ARFG2_HUMAN ADP-ribosylation factor GTPase-activating protein 2 OS=Homo sapiens OX=9606 GN=ARFGAP2 PE=1 SV=1	7	6	6			0.393372	0.166702	0.404229	0.890877	0.93171	17.6161	17.4163	17.4012	17.6514	17.9488	17.3983
Q567U6	CCD93_HUMAN Coiled-coil domain-containing protein 93 OS=Homo sapiens OX=9606 GN=CCDC93 PE=1 SV=2	7	7	7			0.3933	0.300079	0.404297	0.812208	0.931563	17.3932	16.9179	16.6128	17.0557	17.2049	16.3371
Q12884	SEPR_HUMAN Prolyl endopeptidase FAP OS=Homo sapiens OX=9606 GN=FAP PE=1 SV=5	17	17	17			0.393058	0.09519	0.404522	0.936149	0.931072	19.2555	19.1147	19.4481	19.3837	19.2641	19.1837
P28070	PSB4_HUMAN Proteasome subunit beta type-4 OS=Homo sapiens OX=9606 GN=PSMB4 PE=1 SV=4	6	6	6			0.392994	-0.137478	0.404581	1.09998	-0.930942	20.0347	20.4215	20.4985	20.4753	20.4424	20.4913
Q9H307	PININ_HUMAN Pinin OS=Homo sapiens OX=9606 GN=PNN PE=1 SV=5	10	10	10			0.392726	-0.131742	0.404831	1.09562	-0.930398	17.5956	17.4349	17.2139	17.39	17.2344	17.6142
P84077	ARF1_HUMAN ADP-ribosylation factor 1 OS=Homo sapiens OX=9606 GN=ARF1 PE=1 SV=2;sp	9	5	5			0.392647	0.190479	0.404905	0.876315	0.930238	21.8378	21.7988	21.6635	21.1539	21.5506	21.5277
Q15427	SF3B4_HUMAN Splicing factor 3B subunit 4 OS=Homo sapiens OX=9606 GN=SF3B4 PE=1 SV=1	2	2	2			0.392266	-0.67562	0.40526	1.59728	-0.929466	15.8649	17.8612	17.7704	18.1497	18.2141	17.8653
P12004	PCNA_HUMAN Proliferating cell nuclear antigen OS=Homo sapiens OX=9606 GN=PCNA PE=1 SV=1	7	7	7			0.392253	0.154905	0.405272	0.898192	0.929441	20.3911	20.692	20.8294	20.3721	20.7619	20.4536
P14209	CD99_HUMAN CD99 antigen OS=Homo sapiens OX=9606 GN=CD99 PE=1 SV=1	3	3	3			0.392088	0.202184	0.405426	0.869234	0.929106	19.7025	19.1072	18.9989	19.3222	19.4666	19.132
P23193	TCEA1_HUMAN Transcription elongation factor A protein 1 OS=Homo sapiens OX=9606 GN=TCEA1 PE=1 SV=2	7	7	7			0.391764	-0.290561	0.405729	1.22312	-0.928448	17.3316	16.9603	16.9323	17.2266	16.3056	17.2543
Q9UK76	JUPI1_HUMAN Jupiter microtubule associated homolog 1 OS=Homo sapiens OX=9606 GN=JPT1 PE=1 SV=3	2	2	2			0.391324	-1.07442	0.40614	2.10588	-0.927554	15.6834	15.274	15.2193	18.2815	17.3857	17.9562
Q8N2K0	ABD12_HUMAN Lysophosphatidylserine lipase ABHD12 OS=Homo sapiens OX=9606 GN=ABHD12 PE=1 SV=2	5	5	5			0.391307	-0.528778	0.406156	1.44271	-0.927519	14.9614	15.4736	15.554	16.7792	16.4246	16.2735
P05556	ITB1_HUMAN Integrin beta-1 OS=Homo sapiens OX=9606 GN=ITGB1 PE=1 SV=2	23	23	23			0.390178	0.0917676	0.407213	0.938372	0.925229	20.8769	20.81	21.0563	20.811	20.7188	20.7556
Q15029	U5S1_HUMAN 116 kDa U5 small nuclear ribonucleoprotein component OS=Homo sapiens OX=9606 GN=EFTUD2 PE=1 SV=1	28	28	28			0.39016	-0.128615	0.40723	1.09324	-0.925193	20.2423	20.0245	19.9949	20.1517	19.9108	20.3578
P59998	ARPC4_HUMAN Actin-related protein 2/3 complex subunit 4 OS=Homo sapiens OX=9606 GN=ARPC4 PE=1 SV=3	5	5	5			0.389791	1.29846	0.407576	0.40656	0.924443	18.0573	18.2254	18.9089	19.3877	19.4394	14.8971
P57081	WDR4_HUMAN tRNA (guanine-N(7)-)-methyltransferase non-catalytic subunit WDR4 OS=Homo sapiens OX=9606 GN=WDR4 PE=1 SV=2	4	4	4			0.389661	-0.0789509	0.407698	1.05625	-0.92418	16.6586	16.526	16.3911	16.616	16.4992	16.6439
Q8IWT6	LRC8A_HUMAN Volume-regulated anion channel subunit LRRC8A OS=Homo sapiens OX=9606 GN=LRRC8A PE=1 SV=1	5	4	4			0.389515	-0.371248	0.407835	1.29347	-0.923882	14.9398	15.0689	15.8065	15.9871	15.2015	16.0056
P28288	ABCD3_HUMAN ATP-binding cassette sub-family D member 3 OS=Homo sapiens OX=9606 GN=ABCD3 PE=1 SV=1	6	6	6			0.389152	-0.112981	0.408177	1.08146	-0.923145	18.5104	18.4389	18.1861	18.4744	18.507	18.6292
Q13126	MTAP_HUMAN S-methyl-5-thioadenosine phosphorylase OS=Homo sapiens OX=9606 GN=MTAP PE=1 SV=2	9	9	9			0.389027	-0.228321	0.408294	1.17147	-0.922892	18.6386	18.3954	17.8243	18.6294	18.3111	18.4342
Q9HBI1	PARVB_HUMAN Beta-parvin OS=Homo sapiens OX=9606 GN=PARVB PE=1 SV=1	4	3	3			0.388875	0.91822	0.408437	0.529161	0.922583	17.7308	17.9352	17.7988	17.7628	17.7907	14.8676
Q14344	GNA13_HUMAN Guanine nucleotide-binding protein subunit alpha-13 OS=Homo sapiens OX=9606 GN=GNA13 PE=1 SV=2	5	5	5			0.388591	1.00969	0.408704	0.496653	0.922005	17.6232	14.7266	17.3251	17.4462	18.4131	18.1595
Q13330	MTA1_HUMAN Metastasis-associated protein MTA1 OS=Homo sapiens OX=9606 GN=MTA1 PE=1 SV=2	4	3	2			0.38839	-0.845663	0.408893	1.79709	-0.921598	14.8952	16.7979	17.4353	17.676	17.4868	17.8805
Q9UBP6	TRMB_HUMAN tRNA (guanine-N(7)-)-methyltransferase OS=Homo sapiens OX=9606 GN=METTL1 PE=1 SV=1	3	3	3			0.388303	0.289787	0.408975	0.818023	0.92142	15.8056	16.335	16.6121	15.6396	16.2144	15.7881
Q14571	ITPR2_HUMAN Inositol 1,4,5-trisphosphate receptor type 2 OS=Homo sapiens OX=9606 GN=ITPR2 PE=1 SV=2	7	5	5			0.387257	0.248265	0.409961	0.841908	0.919296	15.5607	14.8858	15.1131	15.0629	15.6259	15.6061
P26373	RL13_HUMAN 60S ribosomal protein L13 OS=Homo sapiens OX=9606 GN=RPL13 PE=1 SV=4	8	8	8			0.386133	0.37337	0.411024	0.771977	0.91701	21.2003	21.6461	21.1536	20.848	22.0946	20.8343
Q86TX2	ACOT1_HUMAN Acyl-coenzyme A thioesterase 1 OS=Homo sapiens OX=9606 GN=ACOT1 PE=1 SV=1;sp	12	12	12			0.385448	-0.130492	0.411673	1.09467	-0.915618	18.5714	18.5307	18.3383	18.3273	18.2429	18.6861
P62906	RL10A_HUMAN 60S ribosomal protein L10a OS=Homo sapiens OX=9606 GN=RPL10A PE=1 SV=2	7	7	7			0.384869	-0.179806	0.412222	1.13273	-0.914439	21.9469	21.7893	21.2697	21.7721	21.6396	21.8343
Q9H9E3	COG4_HUMAN Conserved oligomeric Golgi complex subunit 4 OS=Homo sapiens OX=9606 GN=COG4 PE=1 SV=3	7	7	7			0.383194	-0.369136	0.413815	1.29158	-0.911032	18.2338	17.5501	17.5471	18.144	17.0554	18.2495
O75886	STAM2_HUMAN Signal transducing adapter molecule 2 OS=Homo sapiens OX=9606 GN=STAM2 PE=1 SV=1	7	6	5			0.382868	-0.193133	0.414126	1.14324	-0.910367	20.3298	20.2306	19.6084	20.1673	20.0777	20.1975
Q16401	PSMD5_HUMAN 26S proteasome non-ATPase regulatory subunit 5 OS=Homo sapiens OX=9606 GN=PSMD5 PE=1 SV=3	13	13	13			0.382196	-0.153952	0.414767	1.11261	-0.909	19.8869	19.5997	19.5838	19.8239	19.5395	20.0483
Q9BSC4	NOL10_HUMAN Nucleolar protein 10 OS=Homo sapiens OX=9606 GN=NOL10 PE=1 SV=1	3	3	3			0.381401	-0.428473	0.415527	1.34581	-0.90738	16.6249	16.3114	16.5326	16.9784	15.3017	16.4549
Q71RC2	LARP4_HUMAN La-related protein 4 OS=Homo sapiens OX=9606 GN=LARP4 PE=1 SV=3	8	8	8			0.381016	-0.0746593	0.415895	1.05311	-0.906595	17.7351	17.8266	17.5948	17.6818	17.5652	17.6106
Q7Z7E8	UB2Q1_HUMAN Ubiquitin-conjugating enzyme E2 Q1 OS=Homo sapiens OX=9606 GN=UBE2Q1 PE=1 SV=1	4	4	4			0.380524	0.301626	0.416367	0.811337	0.905594	22.5891	21.9343	21.5255	21.5878	21.8925	21.5801
P61225	RAP2B_HUMAN Ras-related protein Rap-2b OS=Homo sapiens OX=9606 GN=RAP2B PE=1 SV=1	5	5	3			0.380153	-0.0776215	0.416723	1.05528	-0.904838	18.5151	18.3896	18.244	18.4327	18.3013	18.4709
Q9BXW7	HDHD5_HUMAN Haloacid dehalogenase-like hydrolase domain-containing 5 OS=Homo sapiens OX=9606 GN=HDHD5 PE=1 SV=1	6	6	6			0.379949	-0.120903	0.416918	1.08742	-0.904422	16.8265	16.663	16.5927	16.6758	16.4298	16.8729
Q9NWH9	SLTM_HUMAN SAFB-like transcription modulator OS=Homo sapiens OX=9606 GN=SLTM PE=1 SV=2	5	5	5			0.379639	0.14098	0.417216	0.906903	0.903789	17.593	17.4165	17.1431	17.2116	17.4698	17.1549
Q9Y2Q3	GSTK1_HUMAN Glutathione S-transferase kappa 1 OS=Homo sapiens OX=9606 GN=GSTK1 PE=1 SV=3	9	9	9			0.379627	-0.0640628	0.417228	1.04541	-0.903766	19.3357	19.4876	19.3745	19.4302	19.2834	19.2679
Q8NBX0	SCPDL_HUMAN Saccharopine dehydrogenase-like oxidoreductase OS=Homo sapiens OX=9606 GN=SCCPDH PE=1 SV=1	6	6	6			0.3795	0.92672	0.41735	0.526053	0.903508	15.9766	17.1769	18.3222	16.8817	17.2756	14.7357
P41567	EIF1_HUMAN Eukaryotic translation initiation factor 1 OS=Homo sapiens OX=9606 GN=EIF1 PE=1 SV=1;sp	8	8	8			0.379401	-0.701024	0.417445	1.62566	-0.903306	16.0027	18.0389	17.5245	18.3316	18.6453	17.9052
Q8IZ81	ELMD2_HUMAN ELMO domain-containing protein 2 OS=Homo sapiens OX=9606 GN=ELMOD2 PE=1 SV=1	4	4	4			0.378444	0.567019	0.418366	0.67501	0.901353	16.436	16.4261	15.2203	15.1009	16.5661	14.9945
O15357	SHIP2_HUMAN Phosphatidylinositol 3,4,5-trisphosphate 5-phosphatase 2 OS=Homo sapiens OX=9606 GN=INPPL1 PE=1 SV=2	6	6	6			0.378132	-0.339144	0.418666	1.26501	-0.900717	16.1869	16.1428	15.8763	15.8032	14.9848	16.1193
Q9H488	OFUT1_HUMAN GDP-fucose protein O-fucosyltransferase 1 OS=Homo sapiens OX=9606 GN=POFUT1 PE=1 SV=1	7	7	7			0.377792	0.432823	0.418994	0.740811	0.900024	17.7215	17.3892	18.0443	16.9941	18.3857	18.4697
Q9NR09	BIRC6_HUMAN Baculoviral IAP repeat-containing protein 6 OS=Homo sapiens OX=9606 GN=BIRC6 PE=1 SV=2	7	7	7			0.377767	0.424074	0.419018	0.745317	0.899973	16.3733	16.1685	16.2619	16.0891	15.739	14.8445
P10619	PPGB_HUMAN Lysosomal protective protein OS=Homo sapiens OX=9606 GN=CTSA PE=1 SV=2	6	6	6			0.377199	-0.132284	0.419567	1.09603	-0.898814	19.1948	19.0733	18.9754	19.2327	18.7424	19.0035
P53041	PPP5_HUMAN Serine/threonine-protein phosphatase 5 OS=Homo sapiens OX=9606 GN=PPP5C PE=1 SV=1	12	12	12			0.377158	0.10309	0.419606	0.931037	0.89873	19.3218	18.977	19.043	18.9526	18.9926	19.1185
O43818	U3IP2_HUMAN U3 small nucleolar RNA-interacting protein 2 OS=Homo sapiens OX=9606 GN=RRP9 PE=1 SV=1	6	6	6			0.376598	-0.674202	0.420148	1.59571	-0.897588	16.9488	16.677	16.2246	16.448	14.4323	16.5032
Q9P270	SLAI2_HUMAN SLAIN motif-containing protein 2 OS=Homo sapiens OX=9606 GN=SLAIN2 PE=1 SV=2	6	6	5			0.375067	0.733066	0.421631	0.601624	0.894462	16.4892	14.3143	15.0321	16.4014	16.8455	15.4518
Q93009	UBP7_HUMAN Ubiquitin carboxyl-terminal hydrolase 7 OS=Homo sapiens OX=9606 GN=USP7 PE=1 SV=2	19	19	19			0.374977	0.0418892	0.421719	0.971382	0.894278	18.0189	17.9377	18.0901	17.9821	17.9439	18.0073
Q14766	LTBP1_HUMAN Latent-transforming growth factor beta-binding protein 1 OS=Homo sapiens OX=9606 GN=LTBP1 PE=1 SV=4	14	14	13			0.374928	-0.121232	0.421766	1.08766	-0.894179	17.5478	17.649	17.7562	17.8249	17.3698	17.5637
P45985	MP2K4_HUMAN Dual specificity mitogen-activated protein kinase kinase 4 OS=Homo sapiens OX=9606 GN=MAP2K4 PE=1 SV=1	5	5	5			0.374706	-0.216302	0.421982	1.16175	-0.893726	16.6917	17.307	17.3841	17.458	17.4258	17.3854
Q7L576	CYFP1_HUMAN Cytoplasmic FMR1-interacting protein 1 OS=Homo sapiens OX=9606 GN=CYFIP1 PE=1 SV=1	25	25	16			0.374408	0.078324	0.422272	0.947157	0.893117	18.0895	18.071	18.1978	18.135	18.3598	18.2061
P51610	HCFC1_HUMAN Host cell factor 1 OS=Homo sapiens OX=9606 GN=HCFC1 PE=1 SV=2	14	14	14			0.373558	-0.220358	0.423099	1.16502	-0.89138	16.8772	16.8449	16.4126	16.9903	17.1476	17.2633
P38919	IF4A3_HUMAN Eukaryotic initiation factor 4A-III OS=Homo sapiens OX=9606 GN=EIF4A3 PE=1 SV=4	17	15	15			0.373162	-0.0513802	0.423485	1.03626	-0.890572	19.7345	19.7526	19.8202	19.8425	19.6469	19.7607
O75643	U520_HUMAN U5 small nuclear ribonucleoprotein 200 kDa helicase OS=Homo sapiens OX=9606 GN=SNRNP200 PE=1 SV=2	47	47	47			0.373107	-0.193598	0.423539	1.14361	-0.890458	18.9415	19.4445	19.5403	19.5013	19.57	19.6869
Q96F46	I17RA_HUMAN Interleukin-17 receptor A OS=Homo sapiens OX=9606 GN=IL17RA PE=1 SV=2	2	2	2			0.37305	0.515157	0.423594	0.699717	0.890343	17.1443	17.0197	17.3413	15.8057	15.9241	16.0389
Q13564	ULA1_HUMAN NEDD8-activating enzyme E1 regulatory subunit OS=Homo sapiens OX=9606 GN=NAE1 PE=1 SV=1	14	14	14			0.372812	0.0703303	0.423826	0.95242	0.889856	18.1645	18.0706	18.3403	18.1504	18.1962	18.269
Q9Y5P6	GMPPB_HUMAN Mannose-1-phosphate guanyltransferase beta OS=Homo sapiens OX=9606 GN=GMPPB PE=1 SV=2	6	6	5			0.371942	0.202512	0.424676	0.869036	0.888077	18.2436	17.6632	18.3439	18.2548	18.3396	18.4016
Q9UPN3	MACF1_HUMAN Microtubule-actin cross-linking factor 1, isoforms 1/2/3/5 OS=Homo sapiens OX=9606 GN=MACF1 PE=1 SV=4	90	90	87			0.371881	-0.130866	0.424736	1.09495	-0.887952	18.8525	18.6665	18.3603	18.7042	18.5119	18.7466
O75494	SRS10_HUMAN Serine/arginine-rich splicing factor 10 OS=Homo sapiens OX=9606 GN=SRSF10 PE=1 SV=1	3	3	3			0.371295	-0.483098	0.425309	1.39774	-0.886755	17.207	18.6574	18.4801	18.8854	19.0237	18.6173
Q641Q2	WAC2A_HUMAN WASH complex subunit 2A OS=Homo sapiens OX=9606 GN=WASHC2A PE=1 SV=3	18	18	5			0.370821	-0.0858784	0.425774	1.06133	-0.885785	18.0792	18.1153	17.7883	18.0465	18.0441	18.0074
Q86V81	THOC4_HUMAN THO complex subunit 4 OS=Homo sapiens OX=9606 GN=ALYREF PE=1 SV=3	8	8	8			0.370519	0.0895138	0.42607	0.939839	0.885167	20.4813	20.2407	20.257	20.2192	20.441	20.4508
O00291	HIP1_HUMAN Huntingtin-interacting protein 1 OS=Homo sapiens OX=9606 GN=HIP1 PE=1 SV=5	6	6	6			0.370487	-0.474957	0.426101	1.38988	-0.885102	16.3299	16.5784	16.3708	15.7931	15.012	16.766
P55039	DRG2_HUMAN Developmentally-regulated GTP-binding protein 2 OS=Homo sapiens OX=9606 GN=DRG2 PE=1 SV=1	5	5	5			0.370334	-0.296404	0.426252	1.22808	-0.884789	17.6832	18.646	18.7162	18.593	18.6485	18.698
O00425	IF2B3_HUMAN Insulin-like growth factor 2 mRNA-binding protein 3 OS=Homo sapiens OX=9606 GN=IGF2BP3 PE=1 SV=2	18	18	15			0.370302	-0.0481739	0.426283	1.03396	-0.884723	20.2206	20.1734	20.0727	20.1941	20.1987	20.269
P21926	CD9_HUMAN CD9 antigen OS=Homo sapiens OX=9606 GN=CD9 PE=1 SV=4	3	3	3			0.37011	-0.180248	0.426471	1.13308	-0.88433	20.473	21.0232	20.9999	20.6307	20.6851	21.0449
Q9Y680	FKBP7_HUMAN Peptidyl-prolyl cis-trans isomerase FKBP7 OS=Homo sapiens OX=9606 GN=FKBP7 PE=1 SV=2	8	8	8			0.36996	-0.104022	0.426619	1.07477	-0.884023	17.2707	17.1294	17.1709	17.5244	17.2173	17.3172
P26022	PTX3_HUMAN Pentraxin-related protein PTX3 OS=Homo sapiens OX=9606 GN=PTX3 PE=1 SV=3	6	6	6			0.369916	-0.390125	0.426662	1.31051	-0.883934	16.2745	17.6568	17.3439	17.3921	17.7253	17.4652
O14786	NRP1_HUMAN Neuropilin-1 OS=Homo sapiens OX=9606 GN=NRP1 PE=1 SV=3	21	21	21			0.369798	0.0979277	0.426778	0.934374	0.883692	19.3735	19.1901	19.2354	19.1884	19.0608	18.9974
Q27J81	INF2_HUMAN Inverted formin-2 OS=Homo sapiens OX=9606 GN=INF2 PE=1 SV=2	30	30	29			0.369661	-0.0721035	0.426913	1.05125	-0.883412	18.4327	18.4923	18.6155	18.5347	18.4371	18.6746
Q9P253	VPS18_HUMAN Vacuolar protein sorting-associated protein 18 homolog OS=Homo sapiens OX=9606 GN=VPS18 PE=1 SV=2	9	9	9			0.36954	-0.470519	0.427032	1.38561	-0.883164	15.3164	16.8996	16.284	16.826	17.0563	16.3427
Q96L92	SNX27_HUMAN Sorting nexin-27 OS=Homo sapiens OX=9606 GN=SNX27 PE=1 SV=2	4	4	4			0.36942	0.411986	0.42715	0.751588	0.882917	16.8768	16.6601	16.9257	17.1202	18.236	17.0222
O00154	BACH_HUMAN Cytosolic acyl coenzyme A thioester hydrolase OS=Homo sapiens OX=9606 GN=ACOT7 PE=1 SV=3	7	7	7			0.369328	-0.342543	0.42724	1.26799	-0.882729	17.411	18.607	18.5864	18.5262	18.5438	18.4356
P54136	SYRC_HUMAN Arginine--tRNA ligase, cytoplasmic OS=Homo sapiens OX=9606 GN=RARS1 PE=1 SV=2	31	31	31			0.369316	0.0486062	0.427252	0.96687	0.882704	20.6618	20.4827	20.5488	20.5071	20.5066	20.5816
O95816	BAG2_HUMAN BAG family molecular chaperone regulator 2 OS=Homo sapiens OX=9606 GN=BAG2 PE=1 SV=1	8	8	8			0.369261	-0.127699	0.427306	1.09255	-0.882592	18.1762	18.1399	17.9105	18.4037	18.0574	17.9836
Q8TDQ7	GNPI2_HUMAN Glucosamine-6-phosphate isomerase 2 OS=Homo sapiens OX=9606 GN=GNPDA2 PE=1 SV=1	10	10	5			0.369123	0.106801	0.427442	0.928645	0.88231	19.4806	19.4995	19.6406	19.204	19.3966	19.494
Q9Y3U8	RL36_HUMAN 60S ribosomal protein L36 OS=Homo sapiens OX=9606 GN=RPL36 PE=1 SV=3	2	2	2			0.368914	0.930643	0.427648	0.524624	0.881883	15.1164	16.6526	17.7977	15.7365	18.4574	16.1904
Q6GMV2	SMYD5_HUMAN SET and MYND domain-containing protein 5 OS=Homo sapiens OX=9606 GN=SMYD5 PE=1 SV=2	2	2	2			0.368825	-1.14743	0.427735	2.21519	-0.881701	15.19	19.0409	19.0556	18.5567	19.0563	19.1466
P62753	RS6_HUMAN 40S ribosomal protein S6 OS=Homo sapiens OX=9606 GN=RPS6 PE=1 SV=1	8	8	8			0.368468	0.529115	0.428087	0.69298	0.88097	20.86	21.8328	21.5658	20.8152	22.5282	20.7187
Q7Z4W1	DCXR_HUMAN L-xylulose reductase OS=Homo sapiens OX=9606 GN=DCXR PE=1 SV=2	4	4	4			0.368023	-0.0954132	0.428526	1.06837	-0.880058	17.6535	17.624	17.3102	17.6512	17.5871	17.5619
Q70UQ0	IKIP_HUMAN Inhibitor of nuclear factor kappa-B kinase-interacting protein OS=Homo sapiens OX=9606 GN=IKBIP PE=1 SV=1	11	11	11			0.367685	0.143222	0.428859	0.905495	0.879365	19.5618	19.5375	19.2515	19.0896	19.5307	19.2872
Q92552	RT27_HUMAN 28S ribosomal protein S27, mitochondrial OS=Homo sapiens OX=9606 GN=MRPS27 PE=1 SV=3	10	10	10			0.36763	-0.0932884	0.428914	1.0668	-0.879254	18.0036	18.0854	18.0609	18.1713	17.8205	17.9082
Q9H446	RWDD1_HUMAN RWD domain-containing protein 1 OS=Homo sapiens OX=9606 GN=RWDD1 PE=1 SV=1	4	4	4			0.366718	-0.363762	0.429815	1.28678	-0.877386	15.9175	16.3174	16.7236	16.5021	15.3193	16.2322
Q9UIA9	XPO7_HUMAN Exportin-7 OS=Homo sapiens OX=9606 GN=XPO7 PE=1 SV=3	16	16	15			0.365372	-0.0632928	0.43115	1.04485	-0.874627	18.1474	18.1871	18.1996	18.2063	18.2505	18.3939
Q92979	NEP1_HUMAN Ribosomal RNA small subunit methyltransferase NEP1 OS=Homo sapiens OX=9606 GN=EMG1 PE=1 SV=4	6	6	6			0.365128	0.851096	0.431392	0.554363	0.874125	18.0367	14.7039	17.1188	17.6139	16.9478	17.2322
O43175	SERA_HUMAN D-3-phosphoglycerate dehydrogenase OS=Homo sapiens OX=9606 GN=PHGDH PE=1 SV=4	20	20	20			0.364603	0.0810858	0.431914	0.945346	0.873048	20.8939	20.6158	20.8274	20.787	20.632	20.7073
Q9UJA5	TRM6_HUMAN tRNA (adenine(58)-N(1))-methyltransferase non-catalytic subunit TRM6 OS=Homo sapiens OX=9606 GN=TRMT6 PE=1 SV=1	6	6	6			0.364424	-0.523648	0.432092	1.43759	-0.872682	15.3396	16.4708	16.3462	15.8002	16.4718	17.4575
P10155	RO60_HUMAN 60 kDa SS-A/Ro ribonucleoprotein OS=Homo sapiens OX=9606 GN=RO60 PE=1 SV=2	11	11	11			0.364113	0.0882187	0.432401	0.940683	0.872045	19.5606	19.2809	19.2917	19.2253	19.2592	19.3406
Q5JPE7	NOMO2_HUMAN Nodal modulator 2 OS=Homo sapiens OX=9606 GN=NOMO2 PE=1 SV=1;sp	37	37	4			0.36351	0.0634791	0.433002	0.956954	0.870807	19.087	18.9321	19.1315	19.1603	19.1701	19.1058
P46063	RECQ1_HUMAN ATP-dependent DNA helicase Q1 OS=Homo sapiens OX=9606 GN=RECQL PE=1 SV=3	14	14	14			0.363438	-0.174497	0.433074	1.12857	-0.870661	18.0582	17.9862	18.3671	18.4775	17.9663	18.4515
Q9Y385	UB2J1_HUMAN Ubiquitin-conjugating enzyme E2 J1 OS=Homo sapiens OX=9606 GN=UBE2J1 PE=1 SV=2	2	2	2			0.363436	-0.254985	0.433076	1.19332	-0.870655	16.5655	16.53	16.673	16.5868	15.7505	16.6371
P16435	NCPR_HUMAN NADPH--cytochrome P450 reductase OS=Homo sapiens OX=9606 GN=POR PE=1 SV=2	21	21	21			0.363422	-0.126605	0.43309	1.09172	-0.870628	18.9177	18.7465	18.6664	18.7793	18.4299	18.8679
P40938	RFC3_HUMAN Replication factor C subunit 3 OS=Homo sapiens OX=9606 GN=RFC3 PE=1 SV=2	3	3	3			0.363383	-0.450639	0.433129	1.36665	-0.870547	16.7963	16.8557	16.3577	17.0514	15.4138	16.0125
Q9Y2L5	TPPC8_HUMAN Trafficking protein particle complex subunit 8 OS=Homo sapiens OX=9606 GN=TRAPPC8 PE=1 SV=2	6	6	6			0.36304	-0.319292	0.433471	1.24772	-0.869842	15.0783	15.9547	16.0128	15.3574	15.0156	15.7524
P21964	COMT_HUMAN Catechol O-methyltransferase OS=Homo sapiens OX=9606 GN=COMT PE=1 SV=2	12	12	12			0.36287	0.0507056	0.433641	0.965464	0.869494	20.2476	20.249	20.2729	20.2946	20.279	20.1038
Q4V328	GRAP1_HUMAN GRIP1-associated protein 1 OS=Homo sapiens OX=9606 GN=GRIPAP1 PE=1 SV=2	3	3	3			0.362719	0.39	0.433791	0.76313	0.869183	16.0947	15.3261	16.1481	15.5063	14.8306	15.0709
P30154	2AAB_HUMAN Serine/threonine-protein phosphatase 2A 65 kDa regulatory subunit A beta isoform OS=Homo sapiens OX=9606 GN=PPP2R1B PE=1 SV=3	10	4	4			0.362691	-0.355026	0.433819	1.27901	-0.869126	16.3118	16.222	15.3026	15.694	15.0879	15.8513
P48735	IDHP_HUMAN Isocitrate dehydrogenase [NADP], mitochondrial OS=Homo sapiens OX=9606 GN=IDH2 PE=1 SV=2	15	15	15			0.361591	-0.138466	0.43492	1.10073	-0.866869	19.8318	19.6152	19.4168	19.6723	19.3149	19.6914
Q9Y608	LRRF2_HUMAN Leucine-rich repeat flightless-interacting protein 2 OS=Homo sapiens OX=9606 GN=LRRFIP2 PE=1 SV=1	8	7	7			0.361122	-0.190037	0.43539	1.14079	-0.865905	16.8487	17.6514	17.3843	17.2182	17.3505	17.284
Q07157	ZO1_HUMAN Tight junction protein ZO-1 OS=Homo sapiens OX=9606 GN=TJP1 PE=1 SV=3	17	17	17			0.360498	-0.171785	0.436016	1.12645	-0.864624	17.7074	17.5476	17.0414	17.552	17.486	17.6506
P82921	RT21_HUMAN 28S ribosomal protein S21, mitochondrial OS=Homo sapiens OX=9606 GN=MRPS21 PE=1 SV=3	3	3	2			0.36044	1.12517	0.436074	0.458448	0.864504	15.5668	15.439	18.1	15.0474	18.2974	18.1023
Q13011	ECH1_HUMAN Delta(3,5)-Delta(2,4)-dienoyl-CoA isomerase, mitochondrial OS=Homo sapiens OX=9606 GN=ECH1 PE=1 SV=2	5	5	4			0.359984	-1.13881	0.436532	2.20199	-0.863567	15.3307	18.6091	17.1268	14.7577	15.1864	17.6936
P07954	FUMH_HUMAN Fumarate hydratase, mitochondrial OS=Homo sapiens OX=9606 GN=FH PE=1 SV=3	14	14	13			0.35997	-0.078825	0.436546	1.05616	-0.863539	19.7973	20.0399	20.0548	20.056	20.0821	20.0748
P61956	SUMO2_HUMAN Small ubiquitin-related modifier 2 OS=Homo sapiens OX=9606 GN=SUMO2 PE=1 SV=3;sp	2	2	2			0.359844	0.121234	0.436673	0.919401	0.86328	19.6289	19.6044	19.9579	19.7916	20.0152	19.8424
Q9H4A4	AMPB_HUMAN Aminopeptidase B OS=Homo sapiens OX=9606 GN=RNPEP PE=1 SV=2	19	19	19			0.357664	-0.102332	0.43887	1.07351	-0.858798	19.6716	19.6236	19.5663	19.5472	19.2886	19.6627
Q8NB90	AFG2H_HUMAN ATPase family protein 2 homolog OS=Homo sapiens OX=9606 GN=SPATA5 PE=1 SV=3	5	5	5			0.357096	0.195921	0.439444	0.873015	0.857629	16.553	16.4083	16.8801	16.4838	17.0291	16.9823
Q01813	PFKAP_HUMAN ATP-dependent 6-phosphofructokinase, platelet type OS=Homo sapiens OX=9606 GN=PFKP PE=1 SV=2	23	23	22			0.356282	0.116179	0.440269	0.922628	0.855955	21.0606	20.6964	20.7412	20.6634	20.6039	20.6974
P18031	PTN1_HUMAN Tyrosine-protein phosphatase non-receptor type 1 OS=Homo sapiens OX=9606 GN=PTPN1 PE=1 SV=1	14	14	14			0.356204	-0.0536238	0.440348	1.03787	-0.855794	18.6633	18.6125	18.6764	18.6776	18.5056	18.7161
Q8NEU8	DP13B_HUMAN DCC-interacting protein 13-beta OS=Homo sapiens OX=9606 GN=APPL2 PE=1 SV=3	16	16	16			0.355885	-0.196384	0.440672	1.14582	-0.855137	18.5443	18.3242	18.0528	18.3181	18.3185	18.8625
O15143	ARC1B_HUMAN Actin-related protein 2/3 complex subunit 1B OS=Homo sapiens OX=9606 GN=ARPC1B PE=1 SV=3	13	13	12			0.355311	-0.148865	0.441254	1.1087	-0.853956	21.2511	20.9838	21.0228	21.248	20.7207	21.2094
P37268	FDFT_HUMAN Squalene synthase OS=Homo sapiens OX=9606 GN=FDFT1 PE=1 SV=1	8	8	8			0.355308	-0.159429	0.441257	1.11685	-0.853949	18.1214	18.5323	18.4822	18.3326	18.5606	18.7776
Q9P0J1	PDP1_HUMAN [Pyruvate dehydrogenase [acetyl-transferring]]-phosphatase 1, mitochondrial OS=Homo sapiens OX=9606 GN=PDP1 PE=1 SV=3	3	3	3			0.355204	0.623068	0.441363	0.649289	0.853734	16.5944	16.6677	16.4124	16.4338	16.3461	14.3821
P06733	ENOA_HUMAN Alpha-enolase OS=Homo sapiens OX=9606 GN=ENO1 PE=1 SV=2	29	29	26			0.354831	0.100601	0.441742	0.932644	0.852966	25.1856	25.2621	25.0713	25.063	25.2853	24.9154
Q9NX63	MIC19_HUMAN MICOS complex subunit MIC19 OS=Homo sapiens OX=9606 GN=CHCHD3 PE=1 SV=1	7	7	7			0.354737	-0.124762	0.441838	1.09033	-0.852773	18.1984	18.0732	18.0076	18.1927	17.7219	18.0362
Q9Y6C9	MTCH2_HUMAN Mitochondrial carrier homolog 2 OS=Homo sapiens OX=9606 GN=MTCH2 PE=1 SV=1	7	7	7			0.354398	-0.102057	0.442183	1.0733	-0.852075	18.8873	18.8226	18.8391	18.8748	18.5092	18.8444
Q8WTW3	COG1_HUMAN Conserved oligomeric Golgi complex subunit 1 OS=Homo sapiens OX=9606 GN=COG1 PE=1 SV=1	4	4	4			0.354138	-0.476165	0.442448	1.39104	-0.85154	15.2415	14.9161	15.9043	16.1821	15.1037	16.5798
P49184	DNSL1_HUMAN Deoxyribonuclease-1-like 1 OS=Homo sapiens OX=9606 GN=DNASE1L1 PE=1 SV=1	2	2	2			0.354129	0.502223	0.442457	0.706018	0.851521	16.3959	14.8726	14.606	15.6108	16.0289	15.0407
Q9BPW8	NIPS1_HUMAN Protein NipSnap homolog 1 OS=Homo sapiens OX=9606 GN=NIPSNAP1 PE=1 SV=1	4	4	4			0.353952	-0.549344	0.442637	1.46342	-0.851156	15.0974	16.1548	15.3726	17.0035	16.8204	15.7801
P57740	NU107_HUMAN Nuclear pore complex protein Nup107 OS=Homo sapiens OX=9606 GN=NUP107 PE=1 SV=1	7	7	7			0.353031	0.230017	0.443577	0.852625	0.849258	17.0707	17.3216	17.8789	17.4186	17.8781	17.3975
O60271	JIP4_HUMAN C-Jun-amino-terminal kinase-interacting protein 4 OS=Homo sapiens OX=9606 GN=SPAG9 PE=1 SV=4	17	17	17			0.35302	-0.180259	0.443588	1.13309	-0.849236	18.6624	18.4569	18.1057	18.3511	17.9869	18.4878
Q5JRA6	TGO1_HUMAN Transport and Golgi organization protein 1 homolog OS=Homo sapiens OX=9606 GN=MIA3 PE=1 SV=1	24	24	23			0.352945	0.122503	0.443665	0.918593	0.84908	20.0855	19.892	19.7546	19.7089	19.7244	19.5961
O95819	M4K4_HUMAN Mitogen-activated protein kinase kinase kinase kinase 4 OS=Homo sapiens OX=9606 GN=MAP4K4 PE=1 SV=2	12	12	9			0.352731	0.252977	0.443883	0.839163	0.848641	17.1735	17.1462	18.0679	17.3212	17.2006	17.2157
P20020	AT2B1_HUMAN Plasma membrane calcium-transporting ATPase 1 OS=Homo sapiens OX=9606 GN=ATP2B1 PE=1 SV=4	26	15	14			0.352482	-0.424735	0.444138	1.34233	-0.848126	17.3849	16.6748	15.8725	16.752	16.0268	17.1317
P51570	GALK1_HUMAN Galactokinase OS=Homo sapiens OX=9606 GN=GALK1 PE=1 SV=1	5	5	4			0.35102	0.437616	0.445636	0.738354	0.845112	17.4081	16.5989	17.8272	17.9524	18.4192	17.7904
Q9UJU6	DBNL_HUMAN Drebrin-like protein OS=Homo sapiens OX=9606 GN=DBNL PE=1 SV=1	14	14	14			0.350901	-0.106863	0.445758	1.07688	-0.844865	20.0784	20.2109	20.1058	20.3851	20.4362	20.3451
Q15717	ELAV1_HUMAN ELAV-like protein 1 OS=Homo sapiens OX=9606 GN=ELAVL1 PE=1 SV=2	9	9	9			0.350659	-0.220727	0.446006	1.16532	-0.844366	20.1696	19.8534	19.4588	19.884	19.3292	19.8824
Q96RP9	EFGM_HUMAN Elongation factor G, mitochondrial OS=Homo sapiens OX=9606 GN=GFM1 PE=1 SV=2	11	11	11			0.350616	-0.145249	0.44605	1.10592	-0.844279	18.1082	17.9605	17.8111	18.1145	17.574	17.854
Q9UHB6	LIMA1_HUMAN LIM domain and actin-binding protein 1 OS=Homo sapiens OX=9606 GN=LIMA1 PE=1 SV=1	22	22	22			0.350508	-0.132608	0.446161	1.09627	-0.844056	19.3669	19.1891	19.0506	19.409	18.9186	19.1359
O75352	MPU1_HUMAN Mannose-P-dolichol utilization defect 1 protein OS=Homo sapiens OX=9606 GN=MPDU1 PE=1 SV=2	3	3	3			0.349777	0.927545	0.446913	0.525752	0.842547	15.3895	17.4616	17.6333	15.8074	18.3233	15.2944
Q92615	LAR4B_HUMAN La-related protein 4B OS=Homo sapiens OX=9606 GN=LARP4B PE=1 SV=3	3	3	3			0.34895	0.415379	0.447765	0.749822	0.84084	17.8871	16.1956	17.1532	17.4691	17.4592	17.5889
P20700	LMNB1_HUMAN Lamin-B1 OS=Homo sapiens OX=9606 GN=LMNB1 PE=1 SV=2	28	27	26			0.348248	-0.021595	0.448489	1.01508	-0.839389	20.0234	19.9833	19.988	20.0315	19.9485	20.0099
Q12888	TP53B_HUMAN TP53-binding protein 1 OS=Homo sapiens OX=9606 GN=TP53BP1 PE=1 SV=2	17	17	17			0.347926	0.131721	0.448822	0.912742	0.838724	18.1444	17.7189	17.9104	17.684	17.8076	18.0643
O95433	AHSA1_HUMAN Activator of 90 kDa heat shock protein ATPase homolog 1 OS=Homo sapiens OX=9606 GN=AHSA1 PE=1 SV=1	7	7	7			0.347831	-0.269101	0.44892	1.20506	-0.838528	20.8596	20.3992	20.5226	20.8103	19.8874	20.8674
O43681	GET3_HUMAN ATPase GET3 OS=Homo sapiens OX=9606 GN=GET3 PE=1 SV=2	7	7	7			0.347651	-0.099816	0.449106	1.07164	-0.838156	19.6078	19.5499	19.7229	19.7123	19.3719	19.7399
P05166	PCCB_HUMAN Propionyl-CoA carboxylase beta chain, mitochondrial OS=Homo sapiens OX=9606 GN=PCCB PE=1 SV=3	4	4	4			0.347624	0.516561	0.449134	0.699036	0.838099	17.4335	17.9393	17.3506	15.8257	17.5802	17.0496
P09543	CN37_HUMAN 2,3-cyclic-nucleotide 3-phosphodiesterase OS=Homo sapiens OX=9606 GN=CNP PE=1 SV=2	10	10	10			0.347268	-0.143901	0.449502	1.10489	-0.837365	19.0735	18.7896	18.5821	18.9393	18.5771	18.9355
Q9Y6G9	DC1L1_HUMAN Cytoplasmic dynein 1 light intermediate chain 1 OS=Homo sapiens OX=9606 GN=DYNC1LI1 PE=1 SV=3	13	12	12			0.346971	-0.114332	0.44981	1.08247	-0.836749	19.5846	19.4025	19.1659	19.4082	19.297	19.5798
Q96EP0	RNF31_HUMAN E3 ubiquitin-protein ligase RNF31 OS=Homo sapiens OX=9606 GN=RNF31 PE=1 SV=1	2	2	2			0.346575	-0.250427	0.45022	1.18956	-0.835932	15.4323	15.1764	15.2366	15.9353	14.8766	15.1851
P51648	AL3A2_HUMAN Aldehyde dehydrogenase family 3 member A2 OS=Homo sapiens OX=9606 GN=ALDH3A2 PE=1 SV=1	4	4	3			0.346102	0.436059	0.450711	0.739151	0.834954	16.7539	17.4047	17.9405	16.4843	18.013	17.5103
Q9UHJ6	SHPK_HUMAN Sedoheptulokinase OS=Homo sapiens OX=9606 GN=SHPK PE=1 SV=3	3	3	3			0.346011	0.473708	0.450805	0.720111	0.834767	17.2631	16.6283	16.0582	15.4411	15.863	15.6937
Q9NVH6	TMLH_HUMAN Trimethyllysine dioxygenase, mitochondrial OS=Homo sapiens OX=9606 GN=TMLHE PE=1 SV=1	3	3	3			0.345692	0.173748	0.451137	0.886537	0.834106	16.1513	15.9932	15.742	15.5839	15.7073	15.5023
Q53TN4	CYBR1_HUMAN Cytochrome b reductase 1 OS=Homo sapiens OX=9606 GN=CYBRD1 PE=1 SV=1	4	4	4			0.345115	0.776789	0.451736	0.583664	0.832913	16.9097	15.2218	17.7267	18.1391	18.1816	17.1268
Q9UL26	RB22A_HUMAN Ras-related protein Rab-22A OS=Homo sapiens OX=9606 GN=RAB22A PE=1 SV=2	5	5	4			0.344503	0.306886	0.452373	0.808385	0.831646	17.0471	17.6854	17.9504	17.3054	18.1669	17.253
P41250	GARS_HUMAN Glycine--tRNA ligase OS=Homo sapiens OX=9606 GN=GARS1 PE=1 SV=3	20	20	20			0.344413	-0.0789808	0.452467	1.05627	-0.83146	21.5834	21.5136	21.4559	21.577	21.6028	21.7884
O75915	PRAF3_HUMAN PRA1 family protein 3 OS=Homo sapiens OX=9606 GN=ARL6IP5 PE=1 SV=1	3	3	3			0.344315	0.152775	0.452569	0.899519	0.831257	20.8373	21.1263	21.1202	20.8503	21.0375	20.5601
Q7Z434	MAVS_HUMAN Mitochondrial antiviral-signaling protein OS=Homo sapiens OX=9606 GN=MAVS PE=1 SV=2	6	6	6			0.343626	0.107101	0.453288	0.928452	0.829832	18.5109	18.6132	18.6638	18.2259	18.4557	18.47
Q9GZT3	SLIRP_HUMAN SRA stem-loop-interacting RNA-binding protein, mitochondrial OS=Homo sapiens OX=9606 GN=SLIRP PE=1 SV=1	2	2	2			0.343246	-1.01258	0.453685	2.01752	-0.829044	14.2381	17.6386	16.677	17.8863	16.558	14.9861
Q10713	MPPA_HUMAN Mitochondrial-processing peptidase subunit alpha OS=Homo sapiens OX=9606 GN=PMPCA PE=1 SV=2	10	10	10			0.34254	-0.122382	0.454423	1.08853	-0.827582	17.6614	17.4713	17.3326	17.4971	17.1658	17.5587
P0CG30	GSTT2_HUMAN Glutathione S-transferase theta-2B OS=Homo sapiens OX=9606 GN=GSTT2B PE=1 SV=1;sp	4	4	4			0.342506	0.28666	0.454458	0.819798	0.827512	18.3021	17.9541	18.9517	18.9304	18.8095	18.3189
P07942	LAMB1_HUMAN Laminin subunit beta-1 OS=Homo sapiens OX=9606 GN=LAMB1 PE=1 SV=2	34	34	34			0.341932	-0.0827014	0.455059	1.059	-0.826324	18.7919	18.6397	18.6157	18.8253	18.7408	18.9316
Q9P2J5	SYLC_HUMAN Leucine--tRNA ligase, cytoplasmic OS=Homo sapiens OX=9606 GN=LARS1 PE=1 SV=2	34	34	34			0.34133	0.129469	0.455691	0.914168	0.825076	19.2333	19.1158	19.3352	19.3927	19.6699	19.3414
Q05193	DYN1_HUMAN Dynamin-1 OS=Homo sapiens OX=9606 GN=DNM1 PE=1 SV=2	6	5	4			0.341202	-0.528378	0.455825	1.44231	-0.824811	17.8537	17.4007	15.842	17.9218	17.4863	17.4445
P25685	DNJB1_HUMAN DnaJ homolog subfamily B member 1 OS=Homo sapiens OX=9606 GN=DNAJB1 PE=1 SV=4	7	6	6			0.341092	0.111553	0.45594	0.925591	0.824583	19.2898	19.2097	18.9639	19.0442	19.3591	19.0242
O00566	MPP10_HUMAN U3 small nucleolar ribonucleoprotein protein MPP10 OS=Homo sapiens OX=9606 GN=MPHOSPH10 PE=1 SV=2	5	5	5			0.340949	0.802578	0.45609	0.573324	0.824285	17.8003	15.1368	17.7474	17.9741	18.076	18.1051
P35580	MYH10_HUMAN Myosin-10 OS=Homo sapiens OX=9606 GN=MYH10 PE=1 SV=3	89	71	68			0.340916	-0.116861	0.456125	1.08437	-0.824218	20.3652	20.2048	19.9631	20.2289	19.9252	20.1704
Q9NSD9	SYFB_HUMAN Phenylalanine--tRNA ligase beta subunit OS=Homo sapiens OX=9606 GN=FARSB PE=1 SV=3	16	16	16			0.340443	0.111888	0.456622	0.925376	0.823237	19.1415	19.1988	19.023	18.959	19.4177	19.0887
O14653	GOSR2_HUMAN Golgi SNAP receptor complex member 2 OS=Homo sapiens OX=9606 GN=GOSR2 PE=1 SV=2	6	6	6			0.339139	0.188958	0.457995	0.877239	0.820532	18.5879	17.9914	17.9669	17.9568	18.3593	18.399
Q6PD62	CTR9_HUMAN RNA polymerase-associated protein CTR9 homolog OS=Homo sapiens OX=9606 GN=CTR9 PE=1 SV=1	6	6	6			0.339019	0.16946	0.458122	0.889175	0.820284	16.1195	15.6391	15.7347	15.7983	16.2204	16.1287
P62241	RS8_HUMAN 40S ribosomal protein S8 OS=Homo sapiens OX=9606 GN=RPS8 PE=1 SV=2	9	9	9			0.338735	0.460554	0.458422	0.726707	0.819695	21.1821	22.1403	22.0233	21.1766	22.8323	21.3392
Q8TEQ6	GEMI5_HUMAN Gem-associated protein 5 OS=Homo sapiens OX=9606 GN=GEMIN5 PE=1 SV=3	17	17	17			0.338714	0.122346	0.458444	0.918693	0.81965	18.1584	17.9824	18.3288	17.8768	17.9057	18.1667
Q9BTE3	MCMBP_HUMAN Mini-chromosome maintenance complex-binding protein OS=Homo sapiens OX=9606 GN=MCMBP PE=1 SV=2	9	9	9			0.338639	0.120912	0.458523	0.919606	0.819496	16.9885	16.9726	17.3626	16.9109	16.8821	16.9869
P48444	COPD_HUMAN Coatomer subunit delta OS=Homo sapiens OX=9606 GN=ARCN1 PE=1 SV=1	24	24	24			0.338598	-0.0820796	0.458566	1.05854	-0.81941	20.8061	20.6489	20.546	20.7273	20.4907	20.7129
Q9BXS6	NUSAP_HUMAN Nucleolar and spindle-associated protein 1 OS=Homo sapiens OX=9606 GN=NUSAP1 PE=1 SV=1	4	4	4			0.337623	-0.353069	0.459597	1.27727	-0.817386	16.2967	16.7918	15.6261	15.5144	15.6964	16.372
P08253	MMP2_HUMAN 72 kDa type IV collagenase OS=Homo sapiens OX=9606 GN=MMP2 PE=1 SV=2	10	10	10			0.337542	0.414131	0.459683	0.750471	0.817218	17.0562	15.3163	16.4242	16.3182	15.7604	16.3638
Q9NY27	PP4R2_HUMAN Serine/threonine-protein phosphatase 4 regulatory subunit 2 OS=Homo sapiens OX=9606 GN=PPP4R2 PE=1 SV=3	3	3	3			0.33748	0.313354	0.459748	0.804769	0.817089	16.1413	16.336	15.6009	15.3264	16.2389	15.3786
P12235	ADT1_HUMAN ADP/ATP translocase 1 OS=Homo sapiens OX=9606 GN=SLC25A4 PE=1 SV=4	9	2	2			0.33693	0.581367	0.460331	0.66833	0.815948	16.8573	16.5592	17.1896	16.1263	15.4079	15.0253
Q9H2U1	DHX36_HUMAN ATP-dependent DNA/RNA helicase DHX36 OS=Homo sapiens OX=9606 GN=DHX36 PE=1 SV=2	6	6	5			0.336667	-0.0979481	0.46061	1.07025	-0.815402	16.8083	16.7564	16.5155	16.7201	16.4527	16.5938
P26006	ITA3_HUMAN Integrin alpha-3 OS=Homo sapiens OX=9606 GN=ITGA3 PE=1 SV=5	9	9	9			0.336495	0.120923	0.460792	0.919599	0.815044	17.1968	17.1267	17.2204	16.8004	16.8667	16.994
Q03701	CEBPZ_HUMAN CCAAT/enhancer-binding protein zeta OS=Homo sapiens OX=9606 GN=CEBPZ PE=1 SV=3	13	13	13			0.336103	-0.207972	0.461208	1.15506	-0.814229	19.1247	18.9914	18.677	18.9468	18.2745	18.7619
Q12765	SCRN1_HUMAN Secernin-1 OS=Homo sapiens OX=9606 GN=SCRN1 PE=1 SV=2	10	10	10			0.335839	0.164253	0.461489	0.89239	0.813681	19.5344	19.2991	19.7684	19.686	19.9861	19.811
O14561	ACPM_HUMAN Acyl carrier protein, mitochondrial OS=Homo sapiens OX=9606 GN=NDUFAB1 PE=1 SV=3	5	5	5			0.335839	-0.115475	0.461489	1.08333	-0.813681	19.5511	20.0079	19.9213	19.9446	19.9763	19.8427
Q9BV79	MECR_HUMAN Enoyl-[acyl-carrier-protein] reductase, mitochondrial OS=Homo sapiens OX=9606 GN=MECR PE=1 SV=2	2	2	2			0.335473	-0.234453	0.461878	1.17646	-0.812922	15.0033	15.6368	15.9037	15.967	15.6391	15.6456
Q99805	TM9S2_HUMAN Transmembrane 9 superfamily member 2 OS=Homo sapiens OX=9606 GN=TM9SF2 PE=1 SV=1	8	8	8			0.335176	-0.0607147	0.462194	1.04298	-0.812305	19.4601	19.3127	19.2846	19.4412	19.3059	19.4788
Q07954	LRP1_HUMAN Prolow-density lipoprotein receptor-related protein 1 OS=Homo sapiens OX=9606 GN=LRP1 PE=1 SV=2	107	107	106			0.335173	-0.0873629	0.462197	1.06243	-0.812296	20.1706	20.0864	20.0712	20.1431	19.8149	20.0893
P17844	DDX5_HUMAN Probable ATP-dependent RNA helicase DDX5 OS=Homo sapiens OX=9606 GN=DDX5 PE=1 SV=1	23	17	16			0.335045	0.139699	0.462333	0.907709	0.812031	20.4456	20.2327	20.1064	19.9502	19.973	19.9229
P38117	ETFB_HUMAN Electron transfer flavoprotein subunit beta OS=Homo sapiens OX=9606 GN=ETFB PE=1 SV=3	5	5	5			0.334946	-0.159589	0.462439	1.11697	-0.811826	19.9891	19.6675	19.5183	19.9495	19.4061	19.7753
Q5JSZ5	PRC2B_HUMAN Protein PRRC2B OS=Homo sapiens OX=9606 GN=PRRC2B PE=1 SV=2	4	4	4			0.334255	-0.27288	0.463175	1.20822	-0.810389	16.353	16.4363	15.4737	15.7868	15.5786	16.0008
Q4V9L6	TM119_HUMAN Transmembrane protein 119 OS=Homo sapiens OX=9606 GN=TMEM119 PE=1 SV=1	2	2	2			0.334043	-0.90222	0.463401	1.86894	-0.809947	18.5403	16.609	16.2287	18.2292	15.1334	17.7708
O60313	OPA1_HUMAN Dynamin-like 120 kDa protein, mitochondrial OS=Homo sapiens OX=9606 GN=OPA1 PE=1 SV=3	22	22	22			0.333151	-0.202085	0.464354	1.15036	-0.808093	17.8827	17.432	17.2359	17.6748	17.1757	17.7938
O43598	DNPH1_HUMAN 2-deoxynucleoside 5-phosphate N-hydrolase 1 OS=Homo sapiens OX=9606 GN=DNPH1 PE=1 SV=1	3	3	3			0.333091	-0.652556	0.464418	1.57195	-0.807967	15.4425	15.1356	16.3661	17.3873	16.1809	17.4242
Q9UL15	BAG5_HUMAN BAG family molecular chaperone regulator 5 OS=Homo sapiens OX=9606 GN=BAG5 PE=1 SV=1	7	7	6			0.332872	-0.0967878	0.464652	1.06939	-0.807513	17.0908	17.2265	17.2928	17.3078	17.3736	17.5135
Q15751	HERC1_HUMAN Probable E3 ubiquitin-protein ligase HERC1 OS=Homo sapiens OX=9606 GN=HERC1 PE=1 SV=2	2	2	2			0.332865	-0.833355	0.46466	1.78182	-0.807498	14.9815	17.4067	18.3068	17.5214	17.4245	18.2848
Q9NS69	TOM22_HUMAN Mitochondrial import receptor subunit TOM22 homolog OS=Homo sapiens OX=9606 GN=TOMM22 PE=1 SV=3	5	5	5			0.332037	-0.107893	0.465546	1.07765	-0.805774	19.7776	19.7137	19.3403	19.5774	19.5583	19.7089
Q6IA86	ELP2_HUMAN Elongator complex protein 2 OS=Homo sapiens OX=9606 GN=ELP2 PE=1 SV=2	7	7	7			0.332016	-0.235531	0.465569	1.17734	-0.80573	17.115	16.6144	16.2877	16.9791	16.3073	16.8231
Q969E2	SCAM4_HUMAN Secretory carrier-associated membrane protein 4 OS=Homo sapiens OX=9606 GN=SCAMP4 PE=1 SV=1	2	2	2			0.331945	-0.537671	0.465645	1.45163	-0.805582	17.5772	18.0604	18.1494	17.3987	16.0175	17.898
Q86UU1	PHLB1_HUMAN Pleckstrin homology-like domain family B member 1 OS=Homo sapiens OX=9606 GN=PHLDB1 PE=1 SV=1	18	18	18			0.331066	-0.17033	0.466588	1.12532	-0.803751	17.9272	17.587	17.4841	17.7054	17.2946	17.9246
Q9P0K7	RAI14_HUMAN Ankycorbin OS=Homo sapiens OX=9606 GN=RAI14 PE=1 SV=2	35	35	35			0.330886	0.0949415	0.466782	0.93631	0.803377	18.538	18.2095	18.3542	18.3534	18.1641	18.2086
Q8IXB1	DJC10_HUMAN DnaJ homolog subfamily C member 10 OS=Homo sapiens OX=9606 GN=DNAJC10 PE=1 SV=2	10	10	10			0.330629	0.143915	0.467058	0.90506	0.802842	18.802	18.4609	18.3789	18.1567	18.3918	18.5234
P11908	PRPS2_HUMAN Ribose-phosphate pyrophosphokinase 2 OS=Homo sapiens OX=9606 GN=PRPS2 PE=1 SV=2	9	4	4			0.330619	0.935953	0.467069	0.522697	0.802822	18.1571	18.1598	17.9609	14.75	17.9153	18.3158
Q9NY12	GAR1_HUMAN H/ACA ribonucleoprotein complex subunit 1 OS=Homo sapiens OX=9606 GN=GAR1 PE=1 SV=1	2	2	2			0.330552	0.234711	0.467141	0.849855	0.802681	18.0399	18.398	18.2563	17.5254	17.9442	17.6128
Q6NUQ1	RINT1_HUMAN RAD50-interacting protein 1 OS=Homo sapiens OX=9606 GN=RINT1 PE=1 SV=1	4	4	4			0.3305	0.332886	0.467197	0.793947	0.802573	16.1114	16.4602	16.8331	16.7706	17.0049	15.72
P48047	ATPO_HUMAN ATP synthase subunit O, mitochondrial OS=Homo sapiens OX=9606 GN=ATP5PO PE=1 SV=1	6	6	6			0.329988	-0.102292	0.467748	1.07348	-0.801506	21.0352	20.8859	20.7047	20.8296	20.6578	20.9891
Q9UIC8	LCMT1_HUMAN Leucine carboxyl methyltransferase 1 OS=Homo sapiens OX=9606 GN=LCMT1 PE=1 SV=2	4	4	4			0.329941	-0.5422	0.467799	1.45619	-0.801408	17.0353	16.1196	16.6731	17.2257	15.1577	17.1475
Q9NZJ7	MTCH1_HUMAN Mitochondrial carrier homolog 1 OS=Homo sapiens OX=9606 GN=MTCH1 PE=1 SV=1	4	4	3			0.329789	-0.114918	0.467962	1.08291	-0.801091	16.343	16.3969	16.4314	16.5505	16.0635	16.2352
P00742	FA10_HUMAN Coagulation factor X OS=Homo sapiens OX=9606 GN=F10 PE=1 SV=2	3	3	3			0.329079	-0.343277	0.468728	1.26863	-0.799612	16.6647	16.3174	16.0217	16.0977	15.2504	16.5515
Q9BZL4	PP12C_HUMAN Protein phosphatase 1 regulatory subunit 12C OS=Homo sapiens OX=9606 GN=PPP1R12C PE=1 SV=1	7	7	7			0.329047	-0.148322	0.468763	1.10828	-0.799545	21.1598	20.9043	20.9596	21.092	20.579	21.1471
O95197	RTN3_HUMAN Reticulon-3 OS=Homo sapiens OX=9606 GN=RTN3 PE=1 SV=2	2	2	2			0.328493	1.54866	0.469361	0.341827	0.798389	15.5084	15.7636	20.1807	19.4034	19.9927	15.8688
Q9NUU7	DD19A_HUMAN ATP-dependent RNA helicase DDX19A OS=Homo sapiens OX=9606 GN=DDX19A PE=1 SV=1	14	14	5			0.328446	-0.0796852	0.469412	1.05679	-0.798291	19.1064	19.0078	18.8431	18.9749	18.7828	18.9887
O75954	TSN9_HUMAN Tetraspanin-9 OS=Homo sapiens OX=9606 GN=TSPAN9 PE=1 SV=1	4	4	4			0.327869	0.578677	0.470036	0.669578	0.797088	16.6694	14.8012	14.6549	15.8133	15.4035	14.3773
P42575	CASP2_HUMAN Caspase-2 OS=Homo sapiens OX=9606 GN=CASP2 PE=1 SV=2	3	3	3			0.327856	0.470796	0.47005	0.721566	0.797061	15.3931	15.5393	15.5416	15.9002	17.1319	15.2147
P68032	ACTC_HUMAN Actin, alpha cardiac muscle 1 OS=Homo sapiens OX=9606 GN=ACTC1 PE=1 SV=1;sp	19	8	1			0.327322	-0.106878	0.470628	1.0769	-0.795946	25.8572	25.6917	25.4805	25.6698	25.4401	25.737
Q96RF0	SNX18_HUMAN Sorting nexin-18 OS=Homo sapiens OX=9606 GN=SNX18 PE=1 SV=2	6	6	6			0.32681	1.06432	0.471183	0.478198	0.794879	19.1502	19.5818	18.3227	15.3279	19.3692	18.7394
O75533	SF3B1_HUMAN Splicing factor 3B subunit 1 OS=Homo sapiens OX=9606 GN=SF3B1 PE=1 SV=3	34	34	34			0.326658	-0.104783	0.471348	1.07533	-0.794561	19.5921	19.3551	19.2135	19.4782	19.2802	19.5669
Q15691	MARE1_HUMAN Microtubule-associated protein RP/EB family member 1 OS=Homo sapiens OX=9606 GN=MAPRE1 PE=1 SV=3	13	13	13			0.326581	0.0577265	0.471432	0.960777	0.7944	20.5956	20.3843	20.3826	20.3851	20.462	20.4977
O14530	TXND9_HUMAN Thioredoxin domain-containing protein 9 OS=Homo sapiens OX=9606 GN=TXNDC9 PE=1 SV=2	5	5	5			0.326138	-0.42985	0.471913	1.34709	-0.793475	16.4023	15.5321	16.2094	17.0271	15.5999	16.9419
O15498	YKT6_HUMAN Synaptobrevin homolog YKT6 OS=Homo sapiens OX=9606 GN=YKT6 PE=1 SV=1	5	5	5			0.325695	0.0965093	0.472395	0.935293	0.79255	18.2383	17.855	18.0392	18.1292	18.1977	18.2015
O95235	KI20A_HUMAN Kinesin-like protein KIF20A OS=Homo sapiens OX=9606 GN=KIF20A PE=1 SV=1	10	10	10			0.325112	-0.216057	0.473029	1.16155	-0.791333	17.8871	17.5444	17.9642	18.1644	17.4366	18.2273
Q9BYD2	RM09_HUMAN 39S ribosomal protein L9, mitochondrial OS=Homo sapiens OX=9606 GN=MRPL9 PE=1 SV=2	4	4	4			0.324924	0.187485	0.473234	0.878135	0.79094	16.3177	16.3988	17.0715	16.4303	16.6976	16.6952
P46379	BAG6_HUMAN Large proline-rich protein BAG6 OS=Homo sapiens OX=9606 GN=BAG6 PE=1 SV=2	8	8	8			0.324734	0.171768	0.473441	0.887754	0.790542	17.5415	17.4518	17.5758	17.8057	18.1042	17.4487
O43294	TGFI1_HUMAN Transforming growth factor beta-1-induced transcript 1 protein OS=Homo sapiens OX=9606 GN=TGFB1I1 PE=1 SV=2	5	5	5			0.324691	-1.23148	0.473488	2.34808	-0.790453	17.5594	15.2991	17.4506	19.351	14.86	18.9144
P07814	SYEP_HUMAN Bifunctional glutamate/proline--tRNA ligase OS=Homo sapiens OX=9606 GN=EPRS1 PE=1 SV=5	52	52	52			0.32365	-0.072794	0.474624	1.05175	-0.788278	20.8457	20.7004	20.71	20.7747	20.5833	20.8823
P62829	RL23_HUMAN 60S ribosomal protein L23 OS=Homo sapiens OX=9606 GN=RPL23 PE=1 SV=1	3	3	3			0.323238	-0.0879256	0.475075	1.06284	-0.787416	22.8353	23.0904	22.8233	22.8331	23.0597	23.0585
P30419	NMT1_HUMAN Glycylpeptide N-tetradecanoyltransferase 1 OS=Homo sapiens OX=9606 GN=NMT1 PE=1 SV=2	13	13	10			0.322935	-0.0848153	0.475406	1.06055	-0.786782	19.3624	19.2003	19.0812	19.2332	19.1509	19.4154
Q9ULX6	AKP8L_HUMAN A-kinase anchor protein 8-like OS=Homo sapiens OX=9606 GN=AKAP8L PE=1 SV=4	3	3	3			0.322714	-0.125518	0.475648	1.0909	-0.786321	18.7338	18.6897	18.4056	18.4362	18.4754	18.8654
Q9UKK9	NUDT5_HUMAN ADP-sugar pyrophosphatase OS=Homo sapiens OX=9606 GN=NUDT5 PE=1 SV=1	9	9	9			0.322639	0.107669	0.475731	0.928086	0.786164	18.4304	18.394	18.1879	18.3167	18.4574	18.042
Q9NQP4	PFD4_HUMAN Prefoldin subunit 4 OS=Homo sapiens OX=9606 GN=PFDN4 PE=1 SV=1	4	4	4			0.32236	0.0654418	0.476036	0.955653	0.785579	18.1323	18.1592	18.2745	18.29	18.315	18.0762
Q99729	ROAA_HUMAN Heterogeneous nuclear ribonucleoprotein A/B OS=Homo sapiens OX=9606 GN=HNRNPAB PE=1 SV=2	5	5	5			0.322281	-0.160744	0.476123	1.11786	-0.785415	19.9987	19.6951	19.6203	20.2612	19.9416	20.0865
P62316	SMD2_HUMAN Small nuclear ribonucleoprotein Sm D2 OS=Homo sapiens OX=9606 GN=SNRPD2 PE=1 SV=1	5	5	5			0.322025	-0.243212	0.476404	1.18362	-0.784879	19.3046	20.3261	20.0334	20.0661	20.2567	19.9321
O75381	PEX14_HUMAN Peroxisomal membrane protein PEX14 OS=Homo sapiens OX=9606 GN=PEX14 PE=1 SV=1	3	3	3			0.321922	0.353573	0.476517	0.782643	0.784664	17.6175	16.2982	17.5881	17.7412	17.3768	17.4822
Q9NRL3	STRN4_HUMAN Striatin-4 OS=Homo sapiens OX=9606 GN=STRN4 PE=1 SV=2	5	4	4			0.319887	0.399661	0.478755	0.758036	0.780402	15.2975	15.413	16.1549	16.2831	16.4152	14.9726
Q96KA5	CLP1L_HUMAN Cleft lip and palate transmembrane protein 1-like protein OS=Homo sapiens OX=9606 GN=CLPTM1L PE=1 SV=1	5	5	5			0.319508	-0.422577	0.479173	1.34032	-0.779608	16.4166	16.7733	15.7772	15.4203	15.7466	17.0144
O15484	CAN5_HUMAN Calpain-5 OS=Homo sapiens OX=9606 GN=CAPN5 PE=1 SV=2	5	5	4			0.319435	-0.430588	0.479253	1.34778	-0.779455	15.6347	15.3458	16.1722	16.0245	15.3105	17.039
Q14232	EI2BA_HUMAN Translation initiation factor eIF-2B subunit alpha OS=Homo sapiens OX=9606 GN=EIF2B1 PE=1 SV=1	9	9	9			0.318149	-0.242739	0.480674	1.18324	-0.77676	18.4849	18.1533	18.1333	18.1711	17.4979	18.52
Q9Y2J2	E41L3_HUMAN Band 4.1-like protein 3 OS=Homo sapiens OX=9606 GN=EPB41L3 PE=1 SV=2	17	15	14			0.317867	-0.0869083	0.480987	1.06209	-0.77617	17.7043	17.6348	17.7636	17.7043	17.4647	17.8542
Q7Z2W4	ZCCHV_HUMAN Zinc finger CCCH-type antiviral protein 1 OS=Homo sapiens OX=9606 GN=ZC3HAV1 PE=1 SV=3	20	20	19			0.317738	-0.102591	0.48113	1.0737	-0.775898	18.5461	18.3558	18.2179	18.3778	18.1223	18.4605
P48556	PSMD8_HUMAN 26S proteasome non-ATPase regulatory subunit 8 OS=Homo sapiens OX=9606 GN=PSMD8 PE=1 SV=2	5	5	5			0.317719	-0.0742086	0.481151	1.05278	-0.775858	19.0968	19.0835	19.2384	19.2039	19.1012	19.3717
P24593	IBP5_HUMAN Insulin-like growth factor-binding protein 5 OS=Homo sapiens OX=9606 GN=IGFBP5 PE=1 SV=1	2	2	2			0.317717	-0.699648	0.481153	1.62411	-0.775855	15.5085	16.6224	14.4746	14.8481	16.4977	17.1091
Q9NVM9	INT13_HUMAN Integrator complex subunit 13 OS=Homo sapiens OX=9606 GN=INTS13 PE=1 SV=2	2	2	2			0.317383	0.125333	0.481523	0.916792	0.775153	14.9645	14.9677	15.4319	15.2595	15.2557	15.0489
O75489	NDUS3_HUMAN NADH dehydrogenase [ubiquinone] iron-sulfur protein 3, mitochondrial OS=Homo sapiens OX=9606 GN=NDUFS3 PE=1 SV=1	10	10	9			0.317202	-0.1776	0.481724	1.131	-0.774774	18.1606	18.4061	18.8241	18.6582	18.355	18.8083
Q8WZA0	LZIC_HUMAN Protein LZIC OS=Homo sapiens OX=9606 GN=LZIC PE=1 SV=1	4	4	4			0.317014	-0.801051	0.481932	1.74237	-0.77438	14.8316	17.0202	17.953	17.873	17.635	17.9295
Q6PCE3	PGM2L_HUMAN Glucose 1,6-bisphosphate synthase OS=Homo sapiens OX=9606 GN=PGM2L1 PE=1 SV=3	2	2	2			0.3166	-0.57367	0.482392	1.4883	-0.77351	17.7828	17.6065	17.8207	17.6331	15.5775	17.6624
O75964	ATP5L_HUMAN ATP synthase subunit g, mitochondrial OS=Homo sapiens OX=9606 GN=ATP5MG PE=1 SV=3	5	5	5			0.316485	0.0999724	0.48252	0.933051	0.773269	18.3545	17.9054	18.0037	18.1328	18.0494	18.0696
P83436	COG7_HUMAN Conserved oligomeric Golgi complex subunit 7 OS=Homo sapiens OX=9606 GN=COG7 PE=1 SV=1	6	6	6			0.316291	-0.494185	0.482735	1.40852	-0.772863	16.0063	16.1278	15.157	14.8163	14.9984	16.7002
Q6IAA8	LTOR1_HUMAN Ragulator complex protein LAMTOR1 OS=Homo sapiens OX=9606 GN=LAMTOR1 PE=1 SV=2	4	4	4			0.316019	0.131386	0.483038	0.912954	0.772292	18.6529	18.1744	18.3933	18.6102	18.7076	18.5751
Q9BWS9	CHID1_HUMAN Chitinase domain-containing protein 1 OS=Homo sapiens OX=9606 GN=CHID1 PE=1 SV=1	9	9	9			0.315626	0.381094	0.483475	0.767855	0.771466	16.2633	16.5271	16.3122	16.5701	16.8391	15.1742
P78527	PRKDC_HUMAN DNA-dependent protein kinase catalytic subunit OS=Homo sapiens OX=9606 GN=PRKDC PE=1 SV=3	94	94	94			0.315237	0.0873489	0.483908	0.941251	0.77065	19.8013	19.9324	19.7831	19.6786	20.0467	19.758
[truncated: 1,253 more rows]

## Sheet: HK_PRGF vs SA GO
Category	Term	Count	%	PValue	Genes	List Total	Pop Hits	Pop Total	Fold Enrichment	Bonferroni	Benjamini	FDR
GOTERM_BP_DIRECT	GO:0098609~cell-cell adhesion	20	5.68182	2.61715e-06	P50990, P46060, P50552, Q15149, P14618, A0FGR8, Q16658, P29692, Q9NQW6, Q9P0L0, Q9UHD8, Q96JJ3, Q04637, P11021, O60664, P52907, Q9Y5X1, P31939, Q13596, P07355	339	271	16792	3.65564	0.00514513	0.00515841	0.005127
GOTERM_BP_DIRECT	GO:0002576~platelet degranulation	12	3.40909	7.15164e-06	P18206, O43707, Q14624, P61764, P09486, P02776, P05155, P04275, Q96JJ7, P05067, P01023, P00441	339	103	16792	5.77094	0.0139971	0.00704794	0.00700503
GOTERM_BP_DIRECT	GO:0051437~positive regulation of ubiquitin-protein ligase activity involved in regulation of mitotic cell cycle transition	10	2.84091	2.12217e-05	Q14997, Q13257, P30260, Q9H1A4, P61289, P17980, O00232, P35998, P43686, P25787	339	76	16792	6.51762	0.0409656	0.0139426	0.0138578
GOTERM_BP_DIRECT	GO:0031145~anaphase-promoting complex-dependent catabolic process	10	2.84091	2.90789e-05	Q14997, Q13257, P30260, Q9H1A4, P61289, P17980, O00232, P35998, P43686, P25787	339	79	16792	6.27012	0.0557037	0.0143286	0.0142414
GOTERM_BP_DIRECT	GO:0007017~microtubule-based process	7	1.98864	7.44229e-05	P07437, P68363, Q13509, P43034, Q8TD19, P68371, Q9BQE3	339	36	16792	9.6316	0.136441	0.0287604	0.0285853
GOTERM_BP_DIRECT	GO:0051436~negative regulation of ubiquitin-protein ligase activity involved in mitotic cell cycle	9	2.55682	8.75508e-05	Q13257, P30260, Q9H1A4, P61289, P17980, O00232, P35998, P43686, P25787	339	71	16792	6.27895	0.158501	0.0287604	0.0285853
GOTERM_BP_DIRECT	GO:0030198~extracellular matrix organization	14	3.97727	0.00017505	P06756, Q92626, P12109, Q16832, P20908, P35556, Q9Y6C2, P17301, P39060, P16070, P09486, P04275, P05067, Q05707	339	196	16792	3.53814	0.291818	0.0474087	0.0471201
GOTERM_BP_DIRECT	GO:0043488~regulation of mRNA stability	10	2.84091	0.000232541	Q04637, Q14997, P17252, Q9Y5A9, P61289, P17980, O00232, P35998, P43686, P25787	339	103	16792	4.80912	0.3677	0.0474087	0.0471201
[truncated: 157 more rows]
