# Supplementary material for: Proteomic Characterization of Plasma Rich in Growth Factors and Undiluted Autologous Serum
Source: Int J Mol Sci. 2021 Nov 10;22(22):12176. doi: 10.3390/ijms222212176 (PMC8618701; doi:10.3390/ijms222212176)
Supplement: Supplementary file 1 [file ijms-22-12176-s001.zip › Supplementary File S5.xlsx]

## Sheet: Can paths
© 2000-2021 QIAGEN. All rights reserved.				© 2000-2021 QIAGEN. All rights reserved.
	p values				Z Score
Canonical Pathways	HK SA/PRGF			Canonical Pathways	HK SA/PRGF
Remodeling of Epithelial Adherens Junctions	7.36656			Production of Nitric Oxide and Reactive Oxygen Species in Macrophages	2.828
Germ Cell-Sertoli Cell Junction Signaling	6.64949			Acute Phase Response Signaling	2.646
Acute Phase Response Signaling	6.4102			RhoA Signaling	2.646
Huntington's Disease Signaling	6.27122			Erythropoietin Signaling Pathway	2.449
Axonal Guidance Signaling	5.99755			mTOR Signaling	2.449
Coronavirus Replication Pathway	5.42419			GP6 Signaling Pathway	2.449
Sertoli Cell-Sertoli Cell Junction Signaling	5.13582			p70S6K Signaling	2.449
Protein Ubiquitination Pathway	4.92399			Signaling by Rho Family GTPases	2.333
Complement System	4.81837			Renin-Angiotensin Signaling	2.236
14-3-3-mediated Signaling	4.77309			Isoleucine Degradation I	2.236
EIF2 Signaling	4.59618			LPS-stimulated MAPK Signaling	2.236
BAG2 Signaling Pathway	4.38498			Melatonin Signaling	2.236
Nur77 Signaling in T Lymphocytes	4.24172			Aldosterone Signaling in Epithelial Cells	2.236
Rac Signaling	4.12797			NRF2-mediated Oxidative Stress Response	2.236
Signaling by Rho Family GTPases	4.07722			P2Y Purigenic Receptor Signaling Pathway	2.236
Isoleucine Degradation I	4.07385			Xenobiotic Metabolism General Signaling Pathway	2
Actin Cytoskeleton Signaling	3.88317			Neuregulin Signaling	2
Aldosterone Signaling in Epithelial Cells	3.80149			ErbB4 Signaling	2
Phospholipase C Signaling	3.76679			ErbB Signaling	2
Regulation of eIF4 and p70S6K Signaling	3.75954			Cholecystokinin/Gastrin-mediated Signaling	2
Semaphorin Neuronal Repulsive Signaling Pathway	3.70166			CXCR4 Signaling	2
HIF1α Signaling	3.61923			Fc Epsilon RI Signaling	2
Gap Junction Signaling	3.61923			UVC-Induced MAPK Signaling	2
mTOR Signaling	3.53193			IL-6 Signaling	2
Epithelial Adherens Junction Signaling	3.41723			IL-15 Signaling	2
RhoA Signaling	3.35754			CCR3 Signaling in Eosinophils	2
Phagosome Maturation	3.33586			Prolactin Signaling	2
LXR/RXR Activation	3.28874			VEGF Family Ligand-Receptor Interactions	2
Leukocyte Extravasation Signaling	3.21544			Thrombopoietin Signaling	2
IL-12 Signaling and Production in Macrophages	3.09407			HER-2 Signaling in Breast Cancer	1.89
Synaptic Long Term Potentiation	3.09407			Thrombin Signaling	1.89
LPS-stimulated MAPK Signaling	2.91594			fMLP Signaling in Neutrophils	1.633
Chemokine Signaling	2.88891			Apelin Endothelial Signaling Pathway	1.633
Role of Tissue Factor in Cancer	2.81068			IL-8 Signaling	1.633
Mitochondrial Dysfunction	2.80103			Synaptic Long Term Depression	1.633
Ephrin Receptor Signaling	2.73836			ERK/MAPK Signaling	1.633
Reelin Signaling in Neurons	2.70743			Rac Signaling	1.414
RhoGDI Signaling	2.69252			Glioma Signaling	1.342
Inhibition of Matrix Metalloproteases	2.6048			14-3-3-mediated Signaling	1.342
CCR3 Signaling in Eosinophils	2.59043			IL-3 Signaling	1.342
Protein Kinase A Signaling	2.58974			Fcγ Receptor-mediated Phagocytosis in Macrophages and Monocytes	1.342
TCA Cycle II (Eukaryotic)	2.52645			Salvage Pathways of Pyrimidine Ribonucleotides	1.342
FAT10 Signaling Pathway	2.49945			Role of PKR in Interferon Induction and Antiviral Response	1.342
Xenobiotic Metabolism Signaling	2.49788			HGF Signaling	1.342
Estrogen Receptor Signaling	2.49607			Protein Kinase A Signaling	1.155
Calcium-induced T Lymphocyte Apoptosis	2.4867			Phospholipase C Signaling	1.155
Thrombin Signaling	2.42327			Gαq Signaling	1.134
Integrin Signaling	2.42327			Nur77 Signaling in T Lymphocytes	1.134
Tec Kinase Signaling	2.41004			B Cell Receptor Signaling	1.134
Ephrin B Signaling	2.38257			LXR/RXR Activation	1.134
Fatty Acid β-oxidation I	2.38207			RANK Signaling in Osteoclasts	1
Telomerase Signaling	2.3591			PDGF Signaling	1
Regulation of Cellular Mechanics by Calpain Protease	2.35761			Ceramide Signaling	1
Caveolar-mediated Endocytosis Signaling	2.35761			Cdc42 Signaling	1
PAK Signaling	2.3394			Fatty Acid β-oxidation I	1
Role of NFAT in Cardiac Hypertrophy	2.33239			Regulation of eIF4 and p70S6K Signaling	1
NF-κB Activation by Viruses	2.30889			IL-15 Production	1
Neuregulin Signaling	2.30069			CDK5 Signaling	1
Melatonin Signaling	2.28512			Wnt/Ca+ pathway	1
IL-3 Signaling	2.26172			Cardiac Hypertrophy Signaling (Enhanced)	0.832
Leucine Degradation I	2.23117			Tec Kinase Signaling	0.816
UVC-Induced MAPK Signaling	2.22112			Chemokine Signaling	0.816
Glioma Signaling	2.15448			Huntington's Disease Signaling	0.816
Production of Nitric Oxide and Reactive Oxygen Species in Macrophages	2.14706			PI3K/AKT Signaling	0.816
Sirtuin Signaling Pathway	2.14315			Role of NFAT in Cardiac Hypertrophy	0.816
Tetrahydrofolate Salvage from 5,10-methenyltetrahydrofolate	2.07205			Synaptic Long Term Potentiation	0.707
fMLP Signaling in Neutrophils	2.06953			Ephrin Receptor Signaling	0.707
Apelin Endothelial Signaling Pathway	2.06953			Osteoarthritis Pathway	0.447
HGF Signaling	2.06953			VEGF Signaling	0.447
Natural Killer Cell Signaling	2.05909			NF-κB Activation by Viruses	0.447
HOTAIR Regulatory Pathway	2.05483			GNRH Signaling	0.378
Gαq Signaling	2.01354			RhoGDI Signaling	0.378
4-1BB Signaling in T Lymphocytes	1.97796			EIF2 Signaling	0.378
GP6 Signaling Pathway	1.95799			HOTAIR Regulatory Pathway	0.378
Opioid Signaling Pathway	1.92353			Opioid Signaling Pathway	0.333
p70S6K Signaling	1.88315			Leukocyte Extravasation Signaling	0.333
Coagulation System	1.87114			HIF1α Signaling	0.302
Wnt/Ca+ pathway	1.85553			Estrogen Receptor Signaling	0
Cdc42 Signaling	1.84605			Actin Cytoskeleton Signaling	0
Fcγ Receptor-mediated Phagocytosis in Macrophages and Monocytes	1.84236			Xenobiotic Metabolism AHR Signaling Pathway	0
GNRH Signaling	1.83389			Dopamine-DARPP32 Feedback in cAMP Signaling	0
Cardiac Hypertrophy Signaling (Enhanced)	1.81635			BAG2 Signaling Pathway	0
Thrombopoietin Signaling	1.81121			Serotonin Degradation	0
Valine Degradation I	1.80568			Natural Killer Cell Signaling	0
Chronic Myeloid Leukemia Signaling	1.79172			Semaphorin Neuronal Repulsive Signaling Pathway	-0.333
ErbB4 Signaling	1.7685			Reelin Signaling in Neurons	-0.378
Role of Macrophages, Fibroblasts and Endothelial Cells in Rheumatoid Arthritis	1.7642			Senescence Pathway	-0.447
VEGF Signaling	1.75902			Complement System	-0.447
Regulation of Actin-based Motility by Rho	1.75902			Aryl Hydrocarbon Receptor Signaling	-0.447
GM-CSF Signaling	1.72731			PTEN Signaling	-1
FAK Signaling	1.72713			TCA Cycle II (Eukaryotic)	-1
NRF2-mediated Oxidative Stress Response	1.7174			Xenobiotic Metabolism CAR Signaling Pathway	-1.134
Xenobiotic Metabolism CAR Signaling Pathway	1.7174			Coronavirus Replication Pathway	-1.134
PI3K/AKT Signaling	1.7174			Integrin Signaling	-1.134
Hepatic Fibrosis / Hepatic Stellate Cell Activation	1.70624			Sirtuin Signaling Pathway	-1.633
Sumoylation Pathway	1.69603			PPARα/RXRα Activation	-1.633
B Cell Receptor Signaling	1.69517			Apoptosis Signaling	-2
Aryl Hydrocarbon Receptor Signaling	1.69229			Synaptogenesis Signaling Pathway	-2.121
Hypoxia Signaling in the Cardiovascular System	1.66818			HMGB1 Signaling	N/A
Ethanol Degradation II	1.65872			NER Pathway	N/A
HER-2 Signaling in Breast Cancer	1.65172			Role of CHK Proteins in Cell Cycle Checkpoint Control	N/A
CDK5 Signaling	1.65077			Endometrial Cancer Signaling	N/A
				Remodeling of Epithelial Adherens Junctions	N/A
IL-15 Signaling	1.64914			Molecular Mechanisms of Cancer	N/A
Clathrin-mediated Endocytosis Signaling	1.64106			Role of MAPK Signaling in the Pathogenesis of Influenza	N/A
PPARα/RXRα Activation	1.64106			Mechanisms of Viral Exit from Host Cells	N/A
Role of IL-17F in Allergic Inflammatory Airway Diseases	1.63182			Epithelial Adherens Junction Signaling	N/A
Salvage Pathways of Pyrimidine Ribonucleotides	1.6071			Phagosome Maturation	N/A
Histidine Degradation III	1.57314			Pentose Phosphate Pathway	N/A
Folate Polyglutamylation	1.57314			HIPPO signaling	N/A
IL-8 Signaling	1.55862			Hepatic Fibrosis / Hepatic Stellate Cell Activation	N/A
Role of PKR in Interferon Induction and Antiviral Response	1.55123			Acute Myeloid Leukemia Signaling	N/A
ERK/MAPK Signaling	1.53876			SPINK1 General Cancer Pathway	N/A
Prolactin Signaling	1.49116			Regulation of IL-2 Expression in Activated and Anergic T Lymphocytes	N/A
Serotonin Degradation	1.49116			Mitochondrial Dysfunction	N/A
NAD Phosphorylation and Dephosphorylation	1.48717			Leucine Degradation I	N/A
Ketogenesis	1.48717			Phagosome Formation	N/A
Molecular Mechanisms of Cancer	1.47668			CD40 Signaling	N/A
Tight Junction Signaling	1.47019			Renal Cell Carcinoma Signaling	N/A
IL-6 Signaling	1.45937			Ephrin B Signaling	N/A
HIPPO signaling	1.45901			BMP signaling pathway	N/A
Xenobiotic Metabolism AHR Signaling Pathway	1.45901			Role of IL-17F in Allergic Inflammatory Airway Diseases	N/A
Renin-Angiotensin Signaling	1.44683			CNTF Signaling	N/A
Noradrenaline and Adrenaline Degradation	1.41915			Valine Degradation I	N/A
UVB-Induced MAPK Signaling	1.41915			TGF-β Signaling	N/A
nNOS Signaling in Neurons	1.41915			Gap Junction Signaling	N/A
Pentose Phosphate Pathway	1.41039			Polyamine Regulation in Colon Cancer	N/A
Glucocorticoid Receptor Signaling	1.40283			Noradrenaline and Adrenaline Degradation	N/A
CD27 Signaling in Lymphocytes	1.39831			NGF Signaling	N/A
VEGF Family Ligand-Receptor Interactions	1.39755			FXR/RXR Activation	N/A
RANK Signaling in Osteoclasts	1.39755			Xenobiotic Metabolism Signaling	N/A
CXCR4 Signaling	1.39734			NAD Phosphorylation and Dephosphorylation	N/A
Synaptogenesis Signaling Pathway	1.38576			Coagulation System	N/A
Dopamine-DARPP32 Feedback in cAMP Signaling	1.37731			Ketogenesis	N/A
Lanosterol Biosynthesis	1.37465			Role of PI3K/AKT Signaling in the Pathogenesis of Influenza	N/A
Phagosome Formation	1.37435			Thioredoxin Pathway	N/A
Acute Myeloid Leukemia Signaling	1.36816			Oncostatin M Signaling	N/A
Ceramide Signaling	1.36816			Calcium-induced T Lymphocyte Apoptosis	N/A
Regulation of IL-2 Expression in Activated and Anergic T Lymphocytes	1.36816			Germ Cell-Sertoli Cell Junction Signaling	N/A
PDGF Signaling	1.36816			RAR Activation	N/A
Erythropoietin Signaling Pathway	1.35761			Histidine Degradation III	N/A
Osteoarthritis Pathway	1.34669			GM-CSF Signaling	N/A
Polyamine Regulation in Colon Cancer	1.34115			Regulation of Actin-based Motility by Rho	N/A
ErbB Signaling	1.3396			Regulation Of The Epithelial Mesenchymal Transition By Growth Factors Pathway	N/A
Unfolded protein response	1.3386			Androgen Signaling	N/A
FXR/RXR Activation	1.32854			Pyridoxal 5'-phosphate Salvage Pathway	N/A
P2Y Purigenic Receptor Signaling Pathway	1.32854			UVB-Induced MAPK Signaling	N/A
Role of IL-17A in Arthritis	1.31957			Sertoli Cell-Sertoli Cell Junction Signaling	N/A
PTEN Signaling	1.31739			Cleavage and Polyadenylation of Pre-mRNA	N/A
Androgen Signaling	1.30635			Regulation of Cellular Mechanics by Calpain Protease	N/A
Apoptosis Signaling	1.25861			Role of IL-17A in Arthritis	N/A
Folate Transformations I	1.22061			Tight Junction Signaling	N/A
Maturity Onset Diabetes of Young (MODY) Signaling	1.21358			Non-Small Cell Lung Cancer Signaling	N/A
Synaptic Long Term Depression	1.18586			Inhibition of Matrix Metalloproteases	N/A
CD40 Signaling	1.18106			Tetrahydrofolate Salvage from 5,10-methenyltetrahydrofolate	N/A
Role of PI3K/AKT Signaling in the Pathogenesis of Influenza	1.16527			Role of MAPK Signaling in Promoting the Pathogenesis of Influenza	N/A
RAR Activation	1.16106			Toll-like Receptor Signaling	N/A
Fatty Acid β-oxidation III (Unsaturated, Odd Number)	1.08286			Role of Macrophages, Fibroblasts and Endothelial Cells in Rheumatoid Arthritis	N/A
Pyridoxal 5'-phosphate Salvage Pathway	1.0228			IGF-1 Signaling	N/A
IL-15 Production	1.02075			Axonal Guidance Signaling	N/A
Toll-like Receptor Signaling	1.00992			GDNF Family Ligand-Receptor Interactions	N/A
Fc Epsilon RI Signaling	1.00117			Chronic Myeloid Leukemia Signaling	N/A
Cholecystokinin/Gastrin-mediated Signaling	0.991554			4-1BB Signaling in T Lymphocytes	N/A
Non-Small Cell Lung Cancer Signaling	0.984824			STAT3 Pathway	N/A
JAK/Stat Signaling	0.972592			Glucocorticoid Receptor Signaling	N/A
Senescence Pathway	0.968523			Melanoma Signaling	N/A
Role of MAPK Signaling in the Pathogenesis of Influenza	0.937108			Ethanol Degradation II	N/A
Mechanisms of Viral Exit from Host Cells	0.935883			Thyroid Cancer Signaling	N/A
BMP signaling pathway	0.903334			Maturity Onset Diabetes of Young (MODY) Signaling	N/A
Oncostatin M Signaling	0.90187			Lanosterol Biosynthesis	N/A
TGF-β Signaling	0.801643			Folate Polyglutamylation	N/A
Xenobiotic Metabolism General Signaling Pathway	0.798143			IL-12 Signaling and Production in Macrophages	N/A
Melanoma Signaling	0.770127			Folate Transformations I	N/A
Role of CHK Proteins in Cell Cycle Checkpoint Control	0.70896			ErbB2-ErbB3 Signaling	N/A
CNTF Signaling	0.70896			Cancer Drug Resistance By Drug Efflux	N/A
NER Pathway	0.70599			Caveolar-mediated Endocytosis Signaling	N/A
Role of MAPK Signaling in Promoting the Pathogenesis of Influenza	0.659737			Sumoylation Pathway	N/A
Endometrial Cancer Signaling	0.654492			Protein Ubiquitination Pathway	N/A
PFKFB4 Signaling Pathway	0.654492			IL-2 Signaling	N/A
IL-2 Signaling	0.644303			Role of BRCA1 in DNA Damage Response	N/A
Endocannabinoid Developing Neuron Pathway	0.637985			FAT10 Signaling Pathway	N/A
ErbB2-ErbB3 Signaling	0.62457			Endocannabinoid Developing Neuron Pathway	N/A
Cancer Drug Resistance By Drug Efflux	0.62457			Role of MAPK Signaling in Inhibiting the Pathogenesis of Influenza	N/A
NGF Signaling	0.610296			Antiproliferative Role of Somatostatin Receptor 2	N/A
SPINK1 General Cancer Pathway	0.587497			Unfolded protein response	N/A
Regulation of the Epithelial-Mesenchymal Transition Pathway	0.531578			Clathrin-mediated Endocytosis Signaling	N/A
Role of MAPK Signaling in Inhibiting the Pathogenesis of Influenza	0.514135			Hypoxia Signaling in the Cardiovascular System	N/A
STAT3 Pathway	0.51271			PFKFB4 Signaling Pathway	N/A
GDNF Family Ligand-Receptor Interactions	0.506735			nNOS Signaling in Neurons	N/A
FLT3 Signaling in Hematopoietic Progenitor Cells	0.49947			Role of Tissue Factor in Cancer	N/A
Neurotrophin/TRK Signaling	0.492336			FLT3 Signaling in Hematopoietic Progenitor Cells	N/A
Thyroid Cancer Signaling	0.492336			CD27 Signaling in Lymphocytes	N/A
Antiproliferative Role of Somatostatin Receptor 2	0.492336			JAK/Stat Signaling	N/A
Renal Cell Carcinoma Signaling	0.485332			Neurotrophin/TRK Signaling	N/A
Hereditary Breast Cancer Signaling	0.480816			Hereditary Breast Cancer Signaling	N/A
HMGB1 Signaling	0.377427			Regulation of the Epithelial-Mesenchymal Transition Pathway	N/A
IGF-1 Signaling	0.348742			PAK Signaling	N/A
Regulation Of The Epithelial Mesenchymal Transition By Growth Factors Pathway	0.29758			Fatty Acid β-oxidation III (Unsaturated, Odd Number)	N/A
Thioredoxin Pathway	0			Telomerase Signaling	N/A
Role of BRCA1 in DNA Damage Response	0			FAK Signaling	N/A
Cleavage and Polyadenylation of Pre-mRNA	0

## Sheet: Ups reg
© 2000-2021 QIAGEN. All rights reserved.				© 2000-2021 QIAGEN. All rights reserved.
	p values				Z Score
Upstream Regulators	HK SA/PRGF			Upstream Regulators	HK SA/PRGF
TP53	17.6992			PTEN	-2.137
MAPT	20.9236			nitrofurantoin	-2.514
beta-estradiol	13.8845			TGFB1	2.652
APP	13.9702			TP53	2.995
PSEN1	11.2913			molybdenum disulfide	-3.162
TGFB1	10.4739			miR-1293 (and other miRNAs w/seed GGGUGGU)	-2.236
MYCN	11.0911			miR-5193 (miRNAs w/seed CCUCCUC)	-3.051
dexamethasone	8.92224			estrogen	1.551
HNF4A	8.32913			GnRH analog	0.714
trichostatin A	8.14299			lipopolysaccharide	1.338
MYC	8.13587			hydrogen peroxide	2.819
GnRH analog	7.53357			DICER1	2.813
ESR1	6.71853			miR-29b-3p (and other miRNAs w/seed AGCACCA)	-2.726
tretinoin	7.12869			miR-4736 (and other miRNAs w/seed GGCAGGU)	-2.714
mibolerone	5.16543			miR-4747-5p (and other miRNAs w/seed GGGAAGG)	-2.673
PTP4A1	8.6105			AGT	2.413
nitrofurantoin	5.94773			ESR2	-1.614
thioacetamide	5.81625			CD38	-2.621
CD 437	7.93512			let-7a-5p (and other miRNAs w/seed GAGGUAG)	-2.598
estrogen	5.10818			miR-6846-5p (and other miRNAs w/seed GGGGGCU)	-2.524
CPXM1	4.21694			PRL	2.506
elaidic acid	4.70528			tetradecanoylphorbol acetate	0.538
CST5	4.78218			miR-3936 (miRNAs w/seed AAGGGGU)	-2.449
lipopolysaccharide	6.19208			tretinoin	2.226
NELFB	4.68659			IFNG	2.406
tetraethylammonium	5.69383			levodopa	-2.385
MMP12	7.38123			TP63	-0.768
PPARA	4.89768			methotrexate	2.333
halofuginone	5.63199			RICTOR	2.324
FSH	7.05968			CCR2	2.219
1,2-dithiol-3-thione	7.04771			bezafibrate	-2.219
D-glucose	7.03236			HTT	2.2
ANGPT2	5.13455			Alpha catenin	-2.2
ST1926	6.85385			UCHL1	2.19
FN1	6.82305			miR-423-5p (and other miRNAs w/seed GAGGGGC)	-2.183
TP63	4.42996			nocodazole	2.168
decitabine	4.94305			TWIST1	2.157
KITLG	4.99024			IgG	-2.121
ERBB2	4.41489			methapyrilene	-2.121
AHR	3.59393			miR-3175 (miRNAs w/seed GGGGAGA)	-2.065
Lh	6.39468			phytohemagglutinin	2.048
miR-338-3p (miRNAs w/seed CCAGCAU)	3.38749			miR-1237-5p (and other miRNAs w/seed GGGGGCG)	-2
molybdenum disulfide	4.36313			miR-3185 (miRNAs w/seed GAAGAAG)	-2
FBXO32	4.48315			RUNX3	-2
mir-122	5.78067			miR-501-3p (and other miRNAs w/seed AUGCACC)	-2
ADORA2A	5.75563			miR-579-5p (miRNAs w/seed CGCGGUU)	-2
SPDEF	4.16546			miR-4695-3p (miRNAs w/seed GAUCUCA)	-2
HTT	3.33796			Mapk	2
arsenic trioxide	2.36866			CXCL8	-2
PCGEM1	5.62012			2-amino-1-methyl-6-phenylimidazo-4-5-b-pyridine	-2
tazemetostat	5.60696			miR-4724-5p (miRNAs w/seed ACUGAAC)	-2
XBP1	5.50847			carboplatin	-2
CD3	5.42824			napabucasin	2
SP2509	5.39713			GRIN3A	N/A
KDM8	3.97046			miR-6507-3p (miRNAs w/seed AAAGUCC)	-2
HRAS	5.36582			miR-3919 (miRNAs w/seed CAGAGAA)	-2
CETP	3.15054			KDM1A	-1.982
SP1	5.30624			17-alpha-ethinylestradiol	1.982
puromycin aminonucleoside	5.28221			folic acid	-1.964
CDKN1A	3.69554			homocysteine	-1.953
budesonide	2.9089			ETV6-RUNX1	-1.951
GNA12	3.79059			atorvastatin	N/A
LONP1	3.79059			SMARCB1	1.929
L-triiodothyronine	3.59958			estrogen receptor	-1.913
ESR2	3.51352			bleomycin	1.912
lactacystin	5.05324			miR-141-3p (and other miRNAs w/seed AACACUG)	-1.912
BRD4	5.01858			FAS	-1.907
PGR	2.25539			miR-766-5p (and other miRNAs w/seed GGAGGAA)	-1.897
cyclosporin A	4.97828			GNA12	1.89
ATG5	4.97827			FLT1	1.89
desmopressin	4.95613			miR-4768-3p (and other miRNAs w/seed CAGGAGA)	-1.89
SMYD1	2.11975			miR-4433a-5p (miRNAs w/seed GUCCCAC)	1.89
NR3C1	2.94771			CLPP	1.89
EGFR	3.52758			miR-193a-3p (and other miRNAs w/seed ACUGGCC)	-1.89
phytohemagglutinin	4.85577			JUN	1.882
interferon beta-1a	4.81936			FN1	1.851
imatinib	2.31836			CEBPB	1.236
SREBF1	1.74449			progesterone	1.561
HDL-cholesterol	0			AHR	-1.545
pirinixic acid	4.71468			miR-338-3p (miRNAs w/seed CCAGCAU)	-1.265
RICTOR	4.70925			PGR	0.543
HNF1A	4.68967			26s Proteasome	-1.669
FOS	4.68265			miR-182-5p (and other miRNAs w/seed UUGGCAA)	-1.667
CUL4B	2.64365			bexarotene	1.664
geldanamycin	4.5675			ciprofibrate	-1.664
salirasib	2.89884			MAP4K4	-1.633
EDN1	4.53112			miR-6729-3p (miRNAs w/seed CAUCCCC)	-1.633
NFE2L2	4.51845			HOXD10	-1.633
APOE	4.46657			miR-1204 (miRNAs w/seed CGUGGCC)	-1.633
ALKBH5	4.44574			miR-5106 (and other miRNAs w/seed GGUCUGU)	-1.633
mono-(2-ethylhexyl)phthalate	4.41657			ciprofloxacin	1.633
methapyrilene	4.36313			Tgf beta	0.718
(-)-norephedrine	1.6477			ST1926	-1.604
SP110	4.33678			CST5	-0.775
PLN	4.33394			dexamethasone	1.294
CLPP	4.33394			KRAS	-1.588
SMARCB1	4.27659			Insulin	-1.586
HIF1A	4.23335			mibolerone	-0.971
TRAP1	4.23183			indomethacin	-1.568
heparin	2.01716			PPARA	-0.152
GATA3-AS1	1.83334			miR-155-5p (miRNAs w/seed UAAUGCU)	1.066
M6PR	1.83334			miR-3918 (miRNAs w/seed CAGGGCC)	-1.508
D-mannoheptulose	1.83334			EDN1	1.497
A130040M12Rik	1.83334			FGFR1	1.474
SAC3D1	1.83334			WT1	1.47
CEBPA	4.18366			genistein	1.463
5-fluorouracil	4.1553			sphingosine-1-phosphate	-1.461
IGF1	4.154			NGF	1.434
GPD1	4.13115			MYCL	-1.432
valproic acid	4.12886			MASTL	1.432
Z-LLL-CHO	4.1264			PPARG	-1.422
ATP5IF1	4.12514			VDR	1.414
SLC25A13	4.0343			miR-3170 (and other miRNAs w/seed UGGGGUU)	-1.414
eflornithine	2.27247			ERN1	-1.413
TOR1A	4.02987			SPDEF	-1.408
GFAP	4.02987			EIF2AK3	-1.408
torin1	4.01448			miR-146a-5p (and other miRNAs w/seed GAGAACU)	-1.4
gentamicin	4.01312			lithium chloride	-1.4
benzo(a)pyrene	2.193			uranyl nitrate	-1.387
MTOR	3.98536			captopril	-1.387
gemcabene	0			CDKN1B	-1.387
VIPAS39	3.97866			OGA	1.387
ARHGAP31	1.90831			cyclosporin A	-1.386
MKNK1	3.85109			metribolone	1.376
IGF2BP1	3.82488			geldanamycin	-1.364
calcitriol	3.81441			IL5	-1.36
GATA1	2.36232			miR-675-3p (miRNAs w/seed UGUAUGC)	-1.342
CR1L	1.80546			miR-5590-5p (miRNAs w/seed UGCCAUA)	1.342
KAT2A	2.35654			CDK4/6	1.342
Ige	3.76195			miR-365-1-5p (and other miRNAs w/seed GGGACUU)	-1.342
NPC1	1.96484			PTH	-1.342
thyroid hormone	1.64762			miR-5189-3p (and other miRNAs w/seed GCCAACC)	-1.342
miR-155-5p (miRNAs w/seed UAAUGCU)	1.40241			F2	1.327
Pln	3.69058			MYC	0.482
bezafibrate	1.69613			mono-(2-ethylhexyl)phthalate	-1.32
medroxyprogesterone acetate	3.67999			5-azacytidine	-1.316
LCMT1	3.6679			APP	1.304
WT1	3.66784			OSM	1.299
IRS1	3.65835			ESR1	0.418
RB1	1.8785			miR-2110 (and other miRNAs w/seed UGGGGAA)	-1.265
HNRNPA1	3.64953			dihydrotestosterone	1.254
PML	2.25134			P38 MAPK	-1.244
trans-hydroxytamoxifen	2.25134			VHL	-1.236
MAP2K7	2.00954			ATG5	1.22
FLT1	3.6239			miR-142-3p (and other miRNAs w/seed GUAGUGU)	-1.219
PRNP	3.6239			MITF	-1.219
indomethacin	3.61833			SMAD3	1.214
IL3	3.61358			CD 437	-1.213
Tgf beta	2.22436			elaidic acid	-0.213
COL11A1	1.5355			ANGPT2	1.198
CNTN1	1.5355			4-hydroxytamoxifen	1.198
FAS	3.60626			EPO	1.195
CCL5	3.592			Z-LLL-CHO	1.171
EIF3E	1.68298			vorinostat	1.168
4-hydroxytamoxifen	2.22345			tunicamycin	-1.167
VHL	3.58904			ADORA2A	-1.155
phenylbutazone	3.56929			NOS2	-1.134
IL11	3.56929			CASR	1.134
SYVN1	3.56635			topotecan	1.134
VEGFA	3.56599			tetraethylammonium	1.134
ERN1	3.54387			trichostatin A	0.853
NORAD	1.65462			EGFR	0.495
sirolimus	3.54029			decitabine	0.807
CCNK	0			LRP1	-1.103
hydrogen peroxide	3.51023			Ngf	1.103
HOXD10	3.49229			CD3	-1.095
OSM	3.49068			IL11	1.091
S100P	3.4578			IL6	1.087
HOXA9	3.44397			IL1A	1.074
miR-4668-5p (miRNAs w/seed GGGAAAA)	2.11606			benzo(a)pyrene	-0.388
progesterone	1.45374			KLF2	-1.067
fulvestrant	3.42645			UBQLN2	-1.067
prednisolone	3.42524			GPX1	-1.067
lomustine	3.41813			FBXW7	1.067
INSR	3.40664			PLA2R1	1.067
triamterene	3.38207			ERBB2	-0.188
anandamide	1.5489			fenamic acid	-1.039
nocodazole	3.3522			miR-30c-5p (and other miRNAs w/seed GUAAACA)	-1.036
CPT1B	3.34876			CDKN1A	0.372
miR-6743-3p (miRNAs w/seed GCCGCUC)	3.34798			miR-453 (and other miRNAs w/seed GGUUGCC)	N/A
PRL	3.34195			CFTR	1
CEBPB	1.9985			miR-4705 (and other miRNAs w/seed CAAUCAC)	1
26s Proteasome	3.32948			NSUN6	1
non-esterified fatty acid	0			IL10RA	1
Alpha catenin	1.47941			IGF2BP1	1
KRAS	3.31365			rifaximin	1
fenamic acid	3.27767			RHO	-1
castanospermine	1.36259			NELFB	-1
TFIIH	1.36259			CUL4B	-1
sibutramine	1.36259			miR-548g-3p (miRNAs w/seed AAACUGU)	1
STK11	3.25988			CD24	-1
MASTL	3.2566			miR-5000-5p (miRNAs w/seed AGUUCAG)	-1
AGT	1.8213			glucagon	-1
EPO	1.83671			garcinol	-1
JUP	1.89059			GAST	-1
8-bromo-cAMP	3.19632			miR-335-3p (miRNAs w/seed UUUUCAU)	-1
oleuropein aglycone	3.19503			miR-490-3p (miRNAs w/seed AACCUGG)	-1
Tropomyosin	3.19503			TFAP2C	-1
3K3A-APC protein	3.19503			AGN194204	1
WASF1	3.19503			LONP1	1
BDNF	3.18776			miR-185-3p (and other miRNAs w/seed GGGGCUG)	N/A
gentamicin C	3.17858			miR-3671 (miRNAs w/seed UCAAAUA)	1
TNF	3.17591			miR-585-3p (miRNAs w/seed GGGCGUA)	1
miR-122-5p (miRNAs w/seed GGAGUGU)	3.17058			miR-328-5p (and other miRNAs w/seed GGGGGGC)	N/A
KDR	3.17037			PAX3-FOXO1	1
IL4	3.16839			miR-203b-5p (and other miRNAs w/seed AGUGGUC)	-1
PAX3	3.1562			miR-6880-3p (miRNAs w/seed CGCCUUC)	1
miR-1293 (and other miRNAs w/seed GGGUGGU)	0.357483			HGF	N/A
rifaximin	3.15054			resiquimod	-1
2-bromoethylamine	3.12882			miR-12183-5p (and other miRNAs w/seed CUUCUUC)	N/A
ciprofibrate	1.56614			beta-estradiol	-0.019
FGFR1	3.08584			TSC2	0.97
ATP7B	1.38873			triamterene	-0.97
miR-1-3p (and other miRNAs w/seed GGAAUGU)	3.07723			GATA1	0.956
TWIST1	3.0764			imatinib	-0.948
corticosterone	1.51937			ATF6	0.933
dextran	0			tamoxifen	-0.913
LMNB1	1.34778			miR-122-5p (miRNAs w/seed GGAGUGU)	0.911
vorinostat	1.53427			mifepristone	-0.905
miR-3914 (miRNAs w/seed AGGAACC)	1.59131			BDNF	0.905
ACKR3	2.97897			miR-450b-3p (and other miRNAs w/seed UUGGGGA)	-0.905
RRP1B	2.91787			calcitriol	-0.898
tetradecanoylphorbol acetate	2.54374			EPAS1	0.896
PTBP1	2.90265			VEGFA	-0.889
DNAJC3	2.90265			sirolimus	0.871
LRP1	2.89884			KITLG	0.87
AP2A1	2.89824			RB1	0.863
NFYB	1.32316			arsenic trioxide	-0.862
PLA2R1	2.87487			LARP1	0.853
CD44	2.86802			carbamazepine	0.849
GRIN3A	0			Ige	0.832
LARP1	2.85391			L-triiodothyronine	-0.606
miR-452-5p (and other miRNAs w/seed ACUGUUU)	2.85391			miR-5589-3p (miRNAs w/seed GCACAUG)	-0.816
SP3	2.85299			miR-1288-3p (miRNAs w/seed GGACUGC)	-0.816
LY294002	2.83746			CALCA	-0.816
F2	2.82918			raloxifene	0.816
hexachlorobenzene	2.82871			allopurinol	-0.816
ZBTB7A	2.82552			miR-153-3p (miRNAs w/seed UGCAUAG)	-0.816
RAB1B	2.82552			torin1	-0.816
miR-30c-5p (and other miRNAs w/seed GUAAACA)	2.82455			lomustine	-0.816
IGF1R	2.81682			miR-4648 (miRNAs w/seed GUGGGAC)	-0.816
methylprednisolone	2.8149			gentamicin C	-0.816
PTEN	1.35965			HMGA1	-0.816
ERBB3	2.80593			miR-4764-5p (miRNAs w/seed GGAUGUG)	0.816
miR-3919 (miRNAs w/seed CAGAGAA)	2.77781			miR-3082-3p (and other miRNAs w/seed ACAUGGC)	-0.816
butyric acid	2.77706			MIR17HG	-0.807
sulforafan	2.76391			lactacystin	0.8
EIF2AK3	2.74572			ERBB3	0.765
tunicamycin	2.71877			SRF	0.762
TCR	2.71652			COL18A1	-0.762
doxorubicin	2.71229			DDIT3	-0.758
maslinic acid	2.69829			Akt	0.756
HSF2	2.68696			EGF	0.751
ABCA1	0			SATB1	-0.73
Collagen type V	2.68063			PDX1	-0.728
ampelopsin	2.68063			miR-1-3p (and other miRNAs w/seed GGAAUGU)	-0.728
DNM1	2.68063			SMAD4	-0.728
GSK-2606414	2.68063			fulvestrant	0.724
SNAI1	2.67453			CALR	-0.713
mir-515	2.66314			tetrachlorodibenzodioxin	-0.708
HIC1	0			miR-4668-5p (miRNAs w/seed GGGAAAA)	-0.707
APC	2.65712			miR-31-5p (and other miRNAs w/seed GGCAAGA)	-0.707
NSUN6	2.60164			FBXO32	0.707
vancomycin	2.59604			TRAP1	-0.707
carfilzomib	2.59322			doxorubicin	0.694
tert-butyl-hydroquinone	2.57825			CD44	0.687
DDX5	2.57501			MTOR	-0.681
HSF1	2.57147			docetaxel	0.668
CD28	2.56341			butyric acid	0.668
ATF6	2.54596			phenylbutazone	-0.663
miR-6829-5p (miRNAs w/seed GGGCUGC)	0			IL4	0.659
miR-16-5p (and other miRNAs w/seed AGCAGCA)	2.54412			miR-708-5p (and other miRNAs w/seed AGGAGCU)	0.659
L-methionine	2.51743			inosine	0.655
TCF4	0			filgrastim	-0.653
DCX	2.50877			NFYA	-0.651
CHD3	2.50877			F2R	0.651
PIWIL1	2.50877			SP3	-0.649
ingenol mebutate	2.50877			Lh	-0.64
metribolone	2.50606			IL13	0.637
EPAS1	2.49355			mir-122	-0.632
tetrodotoxin	0			SP110	-0.632
ICMT	2.48279			LY294002	-0.628
epigallocatechin-gallate	2.46819			NFKBIA	0.625
PC-SPES	2.46597			FOXO1	0.61
docetaxel	2.44951			let-7	0.594
mir-133	2.43488			PDGF BB	0.579
ATN1	2.43158			CPT1B	0.577
miR-4715-3p (miRNAs w/seed UGCCACC)	0			PRNP	-0.577
TO-901317	2.41838			BRD4	0.577
miR-579-5p (miRNAs w/seed CGCGGUU)	2.40895			STK11	0.577
CDK4/6	2.40831			PD98059	0.566
CALCA	2.40199			ATF4	-0.564
CCND1	2.37886			IGF1R	0.557
dihydrotestosterone	2.37608			OGT	-0.555
RASGRP2	0			hexachlorobenzene	-0.555
ALYREF	0			AR	0.547
DNAJA4	0			MAPK1	-0.508
CHMP3	0			trans-hydroxytamoxifen	0.493
anti-miR-126-3p inhibitor	0			cinnamaldehyde	0.492
TLL1	0			8-bromo-cAMP	0.49
EHD4	0			thioacetamide	-0.49
hydrocortisone phosphate	0			CTNNB1	0.48
2-amino-1-methyl-6-phenylimidazo-4-5-b-pyridine	2.37349			IRF4	-0.478
NR4A1	2.37332			NRG1	0.465
methylselenic acid	2.36972			TAL1	-0.447
PFN1	2.36687			salirasib	-0.447
FUBP1	2.36687			miR-4794 (and other miRNAs w/seed CUGGCUA)	-0.447
Collagen type III	2.36687			DDX5	0.447
SCGB3A2	2.36687			miR-6781-5p (miRNAs w/seed GGGCCGG)	N/A
PHIP	2.36687			miR-455-5p (and other miRNAs w/seed AUGUGCC)	0.447
miR-453 (and other miRNAs w/seed GGUUGCC)	0			miR-6830-5p (miRNAs w/seed CAAGGAA)	-0.447
IL5	2.36232			miR-452-3p (miRNAs w/seed UCAUCUG)	0.447
mifepristone	2.35851			miR-3910 (miRNAs w/seed AAGGCAU)	0.447
NGF	2.34581			miR-128-1-5p (and other miRNAs w/seed GGGGCCG)	N/A
ERG	2.33144			miR-147-5p (and other miRNAs w/seed GGAAACA)	-0.447
miR-4304 (miRNAs w/seed CGGCAUG)	0			phosphate	-0.447
miR-5589-3p (miRNAs w/seed GCACAUG)	2.32033			TCF4	N/A
allopurinol	2.32033			KAT2A	-0.447
CASR	2.3108			PTPRR	-0.447
5-azacytidine	2.30841			miR-132-3p (and other miRNAs w/seed AACAGUC)	0.447
miR-145-5p (and other miRNAs w/seed UCCAGUU)	2.30841			2-bromoethylamine	-0.447
NCOR-LXR-Oxysterol-RXR-9 cis RA	0			HSF1	-0.447
Rb	0			PTGS2	-0.447
TFAP2C	2.28207			miR-6886-5p (miRNAs w/seed CCGCAGG)	-0.447
LMNA	0			miR-376c-3p (and other miRNAs w/seed ACAUAGA)	-0.447
mir-145	2.27247			miR-17-3p (and other miRNAs w/seed CUGCAGU)	-0.447
miR-4433a-5p (miRNAs w/seed GUCCCAC)	2.26146			miR-8064 (miRNAs w/seed GCACACU)	-0.447
UCHL1	2.25805			miR-646 (miRNAs w/seed AGCAGCU)	0.447
NKX2-3	2.25469			methylprednisolone	-0.436
MIA	2.24615			INSR	-0.426
PLD1	2.24603			HRAS	-0.419
miR-1267 (miRNAs w/seed CUGUUGA)	0			CCN1	-0.404
miR-4494 (miRNAs w/seed CAGACUG)	0			IL3	-0.404
miR-675-3p (miRNAs w/seed UGUAUGC)	2.23441			SP2509	0.401
IL1A	2.21915			tazemetostat	0.401
Insulin	2.2157			nitric oxide	-0.391
KLF2	2.20967			PI3K (family)	-0.391
UBQLN2	2.2092			CXCL12	0.382
CALR	2.2092			ERG	0.378
nilotinib	2.2092			miR-6829-5p (miRNAs w/seed GGGCUGC)	N/A
ciprofloxacin	2.20502			miR-363-5p (and other miRNAs w/seed GGGUGGA)	N/A
AKT1	2.20393			APOE	-0.367
NFKBIA	2.19982			tert-butyl-hydroquinone	0.351
SGPP2	2.19748			miR-199a-3p (and other miRNAs w/seed CAGUAGU)	-0.342
immethridine	2.19748			forskolin	0.341
black raspberry extract	2.18658			TCR	-0.335
TERT	2.18224			NKX2-3	0.333
RPS15	2.17869			miR-4481 (and other miRNAs w/seed GAGUGGG)	-0.333
miR-548g-3p (miRNAs w/seed AAACUGU)	2.17869			testosterone	0.323
RASSF1	0			NFE2L2	-0.312
3,4,5,3',4'-pentachlorobiphenyl	0			PCGEM1	-0.294
curcumin	2.16634			IL15	-0.293
tetrachlorodibenzodioxin	2.1577			mir-145	0.293
DICER1	2.15374			FOS	0.291
CCR2	2.15033			NRAS	-0.281
miR-328-5p (and other miRNAs w/seed GGGGGGC)	0			desmopressin	-0.277
GPX1	2.14888			budesonide	0.277
let-7	2.14506			miR-145-5p (and other miRNAs w/seed UCCAGUU)	0.273
PRRX1	2.14122			FSH	-0.266
ABL2	2.14122			RELA	0.26
8,9-epoxyeicosatrienoic acid	2.14122			pirinixic acid	-0.26
TGFBR	2.14122			UCP1	N/A
C4A/C4B	2.14122			HNF1A	-0.243
CD40LG	2.13201			vancomycin	-0.235
ETV6-RUNX1	2.12422			CETP	0.225
TAZ	2.1149			curcumin	0.225
miR-3082-3p (and other miRNAs w/seed ACAUGGC)	2.1149			medroxyprogesterone acetate	0.221
VCP	2.10648			SYVN1	0.213
MAP4K4	2.09748			MYCN	-0.211
DMRT1	0			heparin	-0.2
RTN4	2.09128			PTP4A1	0.199
inosine	2.09128			AKT1	0.194
JUN	2.09064			carbon tetrachloride	N/A
miR-673-3p (and other miRNAs w/seed CCGGGGC)	0			sulforafan	0.192
BAZ1A	0			CD28	-0.18
UFL1	0			SP1	-0.175
AFM	0			corticosterone	0.167
lanreotide	0			CCND1	-0.164
EPN3	0			bortezomib	-0.159
lynestrenol	0			RTN4	0.152
22-hydroxycholesterol	0			Y 27632	0.152
miR-363-5p (and other miRNAs w/seed GGGUGGA)	0			epigallocatechin-gallate	-0.149
SP4	2.06373			HNF4A	0.142
carboplatin	2.06343			valproic acid	0.142
DDIT3	2.06322			PPARGC1A	0.14
MYCL	2.05804			SNAI1	0.132
epoxyeicosatrienoic acid analog A	2.04852			PKM	0.132
ESRP1	2.04852			KDM8	-0.128
6-aminonicotinamide	2.04852			CD40LG	0.12
epoxyeicosatrienoic acid analog B	2.04852			5-fluorouracil	0.114
GRK5	2.04852			NR4A1	-0.113
PHLPP2	2.04852			puromycin aminonucleoside	0.102
miR-6816-3p (miRNAs w/seed AAGGACC)	0			IGF1	0.099
captopril	2.03745			CCL5	-0.096
CRBN	2.02265			XBP1	-0.096
ROCK1	2.02265			TNF	0.091
epoxomicin	2.02265			D-glucose	0.081
ammonium chloride	2.02265			mir-133	-0.074
miR-12183-5p (and other miRNAs w/seed CUUCUUC)	0			Collagen type I (complex)	-0.068
miR-142-3p (and other miRNAs w/seed GUAGUGU)	2.02008			NR3C1	-0.064
NFYA	2.01716			1,2-dithiol-3-thione	-0.041
miR-185-3p (and other miRNAs w/seed GGGGCUG)	0			CEBPA	-0.015
miR-1258-5p (and other miRNAs w/seed GCUGAGC)	2.01485			HIF1A	-0.005
UCP1	0			RASGRP2	N/A
miR-29b-3p (and other miRNAs w/seed AGCACCA)	2.01041			levothyroxine	N/A
miR-199a-3p (and other miRNAs w/seed CAGUAGU)	2.0061			PDPN	N/A
miR-488-5p (miRNAs w/seed CCAGAUA)	0			BAZ1A	N/A
MYOC	1.99717			non-esterified fatty acid	N/A
IL6	1.99048			SLC9A6	N/A
Sos	1.99046			ITM2B	N/A
carbamazepine	1.98344			miR-6730-3p (miRNAs w/seed CUGACAC)	0
STEAP3	1.98344			miR-766-3p (miRNAs w/seed CUCCAGC)	N/A
miR-3585-5p (and other miRNAs w/seed UCACAAG)	1.98344			miR-1267 (miRNAs w/seed CUGUUGA)	N/A
GRN	1.98312			RS86	N/A
OGA	1.96851			dietary fat derivative	N/A
dantrolene	1.96557			arundic acid	N/A
clomipramine	1.96557			KDM3B	N/A
CEBPG	1.96557			maslinic acid	N/A
H3C14	1.96557			gemfibrozil	N/A
EGF	1.95495			MBNL3	N/A
NSD2	0			soluble gamma-secretase modulator 41	N/A
SMAD3	1.94907			miR-4495 (miRNAs w/seed AUGUAAA)	N/A
5-hydroxytryptamine	1.94906			PC-SPES	N/A
calyculin A	1.94504			EG443	N/A
C1QA	1.94504			miR-1258-5p (and other miRNAs w/seed GCUGAGC)	0
Stat3-Stat3	1.94504			HNRNPA1	N/A
RELA	1.94321			miR-4494 (miRNAs w/seed CAGACUG)	N/A
miR-6781-5p (miRNAs w/seed GGGCCGG)	0			MAPT	N/A
CD38	1.93799			APC	N/A
miR-490-3p (miRNAs w/seed AACCUGG)	1.93286			RPL10	N/A
NOS2	1.93098			D-4476	N/A
APOB	0			QPCT	N/A
FOXO1	1.92865			miR-6816-3p (miRNAs w/seed AAGGACC)	N/A
miR-1266-3p (miRNAs w/seed CCUGUUC)	0			PDE8A	N/A
methotrexate	1.92269			GADD45GIP1	N/A
PRKCI	1.90831			GATA3-AS1	N/A
CFB	1.90831			FHIT	N/A
amino acids	1.90831			(S)-duloxetine	N/A
proteasome inhibitor PSI	1.90831			oleuropein aglycone	N/A
SMAD4	1.90193			leuprolide	N/A
F5	0			ZNF496	N/A
4-aminopyrazolo(3,4-d)pyrimidine	0			pinacidil	N/A
nitromifene	0			thymidine phosphorylase	N/A
RILP	0			MAPKAPK3	N/A
RAB9A	0			edaravone	N/A
BMP1	0			miR-6882-5p (miRNAs w/seed ACAAGUC)	N/A
miR-1287-3p (and other miRNAs w/seed UCUAGCC)	0			RECQL	N/A
PPARG	1.89214			oleic acid	N/A
TIA1	1.89059			APBA1	N/A
selenomethionine	1.89059			dantrolene	N/A
azetidyl-2-carboxylic acid	1.89059			PRKCI	N/A
LGALS3BP	1.89059			methylselenic acid	N/A
KDM5A	1.88755			miR-1272 (miRNAs w/seed AUGAUGA)	N/A
bleomycin	1.88489			RPS15	N/A
cadmium chloride	1.8843			(6S)-hydroxyhyoscyamine	N/A
glucagon	1.8843			SRI	N/A
miR-6507-3p (miRNAs w/seed AAAGUCC)	1.8843			IL24	N/A
l-asparaginase	0			POU2F1	N/A
PTGS2	1.87357			NECAB3	N/A
miR-2110 (and other miRNAs w/seed UGGGGAA)	1.87337			PRRX1	N/A
miR-4495 (miRNAs w/seed AUGUAAA)	1.87285			donepezil	N/A
FHIT	1.87285			2,3,4,7,8-pentachlorodibenzofuran	N/A
miR-1272 (miRNAs w/seed AUGAUGA)	1.87285			cerebroside 3-sulfate	N/A
miR-6124 (miRNAs w/seed GGAAAAG)	1.87285			CPXM1	N/A
NPPB	1.87285			CTNNA1	N/A
miR-10399-5p (and other miRNAs w/seed AUUACAG)	1.87285			CFB	N/A
miR-6826-5p (miRNAs w/seed CAAUAGG)	1.87285			ZIC2	N/A
bryostatin 1	1.87285			umbralisib	N/A
bortezomib	1.87125			myrcene	N/A
levodopa	1.8668			aloxistatin	N/A
testosterone	1.86509			elovanoid N32	N/A
cinnamaldehyde	1.86482			IGF2R	N/A
miR-132-3p (and other miRNAs w/seed AACAGUC)	1.86482			MBD2	N/A
RHO	1.86074			FLI1	N/A
miR-3671 (miRNAs w/seed UCAAAUA)	1.86074			ESRRA	N/A
Akt	1.85718			BACE1-AS	N/A
NRAS	1.85116			bapineuzumab	N/A
MAPK1	1.8493			NEUROG1	0
miR-423-5p (and other miRNAs w/seed GAGGGGC)	1.84866			SCARB1	N/A
miR-376c-3p (and other miRNAs w/seed ACAUAGA)	1.84694			BB-2116	N/A
MITF	1.84112			5-hydroxytryptamine	N/A
PAK1	1.83859			phorbol 12,13-dibutyrate	N/A
FUS-DDIT3	1.83859			BIN1	N/A
miR-5000-5p (miRNAs w/seed AGUUCAG)	1.83763			ECE	N/A
napabucasin	1.83763			recombinant interferon alpha	N/A
PDPN	1.83334			miR-3914 (miRNAs w/seed AGGAACC)	0
RS86	1.83334			BMS-863233	N/A
soluble gamma-secretase modulator 41	1.83334			Pln	N/A
EG443	1.83334			Mir200	N/A
D-4476	1.83334			ritanserin	N/A
QPCT	1.83334			SFTPA2	N/A
ZNF496	1.83334			FASLG	N/A
thymidine phosphorylase	1.83334			USF1	N/A
NECAB3	1.83334			MIA	N/A
CTNNA1	1.83334			miR-4746-3p (miRNAs w/seed GCGGUGC)	0
myrcene	1.83334			HSF2	0
bapineuzumab	1.83334			DMRT1	N/A
ECE	1.83334			UFL1	N/A
recombinant interferon alpha	1.83334			NORAD	N/A
BMS-863233	1.83334			SNX9	N/A
SNX9	1.83334			ZNF76	N/A
GEMIN7	1.83334			tetrodotoxin	N/A
STMN2	1.83334			miR-7702 (miRNAs w/seed UUAGACU)	N/A
TOM1	1.83334			GEMIN7	N/A
SKI-213271	1.83334			miR-6124 (miRNAs w/seed GGAAAAG)	N/A
KDELR1	1.83334			COL11A1	N/A
MC55w10	1.83334			Triton X-100	N/A
FOXJ2	1.83334			SYNPO	N/A
ARCN1	1.83334			CDKN2A	N/A
cineole	1.83334			miR-3192-3p (miRNAs w/seed UCUGAUC)	N/A
ETF1	1.83334			Abl1/2	N/A
TLR4-IN-C34	1.83334			STMN2	N/A
SKI-190986	1.83334			trientine	N/A
TWF2	1.83334			E64	N/A
GOLGA3	1.83334			MitoBloCK-6	N/A
bovine testicular hyaluronidase	1.83334			ZFP57	N/A
FOXN2	1.83334			epoxyeicosatrienoic acid analog A	N/A
VTI1B	1.83334			SERPINH1	N/A
CALHM1	1.83334			ALB	N/A
ZBTB2	1.83334			miR-4772-3p (and other miRNAs w/seed CUGCAAC)	N/A
PFDN4	1.83334			Cbp/p300	N/A
SRRM1	1.83334			NPPB	N/A
CRB2	1.83334			MAP1LC3B	N/A
acetylcholinesterase inhibitor	1.83334			TOM1	N/A
COL10A1	1.83334			ATN1	N/A
ARF3	1.83334			salsalate	N/A
soluble gamma-secretase modulator 49	1.83334			EIF3E	N/A
MW-III-36C	1.83334			PSEN1	N/A
CNTNAP1	1.83334			SKI-213271	N/A
PAFAH1B2	1.83334			KDELR1	N/A
MC622	1.83334			GW501516	N/A
Gm26507	1.83334			CCNK	N/A
E 3330	1.83334			miR-10399-5p (and other miRNAs w/seed AUUACAG)	N/A
2-((4-(2-hydroxypropan2-yl)phenyl)amino)-1H-benzo[d]imidazole-6-carbonitrile	1.83334			interferon beta-1a	N/A
CS-1	1.83334			taxifolin	N/A
CRABP1	1.83334			Gm12602	N/A
CDKL2	1.83334			CFH	N/A
FZD2	1.83334			TIA1	N/A
ENTPD7	1.83334			CRBN	N/A
GSAP	1.83334			RRP1B	N/A
soluble gamma-secretase modulator 46	1.83334			MC55w10	N/A
FBXL2	1.83334			HNRNPH1	N/A
N6-methyl-(R)-roscovitine	1.83334			VPS33B	N/A
BTA-EG4	1.83334			ALYREF	N/A
EIF2S2	1.83334			PIM2	N/A
MC55w21	1.83334			Pdi	N/A
FBXL20	1.83334			ESRP1	N/A
STXBP3	1.83334			ALOX5	N/A
ginsenoside Rg3	1.83334			SPON1	N/A
ECE2	1.83334			castanospermine	N/A
diacetylbis(4-methylthiosemicarbazonato)copper(II)	1.83334			miR-4787-5p (and other miRNAs w/seed CGGGGGU)	N/A
BACE2	1.83334			salubrinal	N/A
C2	1.83334			FOXL1	N/A
aleplasinin	1.83334			LCMT1	N/A
ITM2C	1.83334			APBA2	N/A
PAK3	1.83334			FOXJ2	N/A
JIP1/2/3	1.83334			NSD1	N/A
PAFAH1B3	1.83334			PML	0
4-hydroxybutanoic acid	1.83334			BAY 41-2272	N/A
SHC3	1.83334			APOBEC1	N/A
Celf1	1.83334			COMMD3-BMI1	N/A
KLC1	1.83334			necrostatin-1s	N/A
SMG6	1.83334			IBTK	N/A
IC261	1.83334			ARCN1	N/A
MLLT11	1.83334			RBM3	N/A
(3E)-1-[(1S)-1-(4-fluorophenyl)ethyl]-3-[[3-methoxy-4-(4-methylimidazol-1-yl)phenyl]methylidene]piperidin-2-one	1.83334			PRKAG3	N/A
CLN5	1.83334			KDR	N/A
HNRNPM	1.83334			DNAJA4	N/A
DSC2	1.83334			triflusal	N/A
HM13	1.83334			TERT	N/A
CRANAD-17	1.83334			PACS1	N/A
iso-alpha acid	1.83334			NEDD9	N/A
CHF 5074	1.83334			2,3,7,8-tetrachlorodibenzofuran	N/A
AP4E1	1.83334			Esr1-Estrogen-Sp1	N/A
RTN1	1.83334			LAMP2	N/A
SCYL2	1.83334			SORL1	N/A
sphingosine kinase inhibitor V	1.83334			F5	N/A
LY2811376	1.83334			SORCS1	N/A
ezetimibe	0			APOC1	N/A
PTPRR	1.82929			H3	N/A
GW501516	0			miricorilant	N/A
mir-373	1.82224			AZD-1208	N/A
POLR3G	1.82224			Collagen type V	N/A
DDR2	1.82224			IFI16	N/A
orlistat	1.82224			miR-4484 (miRNAs w/seed AAAGGCG)	N/A
ZNF143	1.82224			TOR1A	N/A
FLI1	1.81497			ITGA6	N/A
NEUROG1	1.81497			PICALM	N/A
IL6ST	1.81497			HOXA13	N/A
miR-4724-5p (miRNAs w/seed ACUGAAC)	1.81497			NSD2	N/A
miR-579-3p (and other miRNAs w/seed UCAUUUG)	0			dinophysistoxin 1	N/A
SFPQ	1.80546			ZBTB7A	N/A
atorvastatin	0			cineole	N/A
IL15	1.78167			POR	N/A
CRABP2	0			Retinoic acid-RAR-RXR	N/A
tolcapone	0			ZDHHC21	N/A
hyodeoxycholic acid	0			ETF1	N/A
GH2	0			PTPN3	N/A
BAG4	0			eprenetapopt	N/A
MARCHF5	0			YWHAG	N/A
miR-548l (miRNAs w/seed AAAGUAU)	1.77339			MYOC	N/A
crocidolite asbestos	1.77339			cadmium chloride	N/A
miR-4481 (and other miRNAs w/seed GAGUGGG)	1.77288			miR-891a-3p (miRNAs w/seed GUGGCAC)	0
miR-3689a-5p (and other miRNAs w/seed GUGAUAU)	1.77092			RTN3	N/A
SOX7	1.77092			HLTF	N/A
miR-10b-3p (miRNAs w/seed CAGAUUC)	1.77092			CTNNBIP1	N/A
let-7a-5p (and other miRNAs w/seed GAGGUAG)	1.7686			TFIIH	N/A
miR-146a-5p (and other miRNAs w/seed GAGAACU)	1.7618			IGFBP4	N/A
FOLR1	1.76099			EXOC3L1	N/A
aloxistatin	1.75948			Laminin (family)	N/A
YWHAG	1.75948			betamethasone	N/A
ITGA3	1.75948			halofuginone	N/A
PIAS3	1.75948			PPP1R1A	N/A
Actin	1.75948			IDE	N/A
ADAM15	1.75948			TLR4-IN-C34	N/A
pyrimidin-2-one beta-ribofuranoside	1.75948			1-(carboxymethylthio)tetradecane	N/A
miR-141-3p (and other miRNAs w/seed AACACUG)	1.74997			nelfinavir	N/A
phosphate	1.74446			SKI-190986	N/A
THRA	1.74438			M6PR	N/A
miR-31-5p (and other miRNAs w/seed GGCAAGA)	1.74365			ELP2	N/A
phorbol 12,13-dibutyrate	1.74232			alloxan	N/A
eprenetapopt	1.74232			DCX	N/A
forskolin	1.73929			mir-373	N/A
estrogen receptor	1.73514			DRP2	N/A
miR-4705 (and other miRNAs w/seed CAAUCAC)	1.72848			pravastatin	N/A
miR-3192-3p (miRNAs w/seed UCUGAUC)	0			NAT8B	N/A
TAL1	1.72301			TMPO	N/A
OGT	1.71203			RPS6KA3	N/A
carbon tetrachloride	0			SIRT7	N/A
KDM1A	1.70585			PCBP1	N/A
NSD1	1.70152			TWF2	N/A
MGAT3	1.70152			miR-1183 (miRNAs w/seed ACUGUAG)	N/A
GNB3	1.70152			glyphosate	N/A
APBB1	1.70152			ATP5IF1	N/A
24-hydroxycholesterol	1.70152			ampelopsin	N/A
miR-4794 (and other miRNAs w/seed CUGGCUA)	1.69613			STEAP3	0
miR-5106 (and other miRNAs w/seed GGUCUGU)	1.69099			miR-3655 (miRNAs w/seed CUUGUCG)	N/A
NRG1	1.68918			E2f	N/A
pravastatin	1.68755			DKK1	0
DKK1	1.68755			HSPA5	N/A
Collagen type I (complex)	1.68755			6-aminonicotinamide	N/A
clozapine	1.68755			GOLGA3	N/A
CLU	1.68298			SLC25A13	N/A
miR-4788 (miRNAs w/seed UACGGAC)	1.68298			ZSCAN1	N/A
IRF4	1.68093			AFM	N/A
2,3,7,8-tetrachlorodibenzofuran	0			miR-6070 (miRNAs w/seed CGGUUCC)	0
HEPH	0			Manf	N/A
ZIC1	0			NGB	N/A
STARD4	0			TAZ	N/A
SMARCC2	0			bovine testicular hyaluronidase	N/A
2-[[4-[(e)-styryl]phenoxy]methyl]oxirane	0			Z-IL-CHO	N/A
1,2,3,4,6,7,8-heptachlorodibenzofuran	0			PFN1	N/A
miR-4772-3p (and other miRNAs w/seed CUGCAAC)	0			FOXN2	N/A
miR-6870-3p (miRNAs w/seed CUCAUCC)	0			SGPP2	N/A
HGF	0			miR-6513-5p (miRNAs w/seed UUGGGAU)	N/A
FBXW7	1.66763			epoxyeicosatrienoic acid analog B	N/A
miR-153-3p (miRNAs w/seed UGCAUAG)	1.66506			VTI1B	N/A
miR-147-5p (and other miRNAs w/seed GGAAACA)	1.66491			arginine butyrate	N/A
CD24	1.66491			CLU	N/A
miR-365-1-5p (and other miRNAs w/seed GGGACUU)	1.66491			miR-500a-5p (miRNAs w/seed AAUCCUU)	N/A
CGA	1.66491			SMARCD3	N/A
AR	1.66323			CALHM1	N/A
PAX3-FOXO1	1.66224			clomipramine	N/A
2,3,4,7,8-pentachlorodibenzofuran	0			THRA	N/A
POR	1.65864			miR-4304 (miRNAs w/seed CGGCAUG)	N/A
RCE1	1.65462			black raspberry extract	N/A
NFE2L1	1.65462			miR-6529-3p (and other miRNAs w/seed CUGUGCC)	N/A
IgG	1.65291			2,5-di-tert-butylhydroquinone	N/A
miR-1288-3p (miRNAs w/seed GGACUGC)	1.65228			miR-6508-5p (and other miRNAs w/seed CUAGAAA)	0
miR-6866-5p (miRNAs w/seed UAGAGGC)	1.65228			3-hydroxybutyrate arginate	N/A
sphingosine-1-phosphate	1.64959			CHMP3	N/A
Gm12602	1.6477			Tropomyosin	N/A
salubrinal	1.6477			ZBTB2	N/A
SIRT7	1.6477			20alpha-hydroxycholesterol	N/A
TFCP2	1.6477			NR4A3	N/A
MYH9	1.6477			miR-6877-5p (miRNAs w/seed GGGCCGA)	N/A
Cu2+	1.6477			(E)-1-(2-nitrovinyl)naphthalene	N/A
polyamines	1.6477			anandamide	N/A
(+)-catechin	1.6477			CRABP2	N/A
topotecan	1.64762			CEBPG	N/A
TSHZ3	0			sibutramine	N/A
PTH	1.63669			ITGBL1	N/A
uranyl nitrate	1.63445			ITGA3	N/A
F2R	1.63445			LINC01139	N/A
folic acid	1.62881			RAB7B	N/A
HMGA1	1.62709			tolcapone	N/A
rasagiline	1.62707			4-aminopyrazolo(3,4-d)pyrimidine	N/A
phenacetin	1.62707			calyculin A	N/A
miR-3175 (miRNAs w/seed GGGGAGA)	1.62687			SYNJ1	N/A
NCOA2	0			SA 4503	N/A
Mapk	1.6195			CST7	N/A
miR-5590-5p (miRNAs w/seed UGCCAUA)	1.6195			PDIA6	N/A
CLOCK	0			ABL2	N/A
CLUH	0			Cd33	N/A
miR-891a-3p (miRNAs w/seed GUGGCAC)	1.61467			GRN	N/A
miR-1204 (miRNAs w/seed CGUGGCC)	1.61467			11,12-epoxyeicosatrienoic acid	N/A
miR-6070 (miRNAs w/seed CGGUUCC)	1.6099			peoniflorin	N/A
Ngf	1.6099			EDEM1	N/A
miR-3170 (and other miRNAs w/seed UGGGGUU)	1.60479			PLEKHM1	N/A
KAT5	1.60473			miR-6866-5p (miRNAs w/seed UAGAGGC)	0
PDE8A	0			RASSF1	N/A
BAY 41-2272	0			lanreotide	N/A
C9orf116	0			PAK1	N/A
MKI67	0			U2AF1/U2AF1L5	N/A
Pzp	0			PIAS3	N/A
mir-28	0			GRK5	N/A
Ifna4	0			miR-3689a-5p (and other miRNAs w/seed GUGAUAU)	0
AMER1	0			PFDN4	N/A
DNMT3L	0			IND S1	N/A
leuprolide	1.60029			pifithrin alpha	N/A
IGFBP1	1.59752			HEPH	N/A
NBEAL2	1.59752			FGF10	N/A
MAPK10	1.59752			TFCP2	N/A
14,15-epoxyeicosatrienoic acid	1.59752			eflornithine	0
bexarotene	1.5938			POLR3G	N/A
KDM3B	1.59131			C9orf116	N/A
miR-585-3p (miRNAs w/seed GGGCGUA)	1.59131			SRRM1	N/A
Hif1	1.59131			MKI67	N/A
miR-4747-5p (and other miRNAs w/seed GGGAAGG)	1.59091			ECD	N/A
PI3K (family)	1.59014			CRB2	N/A
miR-4484 (miRNAs w/seed AAAGGCG)	0			FUBP1	N/A
miR-766-3p (miRNAs w/seed CUCCAGC)	0			1alpha,25-dihydroxy-previtamin D3	N/A
SCARB1	0			MED1	N/A
miR-5189-3p (and other miRNAs w/seed GCCAACC)	1.57572			elovanoid N34	N/A
ALOX5	1.57424			clioquinol	N/A
COMMD3-BMI1	1.57424			MAP2K7	N/A
GCK	1.57424			THOC1	N/A
PDX1	1.57285			miR-345-3p (miRNAs w/seed CCCUGAA)	N/A
miR-450b-3p (and other miRNAs w/seed UUGGGGA)	1.57175			carfilzomib	N/A
miR-4764-5p (miRNAs w/seed GGAUGUG)	1.56614			cobimetinib	N/A
P38 MAPK	1.56462			EGR2	N/A
ATF4	1.56249			anti-miR-126-3p inhibitor	N/A
miR-128-1-5p (and other miRNAs w/seed GGGGCCG)	0			8,9-epoxyeicosatrienoic acid	N/A
miR-6529-3p (and other miRNAs w/seed CUGUGCC)	0			HOXA9	N/A
REST	0			ARNT	N/A
ESRRG	1.55505			IL6ST	N/A
MAPKAPK3	1.55054			acetylcholinesterase inhibitor	N/A
metoprolol	1.55054			COL10A1	N/A
SH3BP2	1.55054			thyroid hormone	N/A
HOTAIRM1	1.55054			VIPAS39	N/A
alpha-amanitin	1.55054			ARF3	N/A
DBI	1.55054			27-hydroxycholesterol	N/A
ARHGDIG	1.55054			PTBP1	N/A
E2F6	0			D-mannoheptulose	N/A
HNRNPH1	1.5489			FANCC	N/A
miR-345-3p (miRNAs w/seed CCCUGAA)	1.5489			ZDHHC7	N/A
RBM5	1.5489			miR-659-3p (miRNAs w/seed UUGGUUC)	0
oleic acid	0			RAC2	N/A
miR-452-3p (miRNAs w/seed UCAUCUG)	1.54739			NLRX1	N/A
resiquimod	1.54247			soluble gamma-secretase modulator 49	N/A
miR-6508-5p (and other miRNAs w/seed CUAGAAA)	1.53737			MW-III-36C	N/A
miR-335-3p (miRNAs w/seed UUUUCAU)	1.53737			TO-901317	N/A
miR-6882-5p (miRNAs w/seed ACAAGUC)	0			DNM1	N/A
dietary fat derivative	0			CNTNAP1	N/A
APOC1	0			sulindac sulfide	N/A
TMPO	0			PAFAH1B2	N/A
20alpha-hydroxycholesterol	0			ZFAT	N/A
RAB7B	0			MC622	N/A
THOC1	0			miR-1953 (and other miRNAs w/seed GGGAAAG)	N/A
EZH1	0			miR-6890-5p (miRNAs w/seed AUGGGGU)	N/A
SNED1	0			Gm26507	N/A
24(S),25-epoxycholesterol	0			USF2	N/A
ITGB8	0			CNTN1	N/A
SLC9A6	1.5355			C1QA	N/A
ITM2B	1.5355			E 3330	N/A
MBNL3	1.5355			selenomethionine	N/A
APBA1	1.5355			prednisolone	0
SRI	1.5355			GLIS2	N/A
donepezil	1.5355			miR-3547 (and other miRNAs w/seed GAGCACC)	N/A
BACE1-AS	1.5355			ZIC1	N/A
ritanserin	1.5355			MMP12	N/A
SFTPA2	1.5355			rasagiline	N/A
ZNF76	1.5355			2-((4-(2-hydroxypropan2-yl)phenyl)amino)-1H-benzo[d]imidazole-6-carbonitrile	N/A
Triton X-100	1.5355			miR-4788 (miRNAs w/seed UACGGAC)	N/A
MAP1LC3B	1.5355			EZH1	N/A
VPS33B	1.5355			mir-146	N/A
SPON1	1.5355			EPN3	N/A
FOXL1	1.5355			FMN2	N/A
APBA2	1.5355			NPC1	N/A
necrostatin-1s	1.5355			phenacetin	N/A
IBTK	1.5355			TRIM41	N/A
RBM3	1.5355			Pzp	N/A
SORL1	1.5355			SDF4	N/A
SORCS1	1.5355			SOX7	0
H3	1.5355			SLC11A2	N/A
PICALM	1.5355			miR-16-5p (and other miRNAs w/seed AGCAGCA)	0
dinophysistoxin 1	1.5355			gentamicin C1	N/A
ZDHHC21	1.5355			methoxyacetic acid	N/A
RTN3	1.5355			CS-1	N/A
HLTF	1.5355			GCK	N/A
IDE	1.5355			TCHP	N/A
ELP2	1.5355			CRABP1	N/A
DRP2	1.5355			CSNK1E	N/A
NAT8B	1.5355			Rb	N/A
ZSCAN1	1.5355			miR-10b-3p (miRNAs w/seed CAGAUUC)	0
NGB	1.5355			CDKL2	N/A
Z-IL-CHO	1.5355			synthetic peptide	N/A
SYNJ1	1.5355			NCOR-LXR-Oxysterol-RXR-9 cis RA	N/A
CST7	1.5355			DOT1L	N/A
Cd33	1.5355			ESRRG	N/A
PLEKHM1	1.5355			FZD2	N/A
U2AF1/U2AF1L5	1.5355			S100P	N/A
ECD	1.5355			VCP	N/A
1alpha,25-dihydroxy-previtamin D3	1.5355			polyhydroxyethyl methacrylate	N/A
cobimetinib	1.5355			CHD3	N/A
ZDHHC7	1.5355			octanal	N/A
ZFAT	1.5355			brefeldin A	N/A
gentamicin C1	1.5355			metoprolol	N/A
TCHP	1.5355			PHLPP2	N/A
synthetic peptide	1.5355			miR-19b-1-5p (and other miRNAs w/seed GUUUUGC)	N/A
octanal	1.5355			lynestrenol	N/A
MK-8776	1.5355			amino acids	N/A
INK4	1.5355			BRD2	N/A
SNRPA	1.5355			H3C14	N/A
PACS2	1.5355			MK-8776	N/A
DST	1.5355			Srebp	N/A
SGF29	1.5355			SPHK2	N/A
RTN2	1.5355			hyodeoxycholic acid	N/A
fenoprofen	1.5355			DNAJC3	N/A
OPRL1	1.5355			Actin	N/A
B4GALNT2	1.5355			ENTPD7	N/A
NAT8	1.5355			INK4	N/A
TMEM106B	1.5355			DDR2	N/A
TJP1	1.5355			TSHZ3	N/A
PFDN1	1.5355			GPR183	N/A
GPBP1	1.5355			miR-1287-3p (and other miRNAs w/seed UCUAGCC)	N/A
diflunisal	1.5355			GSAP	N/A
PYDC2	1.5355			Collagen type IV	N/A
(6E,8Z,11Z,14Z)-(5S)-5-hydroperoxyeicosa-6,8,11,14-tetraenoic acid	1.5355			3,4,5,3',4'-pentachlorobiphenyl	N/A
MID1	1.5355			soluble gamma-secretase modulator 46	N/A
VRK2	1.5355			3,4,3',4'-tetrachlorobiphenyl	N/A
Ku	1.5355			GPD1	N/A
SH3GLB1	1.5355			E2F6	N/A
nexrutine	1.5355			FBXL2	N/A
ABCA2	1.5355			ABCA1	N/A
RER1	1.5355			cytochalasin D	N/A
SVIL	1.5355			N6-methyl-(R)-roscovitine	N/A
ERH	1.5355			SH3BP2	N/A
chitosan oligosaccharide	1.5355			miR-4679 (miRNAs w/seed CUGUGAU)	0
ristocetin	1.5355			BTA-EG4	N/A
NCEH1	1.5355			4-hydroxyphenylmethylene hydantoin	N/A
miR-6890-5p (miRNAs w/seed AUGGGGU)	0			APOB	N/A
diphtheria toxin	1.53348			10,12-tricosadiynoic acid	N/A
tamoxifen	1.5314			UCHL5	N/A
PDGF BB	1.5314			TUBB1	N/A
miR-3605-5p (and other miRNAs w/seed GAGGAUG)	1.5309			EIF2S2	N/A
PD98059	1.52532			SNRPA	N/A
FASLG	1.52423			PDK1	N/A
RAC2	1.52423			nitromifene	N/A
MTTP	1.52423			CYP2J2	N/A
MED1	0			JUP	N/A
miR-3614-3p (miRNAs w/seed AGCCUUC)	1.51997			selenomethylselenocysteine	N/A
miR-1183 (miRNAs w/seed ACUGUAG)	0			MC55w21	N/A
PPARGC1A	1.50873			FBXL20	N/A
filgrastim	1.50792			CTH	N/A
triflusal	1.5064			LMO4	N/A
clioquinol	1.5064			STXBP3	N/A
27-hydroxycholesterol	1.5064			miR-1266-3p (miRNAs w/seed CCUGUUC)	N/A
CTH	1.5064			MGAT3	N/A
SEL1L	1.5064			PCBP2	N/A
EGR2	0			miR-4715-3p (miRNAs w/seed UGCCACC)	N/A
miR-9-5p (and other miRNAs w/seed CUUUGGU)	0			NCOA2	N/A
PKM	1.50285			miR-5584-3p (miRNAs w/seed AGUUCUU)	N/A
mir-146	1.5002			miR-548l (miRNAs w/seed AAAGUAU)	N/A
MBD2	0			GH2	N/A
NR4A3	0			RBM5	N/A
RABL6	0			HDL-cholesterol	N/A
miR-766-5p (and other miRNAs w/seed GGAGGAA)	1.49437			(-)-norephedrine	N/A
miR-455-5p (and other miRNAs w/seed AUGUGCC)	1.4927			mir-28	N/A
miR-6830-5p (miRNAs w/seed CAAGGAA)	1.4927			HIC1	N/A
miR-3918 (miRNAs w/seed CAGGGCC)	1.48829			LAMTOR1	N/A
sunitinib	0			STARD4	N/A
miR-6812-3p (miRNAs w/seed CGCUCUU)	0			miR-3614-3p (miRNAs w/seed AGCCUUC)	0
miR-501-3p (and other miRNAs w/seed AUGCACC)	1.48601			Integrin alpha 4 beta 1	N/A
Y 27632	1.48601			ginsenoside Rg3	N/A
TSC2	1.4854			MYH9	N/A
miR-4648 (miRNAs w/seed GUGGGAC)	1.4854			IGF2BP3	N/A
CXCL12	1.48238			PACS2	N/A
TGFB3	1.47941			DST	N/A
GADD45GIP1	0			SGF29	N/A
CFH	0			Ap1	N/A
Retinoic acid-RAR-RXR	0			miR-3585-5p (and other miRNAs w/seed UCACAAG)	0
IGFBP4	0			ICMT	N/A
PCBP1	0			PANDAR	N/A
TRPC4AP	0			miR-9-5p (and other miRNAs w/seed CUUUGGU)	N/A
C4BP	0			ECE2	N/A
N-retinylidene-N-retinylethanolamine	0			HNRNPK	N/A
triamcinolone	0			LY-2510924	N/A
HNRNPK	1.47678			U73122	N/A
miR-1277-3p (and other miRNAs w/seed ACGUAGA)	1.47678			RTN2	N/A
miR-545-5p (miRNAs w/seed CAGUAAA)	0			Collagen type III	N/A
17-alpha-ethinylestradiol	1.47428			diacetylbis(4-methylthiosemicarbazonato)copper(II)	N/A
miR-4746-3p (miRNAs w/seed GCGGUGC)	1.46942			RCE1	N/A
POU2F1	1.46628			glycosylated somatostatin derivative smsDX	N/A
SRF	1.46541			ROCK1	N/A
elovanoid N32	1.4648			BACE2	N/A
taxifolin	1.4648			miR-3687 (and other miRNAs w/seed CCGGACA)	N/A
ITGA6	1.4648			TH17 Cytokine	N/A
1-(carboxymethylthio)tetradecane	1.4648			C2	N/A
RPS6KA3	1.4648			RILP	N/A
GLIS2	1.4648			aleplasinin	N/A
ERVW-1	1.4648			miR-5008-3p (and other miRNAs w/seed CUGUGCU)	N/A
ZNF202	1.4648			miR-6743-3p (miRNAs w/seed GCCGCUC)	0
FANCC	0			crocidolite asbestos	N/A
miR-3936 (miRNAs w/seed AAGGGGU)	1.46325			GFAP	N/A
miR-4768-3p (and other miRNAs w/seed CAGGAGA)	1.46309			SREBF1	N/A
miR-500a-5p (miRNAs w/seed AAUCCUU)	1.45395			Stat3-Stat3	N/A
hydroxypropyl-beta-cyclodextrin	1.45395			LMNA	N/A
miR-193a-3p (and other miRNAs w/seed ACUGGCC)	1.45355			miR-673-3p (and other miRNAs w/seed CCGGGGC)	N/A
miR-6886-5p (miRNAs w/seed CCGCAGG)	1.4533			PELP1	N/A
miR-4695-3p (miRNAs w/seed GAUCUCA)	1.4531			FUS-DDIT3	N/A
miR-659-3p (miRNAs w/seed UUGGUUC)	1.4531			NFYB	N/A
miR-3680-3p (miRNAs w/seed UUUGCAU)	0			ATF5	N/A
miR-1283 (miRNAs w/seed CUACAAA)	0			PIWIL1	N/A
glucosamine	0			fenoprofen	N/A
IL13	1.45119			cyclophosphamide	0
IFNG	1.44212			ITM2C	N/A
miR-7702 (miRNAs w/seed UUAGACU)	0			PARP	N/A
miR-6513-5p (miRNAs w/seed UUGGGAU)	0			COL7A1	N/A
USF2	0			diphtheria toxin	N/A
miR-4787-5p (and other miRNAs w/seed CGGGGGU)	0			nilotinib	0
PELP1	1.44046			OPRL1	N/A
CDKN2A	0			PAK3	N/A
miR-182-5p (and other miRNAs w/seed UUGGCAA)	1.43179			TARDBP	N/A
NLRX1	1.43168			proTAME	N/A
TARDBP	1.43168			FRMD6	N/A
PRKAG3	1.43077			TLL1	N/A
SATB1	1.43077			6-amino-4-(4-phenoxyphenylethylamino)quinazoline	N/A
miR-3687 (and other miRNAs w/seed CCGGACA)	0			sunitinib	N/A
miR-4736 (and other miRNAs w/seed GGCAGGU)	1.42858			LGR4	N/A
ZIC2	0			miR-3605-5p (and other miRNAs w/seed GAGGAUG)	0
SERPINH1	0			CDKN3	N/A
APOBEC1	0			4-ethylsulfanylphenylmethylene hydantoin	N/A
UCHL5	0			gentamicin	0
PDK1	0			JIP1/2/3	N/A
PANDAR	0			GNB3	N/A
CDKN3	0			L-type Calcium Channel	N/A
E2f	1.42777			B4GALNT2	N/A
MIR17HG	1.42777			Ifna4	N/A
VDR	1.42716			NAT8	N/A
Mir200	1.42548			miR-6812-3p (miRNAs w/seed CGCUCUU)	N/A
PIM2	1.42548			RAB9A	N/A
SMARCD3	1.42548			FKHR	N/A
11,12-epoxyeicosatrienoic acid	1.42548			TMEM106B	N/A
peoniflorin	1.42548			NEUROD1	N/A
elovanoid N34	1.42548			PAFAH1B3	N/A
Srebp	1.42548			epoxomicin	N/A
SPZ1	1.42548			AMER1	N/A
GAST	1.42121			TJP1	N/A
IL24	1.40995			Endothelin	N/A
miR-5008-3p (and other miRNAs w/seed CUGUGCU)	0			4-hydroxybutanoic acid	N/A
sulindac sulfide	0			LGR5	N/A
CCN1	1.40563			ACKR3	N/A
miR-8064 (miRNAs w/seed GCACACU)	1.4028			PFDN1	N/A
miR-5193 (miRNAs w/seed CCUCCUC)	1.40088			L-histidine	N/A
RUNX3	1.39053			PRMT8	N/A
miR-3910 (miRNAs w/seed AAGGCAU)	1.39053			linalool	N/A
ALB	1.38873			SHC3	N/A
BRD2	1.38873			SNED1	N/A
NEUROD1	1.38873			2-(4-amino-1-isopropyl-1H-pyrazolo[3,4-d]pyrimidin-3-yl)-1H-indol-5-ol	N/A
PTPN3	1.38824			Celf1	N/A
IND S1	1.38824			CLOCK	N/A
DOT1L	1.38824			KLC1	N/A
Collagen type IV	1.38824			ARHGAP31	N/A
selenomethylselenocysteine	1.38824			dextran	N/A
LGR5	1.38824			MKNK1	0
levothyroxine	0			MTTP	N/A
miR-5700 (miRNAs w/seed AAUGCAU)	0			n-nitrosomethylbenzylamine	N/A
ZNF217	0			orlistat	N/A
IGF2R	0			FOLR1	N/A
PACS1	0			miR-579-3p (and other miRNAs w/seed UCAUUUG)	N/A
LAMP2	0			miR-5700 (miRNAs w/seed AAUGCAU)	N/A
miricorilant	0			HOTAIRM1	N/A
alloxan	0			SMG6	N/A
LINC01139	0			miR-452-5p (and other miRNAs w/seed ACUGUUU)	0
GPR183	0			IC261	N/A
10,12-tricosadiynoic acid	0			IGFBP1	N/A
PCBP2	0			SFPQ	N/A
ATF5	0			TGFBR	N/A
FRMD6	0			clozapine	N/A
6-amino-4-(4-phenoxyphenylethylamino)quinazoline	0			ezetimibe	N/A
L-type Calcium Channel	0			ERVW-1	N/A
geranylgeranylacetone	0			DRAP1	N/A
IL10RA	1.37958			3K3A-APC protein	N/A
miR-1953 (and other miRNAs w/seed GGGAAAG)	0			miR-488-5p (miRNAs w/seed CCAGAUA)	N/A
2-(4-amino-1-isopropyl-1H-pyrazolo[3,4-d]pyrimidin-3-yl)-1H-indol-5-ol	0			MLLT11	N/A
lithium chloride	1.37839			Cu2+	N/A
gemfibrozil	0			NBEAL2	N/A
miR-19b-1-5p (and other miRNAs w/seed GUUUUGC)	0			SCGB3A2	N/A
miR-6846-5p (and other miRNAs w/seed GGGGGCU)	1.37752			NDUFAF3	N/A
CFTR	1.37516			GPBP1	N/A
NEDD9	1.37516			iopanoic acid	N/A
miR-4679 (miRNAs w/seed CUGUGAU)	1.37516			PLD1	N/A
miR-6877-5p (miRNAs w/seed GGGCCGA)	0			APBB1	N/A
miR-5584-3p (miRNAs w/seed AGUUCUU)	1.36802			ammonium chloride	N/A
LGR4	1.36802			PLN	N/A
arundic acid	1.36259			SMARCC2	N/A
RPL10	1.36259			diflunisal	N/A
(S)-duloxetine	1.36259			TRPC4AP	N/A
pinacidil	1.36259			(3E)-1-[(1S)-1-(4-fluorophenyl)ethyl]-3-[[3-methoxy-4-(4-methylimidazol-1-yl)phenyl]methylidene]piperidin-2-one	N/A
RECQL	1.36259			FAM3B	N/A
(6S)-hydroxyhyoscyamine	1.36259			PAX3	N/A
cerebroside 3-sulfate	1.36259			MAPK10	N/A
umbralisib	1.36259			miR-3680-3p (miRNAs w/seed UUUGCAU)	N/A
BB-2116	1.36259			CLUH	N/A
BIN1	1.36259			polyamines	N/A
SYNPO	1.36259			miR-1277-3p (and other miRNAs w/seed ACGUAGA)	N/A
Abl1/2	1.36259			REST	N/A
E64	1.36259			PYDC2	N/A
MitoBloCK-6	1.36259			ZNF143	N/A
salsalate	1.36259			(6E,8Z,11Z,14Z)-(5S)-5-hydroperoxyeicosa-6,8,11,14-tetraenoic acid	N/A
Pdi	1.36259			22-hydroxycholesterol	N/A
Esr1-Estrogen-Sp1	1.36259			MKNK2	N/A
AZD-1208	1.36259			MID1	N/A
EXOC3L1	1.36259			CLN5	N/A
Laminin (family)	1.36259			VRK2	N/A
PPP1R1A	1.36259			C4A/C4B	N/A
glyphosate	1.36259			IRS1	N/A
Manf	1.36259			ingenol mebutate	N/A
arginine butyrate	1.36259			Ku	N/A
2,5-di-tert-butylhydroquinone	1.36259			miR-545-5p (miRNAs w/seed CAGUAAA)	N/A
3-hydroxybutyrate arginate	1.36259			SH3GLB1	N/A
(E)-1-(2-nitrovinyl)naphthalene	1.36259			proteasome inhibitor PSI	N/A
ITGBL1	1.36259			miR-211-3p (miRNAs w/seed CAGGGAC)	N/A
SA 4503	1.36259			HNRNPM	N/A
PDIA6	1.36259			ADRB1	N/A
EDEM1	1.36259			hydroxypropyl-beta-cyclodextrin	N/A
TRIM41	1.36259			alpha-amanitin	N/A
SDF4	1.36259			HTATIP2	N/A
SLC11A2	1.36259			ZNF202	N/A
methoxyacetic acid	1.36259			(+)-catechin	N/A
CSNK1E	1.36259			DNMT3L	N/A
polyhydroxyethyl methacrylate	1.36259			ADAM15	N/A
4-hydroxyphenylmethylene hydantoin	1.36259			CR1L	N/A
TUBB1	1.36259			BAG4	N/A
Integrin alpha 4 beta 1	1.36259			DSC2	N/A
IGF2BP3	1.36259			nexrutine	N/A
glycosylated somatostatin derivative smsDX	1.36259			HAO1	N/A
TH17 Cytokine	1.36259			azetidyl-2-carboxylic acid	N/A
COL7A1	1.36259			Ly6a (includes others)	N/A
proTAME	1.36259			N-butyryl arginine	N/A
4-ethylsulfanylphenylmethylene hydantoin	1.36259			Sos	N/A
FKHR	1.36259			HM13	N/A
PRMT8	1.36259			ECE1	N/A
NDUFAF3	1.36259			24-hydroxycholesterol	N/A
iopanoic acid	1.36259			gemcabene	N/A
MKNK2	1.36259			miR-6826-5p (miRNAs w/seed CAAUAGG)	N/A
HAO1	1.36259			24(S),25-epoxycholesterol	N/A
Ly6a (includes others)	1.36259			CRANAD-17	N/A
N-butyryl arginine	1.36259			ABCA2	N/A
ECE1	1.36259			GSK-2606414	N/A
INPP1	1.36259			NFE2L1	N/A
dinitrophenyl R group	1.36259			DBI	N/A
(E)-9-(2-nitrovinyl)anthracene	1.36259			KAT5	N/A
YY1AP1	1.36259			WASF1	N/A
Stat1-Stat3	1.36259			ATP7B	N/A
acacetin	1.36259			INPP1	N/A
Beta Secretase	1.36259			EHD4	N/A
SNRNP70	1.36259			iso-alpha acid	N/A
CNDP2	1.36259			CHF 5074	N/A
GNG2	1.36259			AP4E1	N/A
miR-6730-3p (miRNAs w/seed CUGACAC)	1.36027			SPZ1	N/A
homocysteine	1.36027			hydrocortisone phosphate	N/A
garcinol	1.36027			RER1	N/A
miR-203b-5p (and other miRNAs w/seed AGUGGUC)	1.36027			ALKBH5	N/A
miR-6729-3p (miRNAs w/seed CAUCCCC)	1.35823			miR-1283 (miRNAs w/seed CUACAAA)	N/A
IFI16	0			BMP1	N/A
miR-1237-5p (and other miRNAs w/seed GGGGGCG)	1.35758			LMNB1	N/A
ARNT	1.3545			bryostatin 1	N/A
CDKN1B	1.3545			miR-6870-3p (miRNAs w/seed CUCAUCC)	N/A
miR-17-3p (and other miRNAs w/seed CUGCAGU)	1.3545			SVIL	N/A
edaravone	1.35287			AP2A1	N/A
Cbp/p300	1.35287			RTN1	N/A
pifithrin alpha	1.35287			CGA	0
SPHK2	1.35287			ERH	N/A
CYP2J2	1.35287			C4BP	N/A
FAM3B	1.35287			N-retinylidene-N-retinylethanolamine	N/A
HTATIP2	1.35287			dinitrophenyl R group	N/A
ESRRA	0			mir-515	N/A
Ap1	1.34823			(E)-9-(2-nitrovinyl)anthracene	N/A
brefeldin A	1.34778			l-asparaginase	N/A
U73122	1.34778			YY1AP1	N/A
COL18A1	1.34559			chitosan oligosaccharide	N/A
miR-3547 (and other miRNAs w/seed GAGCACC)	0			KDM5A	0
ZFP57	0			ITGB8	N/A
miR-3655 (miRNAs w/seed CUUGUCG)	0			2-[[4-[(e)-styryl]phenoxy]methyl]oxirane	N/A
PARP	0			immethridine	N/A
CTNNB1	1.33954			RABL6	N/A
CXCL8	1.33113			SMYD1	N/A
cyclophosphamide	1.33113			Stat1-Stat3	N/A
miR-646 (miRNAs w/seed AGCAGCU)	1.33112			ARHGDIG	N/A
USF1	0			acacetin	N/A
nelfinavir	0			Beta Secretase	N/A
miR-211-3p (miRNAs w/seed CAGGGAC)	0			SCYL2	N/A
miR-1292-3p (miRNAs w/seed CGCGCCC)	0			pyrimidin-2-one beta-ribofuranoside	N/A
nitric oxide	1.32847			TGFB3	0
raloxifene	1.32847			SNRNP70	N/A
miR-708-5p (and other miRNAs w/seed AGGAGCU)	1.31962			CNDP2	N/A
HOXA13	1.31922			A130040M12Rik	N/A
betamethasone	1.31922			SAC3D1	N/A
Endothelin	1.31922			miR-1292-3p (miRNAs w/seed CGCGCCC)	N/A
linalool	1.31922			14,15-epoxyeicosatrienoic acid	N/A
DRAP1	1.31922			triamcinolone	N/A
ADRB1	1.31922			ristocetin	N/A
miR-3185 (miRNAs w/seed GAAGAAG)	1.31688			RAB1B	0
n-nitrosomethylbenzylamine	0			glucosamine	N/A
HSPA5	1.30867			ZNF217	N/A
FGF10	1.30867			LGALS3BP	N/A
cytochalasin D	1.30867			SEL1L	N/A
trientine	0			GNG2	N/A
CTNNBIP1	0			1,2,3,4,6,7,8-heptachlorodibenzofuran	N/A
FMN2	0			NCEH1	N/A
3,4,3',4'-tetrachlorobiphenyl	0			PHIP	N/A
LMO4	0			SP4	N/A
LAMTOR1	0			geranylgeranylacetone	N/A
LY-2510924	0			sphingosine kinase inhibitor V	N/A
L-histidine	0			MARCHF5	N/A
genistein	1.30419			L-methionine	N/A
miR-6880-3p (miRNAs w/seed CGCCUUC)	1.30283			LY2811376	N/A
AGN194204	1.30158			Hif1	N/A

## Sheet: Dis & Biof
© 2000-2021 QIAGEN. All rights reserved.				© 2000-2021 QIAGEN. All rights reserved.
	p values				Z Score
Diseases and Bio Functions	HK SA/PRGF			Diseases and Bio Functions	HK SA/PRGF
Non-melanoma solid tumor	29.8972			Protein kinase cascade	2.53
Nonhematologic malignant neoplasm	26.4409			Synthesis of protein	1.556
Extracranial solid tumor	25.5601			Metabolism of protein	1.933
Carcinoma	24.3767			Organismal death	-2.469
Non-hematological solid tumor	29.9576			Inflammation of organ	-1.521
Intraabdominal organ tumor	21.8941			Outgrowth of cells	3.105
Metabolism of protein	20.7205			Microtubule dynamics	2.125
Head and neck tumor	19.9121			Organization of cytoskeleton	2.71
Abdominal neoplasm	21.2536			Cancer of cells	0.862
Solid tumor	27.4227			Engulfment of cells	2.835
Formation of solid tumor	17.436			Cell proliferation of ovarian cancer cell lines	-2.762
Adenocarcinoma	18.919			Organization of cytoplasm	2.71
Abdominal carcinoma	19.2625			Coagulation of blood	1.953
Malignant solid tumor	25.2277			Activation of cells	2.68
Abdominal cancer	18.8162			Viral Infection	-0.474
Epithelial neoplasm	24.9214			Immune response of cells	2.598
Digestive system cancer	18.3035			Apoptosis of carcinoma cell lines	-0.006
Head and neck cancer	16.897			Neuritogenesis	1.794
Digestive organ tumor	17.7158			Degranulation of cells	2.561
Necrosis	20.1962			Degranulation	2.416
Abdominal adenocarcinoma	17.2457			Cell movement of fibroblast cell lines	2.405
Gastrointestinal tract cancer	17.0027			Degranulation of phagocytes	2.39
Incidence of tumor	17.8777			Degranulation of myeloid cells	2.39
Head and neck carcinoma	16.3719			Endocytosis	2.387
Tumorigenesis of epithelial neoplasm	17.2761			Adenocarcinoma	0.351
Frequency of tumor	17.3056			Growth of neurites	2.302
Gastrointestinal carcinoma	16.2459			Development of neurons	2.283
Development of carcinoma	16.7519			Binding of blood cells	2.221
Neck neoplasm	14.0012			Cell death of neuroblastoma cell lines	2.22
Viral Infection	16.7019			Cell movement of fibroblasts	1.929
Genitourinary tumor	14.19			Coagulation	2.183
Cancer of secretory structure	13.472			Secretion of molecule	2.152
Thyroid carcinoma	13.4841			Inflammation of body cavity	N/A
Endocrine cancer	13.1998			Inflammation of respiratory system component	-0.453
Apoptosis	15.4064			Cell movement	2.038
Degranulation	15.9317			Adhesion of blood cells	2.007
Malignant neoplasm of large intestine	12.1526			Neoplasia of cells	0.798
Catabolism of protein	14.3754			M phase	1.989
Endocrine carcinoma	12.9487			Non-melanoma solid tumor	0.18
Gastrointestinal adenocarcinoma	12.1216			Cell death of embryonic cell lines	-1.983
Large intestine adenocarcinoma	11.1974			Invasion of tumor cell lines	1.978
Malignant genitourinary solid tumor	12.2905			Adhesion of immune cells	1.974
Anogenital cancer	11.7475			Migration of fibroblasts	1.731
Development of malignant tumor	16.4582			Formation of cellular protrusions	1.886
Organismal death	10.9068			Cell movement of myeloid cells	1.886
Liver lesion	8.92018			Aggregation of cells	1.863
Degranulation of cells	15.4357			Cell movement of connective tissue cells	1.851
Pelvic tumor	12.0939			Apoptosis of embryonic cell lines	-1.826
Cell death of tumor cell lines	12.2941			Migration of cells	1.762
Mature B cell malignant tumor	10.4387			Cellular homeostasis	1.752
Hematologic cancer	8.66056			Lymphatic system tumor	-1.709
Neoplasia of blood cells	8.43624			Migration of granulocytes	N/A
Myeloid or lymphoid neoplasm	8.55754			Activation of fibroblasts	1.673
Degranulation of neutrophils	14.6192			Cell movement of breast cell lines	1.671
Breast or gynecological cancer	10.81			Bleeding	-1.66
Cell proliferation of tumor cell lines	11.7706			Cancer	N/A
Nonpituitary endocrine tumor	14.3467			Migration of connective tissue cells	1.659
Endocrine gland tumor	14.2649			Cell death of fibroblast cell lines	-1.626
Organization of cytoskeleton	10.7925			Invasion of breast cancer cell lines	1.607
Breast or colorectal cancer	10.6856			Migration of melanoma cell lines	1.598
Infection by RNA virus	14.0665			Cell movement of phagocytes	1.551
Genital tumor	10.8394			Fatty acid metabolism	1.542
Degranulation of phagocytes	13.8685			Concentration of lipid	1.533
Cell survival	13.6859			Atherosclerosis	1.522
Degranulation of myeloid cells	13.6327			Occlusion of artery	1.522
Liver tumor	7.56084			Arteriosclerosis	1.522
Thyroid gland tumor	13.5136			Necrosis	-0.904
Lymphoreticular neoplasm	6.31366			Quantity of cells	1.507
Genitourinary carcinoma	8.73845			Advanced malignant tumor	1.485
Pelvic cancer	10.1289			Phosphorylation of protein	0.41
Microtubule dynamics	10.3746			Cell proliferation of carcinoma cell lines	0.647
Neoplasia of leukocytes	8.14845			Interaction of fibroblasts	-1.437
Neoplasia of cells	7.96847			Response of tumor cell lines	1.426
Organization of cytoplasm	13.0332			Incidence of tumor	-0.479
Organization of organelle	10.7153			Migration of neutrophils	N/A
B cell cancer	8.43779			Cellular infiltration	1.387
Tumorigenesis of lymphocytes	7.81035			Formation of solid tumor	-0.407
Lymphoma	7.48406			Invasive tumor	1.358
Mature B-cell neoplasm	8.35302			Metastasis	1.358
Plasma cell neoplasm	9.90002			Nonhematologic malignant neoplasm	0.348
Lymphocytic cancer	7.91404			Inflammation of lung	N/A
Mature lymphocytic neoplasm	7.65186			Rheumatic Disease	1.333
Lymphocytic neoplasm	7.88543			Cell death of connective tissue cells	-0.947
Mammary tumor	9.94072			Benign lesion	1.311
Invasion of cells	12.1187			Synthesis of cholesterol	-1.309
Genital tract cancer	9.05304			Apoptosis	-1.02
Cell viability	11.9289			Advanced extracranial solid tumor	1.294
Large intestine carcinoma	11.735			Advanced lung cancer	1.294
Female genital neoplasm	8.97201			Frequency of tumor	-0.324
Apoptosis of tumor cell lines	9.28482			Autophagy	1.268
B-cell neoplasm	7.41977			Glucose metabolism disorder	-1.254
Cell movement of fibroblasts	8.6225			Cancer of secretory structure	1.236
Non-Hodgkin lymphoma	7.19708			Breast or pancreatic cancer	1.236
Tumorigenesis of reproductive tract	8.74599			Hypersensitive reaction	-1.219
Cell movement of tumor cell lines	11.4644			Binding of fibroblasts	-1.2
Processing of RNA	4.96014			Accumulation of filaments	1.188
Interaction of tumor cell lines	11.4482			Vascularization	N/A
Cell movement	11.4417			Cell movement of monocytes	1.156
Pelvic carcinoma	7.91875			Leukocyte migration	1.135
Subcutaneous tumor	8.68197			Infection by coronavirus	-1.131
Benign connective or soft tissue neoplasm	8.39819			Allergy	-1.129
Breast cancer	8.83553			Cell movement of leukocytes	1.099
Colorectal cancer	8.69917			Transport of molecule	1.099
Protein kinase cascade	6.82048			Adhesion of tumor cell lines	1.091
Migration of cells	11.0214			Replication of Influenza A virus	-1.083
Low-grade lymphoma	7.78494			Interaction of tumor cell lines	1.082
Plasma cell dyscrasia	8.36343			Neurological signs	1.076
Uterine leiomyoma	8.17161			Catabolism of protein	0.943
Connective or soft tissue tumor	8.31647			Tumorigenesis of epithelial neoplasm	-0.099
Nervous system neoplasm	6.391			Storage of cholesterol	N/A
Binding of tumor cell lines	10.5581			Organization of organelle	-1.067
Female genital tract cancer	7.77463			Invasion of malignant tumor	1.066
Development of genital tumor	7.68189			Cell proliferation of tumor cell lines	-0.758
Development of adenocarcinoma	7.49998			Development of epithelial tissue	-1.063
Development of digestive organ tumor	10.3777			Hemostasis	1.054
Hepatobiliary system cancer	6.49322			Cell movement of melanoma cell lines	1.034
Cell viability of tumor cell lines	10.1428			Fragmentation of Golgi apparatus	1.028
Neuromuscular disease	10.1126			Interphase	1.016
B-cell non-Hodgkin lymphoma	6.99445			Carcinoma	0.01
Uterine smooth muscle tumor	9.88915			Brain tumor	-1
Uterine tumor	6.98251			Tumorigenesis of lymphocytes	-1
Genitourinary adenocarcinoma	6.3965			Lymphocytic neoplasm	-1
Adhesion of tumor cell lines	9.81225			Lymphocytic cancer	-1
Cell movement of connective tissue cells	9.72746			Hematologic cancer of cells	-1
Invasion of tumor cell lines	9.62592			Lymphoma	-1
Cancer of cells	5.71754			Head and neck tumor	-1
Central nervous system solid tumor	6.2209			Development of digestive organ tumor	-0.994
Multiple cancers	9.56558			Cell movement of tumor cell lines	0.989
Brain tumor	5.9042			Migration of tumor cell lines	0.985
Hereditary myopathy	9.53491			Development of carcinoma	-0.421
Progressive neurological disorder	6.59588			Congenital neurological disorder	N/A
Cell death of cervical cancer cell lines	6.8174			Invasion of tumor cells	0.969
Transport of protein	9.46245			Replication of RNA virus	-0.957
Infection of embryonic cell lines	9.44878			Metabolism of reactive oxygen species	0.956
Cell proliferation of carcinoma cell lines	7.29695			Progression of tumor	0.956
Central nervous system cancer	6.35183			Binding of tumor cell lines	0.949
Hepatobiliary carcinoma	5.21674			Abdominal neoplasm	0.151
Cell movement of breast cancer cell lines	9.38669			Pancreatobiliary tumor	0.922
Colon cancer	7.1083			Pancreatic tumor	0.922
Hematologic cancer of cells	4.81661			Lymphoreticular neoplasm	-0.896
Dermatomyositis	6.53398			Metastasis of cells	0.891
Familial encephalopathy	9.14609			Invasion of cells	0.888
Liver carcinoma	4.94046			Cell death of tumor cells	0.887
Anemia	6.35057			Apoptosis of colorectal cancer cell lines	0.884
Cell death of tumor	9.10282			Translation	0.87
Synthesis of protein	6.51817			HIV infection	0.864
Transport of molecule	9.0105			Infection by HIV-1	0.864
Non-small cell lung carcinoma	6.71907			Mammary tumor	0.863
Cancer	0			Neoplasia of leukocytes	-0.849
Glioma cancer	6.01027			Extraadrenal retroperitoneal tumor	0.843
Benign solid tumor	6.81009			Fusion of cellular membrane	0.832
Cell death of cancer cells	8.9308			Genitourinary tumor	0.823
Infection of cells	8.91692			Hematologic cancer	-0.816
Hematopoietic neoplasm	8.91355			Inflammatory response	0.808
Motor dysfunction or movement disorder	8.9094			Aggregation of blood cells	0.801
Cancer of head	5.65787			Formation of filopodia	0.795
Cell death of tumor cells	8.81862			Apoptosis of neurons	-0.787
Vascular lesion	5.18836			Development of body trunk	0.779
Smooth muscle tumor	8.76412			Formation of actin filaments	0.77
Progressive encephalopathy	6.40574			Vasculogenesis	-0.766
Pelvic adenocarcinoma	5.97862			Replication of virus	-0.751
Movement Disorders	8.72811			Remodeling of actin filaments	0.747
Waldenström macroglobulinemia	8.7211			Hepatic injury	N/A
Emery-Dreifuss muscular dystrophy	8.71599			Glioma	0.747
Disorder of basal ganglia	8.65288			Infection of embryonic cell lines	0.73
Migration of breast cancer cell lines	8.5237			Malignant neoplasm of retroperitoneum	0.73
Breast or ovarian cancer	8.51053			Storage of lipid	N/A
HIV infection	8.40755			Cell viability of colorectal cancer cell lines	0.71
Colorectal tumor	8.38323			Cell death of tumor	0.708
Breast or pancreatic cancer	8.37433			Cell survival	0.696
Cell spreading	8.37171			Chemotaxis	0.695
Brain glioma	5.18181			Endothelial cell development	-0.693
Oxidative stress	5.05292			Perinatal death	N/A
Progressive myopathy	8.10362			Cell viability	0.665
Uterine carcinoma	5.09318			Visceral metastasis	0.664
Inflammation of respiratory system component	4.33109			Repair of DNA	N/A
Migration of tumor cell lines	8.00398			Cell death of cervical cancer cell lines	-0.304
Adhesion of connective tissue cells	7.98767			Hematopoietic neoplasm	-0.647
Formation of cellular protrusions	7.96652			Fusion of vesicles	0.63
Cell death of connective tissue cells	4.51939			Infection of epithelial cell lines	0.617
Endometrial cancer	5.10585			Infection of kidney cell lines	0.617
Development of cytoplasm	7.85162			Neuronal cell death	-0.613
Infection by coronavirus	7.83208			Translation of protein	0.606
Cell movement of endothelial cells	7.82877			Invasion of tumor	0.602
Lymphatic system tumor	7.79513			Homing of tumor cell lines	-0.601
Migration of fibroblasts	4.99875			Cell cycle progression	N/A
Cell death of cerebral cortex cells	5.32487			Movement of vascular endothelial cells	-0.59
Fibrous tissue tumor	4.93209			Solid tumor	0.574
Angiogenesis	7.66681			Liver lesion	-0.453
Benign pelvic disease	7.65735			Aggregation of blood platelets	0.562
Apoptosis of embryoblast	5.12635			Cell death of cancer cells	0.559
Vasculogenesis	7.60424			Extracranial solid tumor	0.436
Infection of epithelial cell lines	7.58517			Cell death of tumor cell lines	0.285
Organization of filaments	4.65513			Binding of endothelial cells	0.54
COVID-19	7.52437			Apoptosis of fibroblasts	N/A
Neuritogenesis	5.30607			Apoptosis of connective tissue cells	N/A
Muscle tumor	7.4536			Skin lesion	-0.524
Synthesis of cholesterol	4.50608			Branching of cells	0.517
Inflammation of organ	5.13285			Cell spreading	0.504
Coagulation of blood	5.18836			Necrosis of prostate cancer cell lines	N/A
Fibrogenesis	7.35304			Oxidative stress	0.479
Infection of kidney cell lines	7.34954			Development of adenocarcinoma	-0.478
Formation of filaments	7.34783			Malignant solid tumor	0.474
Advanced malignant tumor	7.30479			Homing of cells	0.473
Severe COVID-19	7.30024			Cell death of cerebral cortex cells	-0.219
Apoptosis of carcinoma cell lines	4.9338			Proliferation of endothelial cells	-0.467
Cell proliferation of breast cancer cell lines	7.27218			Myeloid or lymphoid neoplasm	-0.447
Tumorigenesis of gastrointestinal tumor	7.249			Cell viability of embryonic stem cell lines	0.447
Formation of cytoskeleton	7.24097			Quantity of actin filaments	-0.447
Infection by HIV-1	7.19839			Progressive myopathy	-0.447
Female genital tract adenocarcinoma	4.92972			Transport of protein	0.447
Colon carcinoma	7.12374			Size of animal	N/A
Formation of actin bundles	7.08611			Export of molecule	N/A
Fibroma	4.49193			Neoplasia of blood cells	-0.391
Development of vasculature	7.05278			Liver tumor	0.389
B-cell lymphoma	7.02062			Apoptosis of tumor cell lines	0.109
Migration of endothelial cells	6.97022			Development of malignant tumor	-0.367
Activation of fibroblasts	4.3674			Survival of organism	-0.365
Phosphorylation of protein	4.47746			Cell death of colorectal cancer cell lines	0.36
Arteriosclerosis	6.93629			Migration of endothelial cells	0.354
Translation	6.90997			Size of body	N/A
Colorectal carcinoma	6.90442			Cell death of brain	-0.353
Lung adenocarcinoma	4.47157			Advanced malignant solid tumor	0.341
Malignant solid organ tumor	6.77807			Metastatic solid tumor	0.341
Neuronal cell death	6.76748			Metabolism of nucleotide	-0.34
Invasive tumor	6.71993			Shape change of fibroblast cell lines	0.339
Autism spectrum disorder or intellectual disability	4.43387			Colony formation	N/A
Binding of fibroblasts	4.4222			Transcription	N/A
Endocytosis	6.65454			Expression of protein	0.29
Homing of cells	6.62072			Infection of cells	0.289
Metastasis	6.60836			Hepatobiliary carcinoma	-0.277
Endothelial cell development	6.58074			Binding of extracellular matrix	-0.277
Cell proliferation of ovarian cancer cell lines	6.57141			Liver carcinoma	-0.277
Growth of tumor	6.54801			Infection by RNA virus	0.276
Upper gastrointestinal carcinoma	6.54742			Growth of tumor	0.267
Atherosclerosis	6.54505			Metabolism of nucleic acid component or derivative	0.262
Interphase	6.49193			Migration of breast cancer cell lines	0.262
Skin cancer	6.49129			Digestive organ tumor	0.254
Advanced malignant solid tumor	6.43023			Apoptosis of cerebral cortex cells	N/A
Colorectal adenocarcinoma	6.402			Lung tumor	0.239
Skin lesion	6.35671			Respiratory system tumor	0.239
Engulfment of cells	6.35645			Cell death of brain cells	-0.237
Cell death of embryonic cell lines	6.34695			Adhesion of connective tissue cells	0.22
Colon adenocarcinoma	6.32727			Metabolism of sterol	-0.218
Degranulation of blood platelets	6.31577			Formation of phagosomes	0.216
Metastatic solid tumor	6.24965			Cell viability of tumor cell lines	0.213
Occlusion of artery	6.17236			Cell movement of breast cancer cell lines	-0.211
Liver cancer	6.16284			Lung cancer	-0.209
Upper gastrointestinal tract cancer	6.1552			Development of vasculature	-0.208
Cell death of osteosarcoma cells	6.14281			Angiogenesis	-0.208
Rheumatic Disease	6.13909			Binding of leukemia cell lines	-0.199
Invasion of tumor	6.12745			Apoptosis of brain cells	N/A
Transport of vesicles	6.08257			Nonsquamous non-small cell lung carcinoma	-0.152
Thyroid cancer	0			Non-small cell lung carcinoma	-0.152
Diabetes mellitus	6.06774			Apoptosis of kidney cells	N/A
Systemic autoimmune syndrome	6.02797			Interphase of embryonic cell lines	0.152
Apoptosis of embryonic cell lines	5.98657			Lung adenocarcinoma	-0.152
Translation of protein	5.98276			Cell movement of endothelial cells	-0.146
Aggregation of cells	5.94237			Benign solid tumor	0.14
Formation of phagosomes	5.93122			Cell death of fibroblasts	N/A
Dystrophy of muscle	5.90149			Abdominal carcinoma	0.137
Metabolism of nucleic acid component or derivative	5.89558			Cell death of carcinoma cell lines	-0.131
Autophagy	5.85356			Formation of filaments	0.13
Juvenile dermatomyositis	5.84559			Fibrogenesis	0.13
Activation of cells	5.82906			Efflux of cholesterol	N/A
Replication of virus	5.8221			Cell death of cortical neurons	-0.108
M phase	5.81915			Cell proliferation of breast cancer cell lines	0.106
Storage of cholesterol	0			Mitosis	N/A
Cell death of central nervous system cells	5.80942			Cell death of central nervous system cells	-0.104
Non-colon gastrointestinal cancer	5.79658			Hepatobiliary system cancer	0.102
Chemotaxis	5.77017			Liver cancer	0.102
Extraadrenal retroperitoneal tumor	5.76808			Interaction of leukemia cell lines	0.082
Pancreatobiliary tumor	5.74			Motor dysfunction or movement disorder	0.065
Glioma	5.7353			Elongation of filaments	0.063
Uterine cancer	5.65793			Intraabdominal organ tumor	0.059
Autosomal dominant myopathy	5.65601			Nervous system neoplasm	-0.053
Psoriasis	5.64601			Non-hematological solid tumor	0.052
Pancreatic cancer	5.63554			Hydrolysis of nucleotide	0.05
Childhood central nervous system tumor	5.62862			Digestive system cancer	0.037
Malignant neoplasm of retroperitoneum	5.62592			Epithelial neoplasm	0.034
Autosomal dominant Emery-Dreifuss muscular dystrophy	5.61618			Development of cytoplasm	0.029
Adhesion of immune cells	5.6159			Formation of cytoskeleton	0.029
Coagulation	5.57533			Movement Disorders	-0.018
Glucose metabolism disorder	5.57415			Central nervous system solid tumor	0.011
Cell movement of phagocytes	5.57139			Urinary tract tumor	N/A
Mature B-cell lymphoma	5.56664			Transcription of DNA	N/A
Cell movement of leukocytes	5.55879			Complement component C4A deficiency	N/A
Morphology of cytoskeleton	5.55409			Interconversion of NAD+	N/A
Formation of microfilaments	5.54039			Familial combined hyperlipidemia	N/A
Rearrangement of actin bundles	5.54039			Abnormal morphology of glomerular capillary	N/A
Alopecia of epidermis	5.54039			Low-grade lymphoma	N/A
Degradation of hydrogen peroxide	5.53568			Chronic kidney disease	N/A
Endometrium tumor	5.53363			Primary tumor	N/A
Organization of extracellular matrix	5.51111			Cardiofaciocutaneous syndrome type 3	N/A
Relapsed metastatic KRAS mutation positive non-small-cell lung cancer	5.50993			Pelvic carcinoma	N/A
Transport of transport vesicles	5.50993			Abnormal morphology of head	N/A
Stage I-IV non-small cell lung cancer	5.49169			Abnormal morphology of lens fiber cells	N/A
Adhesion of blood cells	5.47779			Hypertrophy of diencephalon	N/A
Expression of protein	5.46547			Anaplastic astrocytoma	N/A
Invasive breast cancer	5.45088			Stage I-IV non-small cell lung cancer	N/A
Cell death of brain	5.44395			Ullrich congenital muscular dystrophy	N/A
Migration of melanoma cell lines	5.43524			B-cell lymphoma	N/A
Benign lesion	5.43285			Endometrial adenocarcinoma	N/A
Stage IIIB-IV non-small cell lung cancer	5.42488			Serous adenocarcinoma	N/A
Advanced stage carcinoma	5.42027			Formation of microfilaments	N/A
Apoptosis of colorectal cancer cell lines	5.40776			Breast or colorectal cancer	N/A
Melanoma	5.39765			Quantity of type II pneumocytes	N/A
Interphase of embryonic cell lines	5.38895			Effacement of pedicels	N/A
Low grade invasive serous ovarian carcinoma	5.37371			Colorectal adenocarcinoma	N/A
Invasive serous surface papillary ovarian carcinoma	5.37371			Inactivation of epinephrine	N/A
Low grade brain glioma	5.37371			Abnormal morphology of liver	N/A
Low grade ovarian serous micropapillary carcinoma	5.37371			Dissociation of mitochondrial outer membrane	N/A
Low grade invasive peritoneal serous micropapillary adenocarcinoma	5.37371			Hereditary sensory neuropathy type ID	N/A
Grade 1 invasive serous peritoneal adenocarcinoma	5.37371			Size of cells	N/A
Grade 1 invasive serous ovarian carcinoma	5.37371			Progressive neuromuscular disease	N/A
Tauopathy	5.36199			Ploidy of tumor cell lines	N/A
Advanced lung cancer	5.34162			Enlargement of lymphoid organ	N/A
Advanced extracranial solid tumor	5.33246			Ploidy of fibrosarcoma cell lines	N/A
Cell death of brain cells	5.32966			Pancreatic carcinoma	N/A
Cell movement of melanoma cell lines	5.32688			Uterine carcinoma	N/A
Binding of endothelial cells	5.29744			Autosomal dominant myopathy	N/A
Papillary adenocarcinoma	5.29281			Quantity of dendrites	N/A
Lung tumor	5.28903			Activation of superior temporal gyrus	N/A
Interaction of fibroblasts	5.28721			Endometrial cancer	N/A
Stage II cancer	5.27096			Morphology of cytoskeleton	N/A
Urinary tract tumor	5.25667			Psoriasis	N/A
Inflammation of muscle	5.25408			Association of fibroblasts	N/A
Primary adenocarcinoma	5.24987			Apoptosis of tubular cells	N/A
Elongation of filaments	5.24618			Infectious lung disease	N/A
Morphology of nervous system	5.24438			Melanoma	N/A
Cell death of colorectal cancer cell lines	5.24424			Malignant solid organ tumor	N/A
Pancreatic tumor	5.24215			Degradation of hydrogen peroxide	N/A
Pelvic serous carcinoma	5.24154			Gene rearrangement positive acute lymphoblastic leukemia	N/A
Female genital tract serous carcinoma	5.24154			Atherosclerosis of aortic sinus	N/A
Cell death of carcinoma cell lines	5.23512			Low grade invasive serous ovarian carcinoma	N/A
Progression of tumor	5.23447			Deformation of forebrain	N/A
Stage IV malignant tumor	5.20648			Interconversion of nucleotide	N/A
Fatty acid metabolism	5.20464			Mild growth failure	N/A
Inflammatory response	5.1645			Bone marrow cancer	N/A
Migration of connective tissue cells	5.15343			Esophageal squamous cell carcinoma	N/A
Cell movement of fibroblast cell lines	5.15343			Degeneration of embryoblast	N/A
Cutaneous melanoma	5.14778			Female genital neoplasm	N/A
Invasion of tumor cells	5.14204			Breast or gynecological cancer	N/A
Urinary tract cancer	5.11632			Binding of chondroitin sulfate proteoglycan	N/A
Anaplastic astrocytoma	5.11568			Papillary adenocarcinoma	N/A
Primary carcinoma	5.11262			Alzheimer disease or frontotemporal dementia	N/A
Brain metastasis	5.11211			Mitotic exit of somatic cells	N/A
Lung cancer	5.09681			Transport of vesicles	N/A
Hypersensitive reaction	5.08645			Cell saturation density of fibroblasts	N/A
Leukocyte migration	5.08287			Initiation of anaphase of keratinocytes	N/A
Refractory metastasis	5.06633			Invasive breast cancer	N/A
Enlargement of cells	5.04179			Progressive metastatic lung cancer	N/A
Splicing of RNA	0			Checkpoint control of ovarian cancer cells	N/A
Connective tissue tumor	5.02602			Aortic atherosclerosis	N/A
Binding of blood cells	5.02378			Refractory oropharyngeal candidiasis	N/A
Dementia	5.01711			Cognitive stability	N/A
Refractory advanced cancer	5.01559			Progressive neurological disorder	N/A
Metabolism of reactive oxygen species	4.99955			Quantity of endothelial cells	N/A
Hemostasis	4.98629			Rasmussen encephalitis	N/A
Replication of RNA virus	4.97996			Brain glioma	N/A
Alzheimer disease or frontotemporal dementia	4.97382			Immunodeficiency	N/A
Secretion of molecule	4.94282			Skin infection by Candida	N/A
Early breast cancer	4.93336			Preservation of cells	N/A
Cell death of fibroblast cell lines	4.92745			Visceromegaly	N/A
Prostatic tumor	4.92088			Primary immunodeficiency disorder	N/A
Apoptosis of neurons	4.91836			Uptake of green fluorescent protein	N/A
Advanced adenocarcinoma	4.9179			Dissociation of odontoblasts	N/A
Hydrolysis of nucleotide	4.90875			Stage II epithelial cancer	N/A
Cell death of neuroblastoma cell lines	4.90546			Drusenoid	N/A
Proliferation of endothelial cells	4.89483			Localization of phagosomes	N/A
Stage II breast cancer	4.89319			Bleeding of atherosclerotic lesion	N/A
Invasion of breast cancer cell lines	4.88192			Cellularity of atherosclerotic lesion	N/A
Ductal carcinoma	4.87661			Mucormycosis	N/A
Quantity of cells	4.86766			Abnormal morphology of bone	N/A
Processing of mRNA	0			Formation of vesicles	0
Concentration of lipid	4.85443			Cancer of head	N/A
Formation of filopodia	4.84509			Methylation of protein	N/A
Metabolism of purine nucleotide	4.82866			Oral candidiasis	N/A
Respiratory system tumor	4.82244			Malignant myeloid neoplasm	N/A
Cellular infiltration	4.81176			Processing of mRNA	N/A
Formation of actin filaments	4.79446			Atherosclerosis of aortic root	N/A
Development of epithelial tissue	4.79116			Retinitis pigmentosa type 70	N/A
Fragmentation of Golgi apparatus	4.7889			Acute leukemia	N/A
Growth of neurites	4.78032			Focal segmental glomerulosclerosis type 6	N/A
Cellularity of atherosclerotic lesion	0			Degranulation of neutrophils	N/A
Recurrent lymphocytic cancer	4.77309			Hyper-IgE syndrome	N/A
Interaction of leukemia cell lines	4.77259			Genital tract cancer	N/A
Lymphoproliferative disorder	0			Pelvic cancer	N/A
Burn	0			Severe sepsis	N/A
Cystadenocarcinoma	4.75104			Cognitive flexibility	N/A
Homing of tumor cell lines	4.73924			Sideroblastic anemia with B-cell immunodeficiency, periodic fevers, and developmental delay	N/A
Invasion of malignant tumor	4.72648			Gastrointestinal adenocarcinoma	N/A
Organization of cellular membrane	4.72495			Endometrial carcinoma	N/A
Bladder cancer	4.69961			Metastatic non-small cell lung carcinoma	N/A
Stage IV non-small cell lung carcinoma	4.6993			Hypertrophy of cardiomyocytes	N/A
Outgrowth of cells	4.69283			Small GTPase mediated signal transduction	N/A
Aggregation of blood cells	4.68925			Uterine cancer	N/A
Alzheimer disease	4.6862			Spondylometaepiphyseal dysplasia, short limb-hand type	N/A
Pancreatic carcinoma	4.68293			Ploidy of cells	N/A
Breast or ovarian carcinoma	4.68164			Obesity	N/A
Nonsquamous non-small cell lung carcinoma	4.67214			Recurrent cancer	N/A
Cellular homeostasis	4.67125			Stage I adenocarcinoma	N/A
Primary neoplasm	4.66813			Breast cancer	N/A
Development of body trunk	4.66796			Immunodeficiency 23	N/A
Stabilization of protein	4.66274			Infection by Pichia kudriavzevii	N/A
Stage I-II tumor	4.64405			Genitourinary adenocarcinoma	N/A
Breast carcinoma	4.64218			Curvature of head	N/A
Stage II epithelial cancer	4.64022			Abnormal morphology of lung	N/A
Organization of fibrils	4.64022			Thyroid gland tumor	N/A
Formation of vesicles	4.63646			Oral cavity carcinoma	N/A
Fusion of vesicles	4.63344			Tauopathy	N/A
Parkinsonism	4.63213			Advanced BRAF V600E mutation positive non-small cell lung cancer	N/A
Binding of extracellular matrix	4.62927			Lethal congenital contracture syndrome type 7	N/A
Metastatic non-small cell lung carcinoma	4.62422			Hyperpigmentation	N/A
Catabolism of hydrogen peroxide	4.61692			Atherogenesis	N/A
Male genital neoplasm	4.61582			Abnormal morphology of mesangial matrix	N/A
Stage I adenocarcinoma	4.59258			Invasive serous surface papillary ovarian carcinoma	N/A
Metabolism of nucleotide	4.58821			Breast carcinoma	N/A
Infiltration by connective tissue cells	4.57963			Peyronie disease	N/A
Response of tumor cell lines	4.57392			Endocrine gland tumor	N/A
Stage II-IV breast cancer	4.57359			Stage II-IV breast cancer	N/A
Stage IV non-squamous lung carcinoma	4.56937			Morphology of limb bone	N/A
Bleeding	4.55508			Size of tumor cell lines	N/A
Neurological signs	4.53028			Clearance of mesothelial cells	N/A
Stage IV solid tumor	4.52644			Stenosis of ureter	N/A
Immune response of cells	4.52636			Size of head	N/A
Huntington Disease	4.51931			Morphology of aortic valve	N/A
Progressive neuromuscular disease	4.50094			Connective tissue tumor	N/A
Advanced BRAF V600E mutation positive non-small cell lung cancer	4.50038			Primary neoplasm	N/A
Recurrent skin cancer	4.50038			Transport of Golgi vesicles	N/A
Metastatic BRAF V600E mutation positive non-small cell lung cancer	4.50038			Morphology of myelin sheath	N/A
Chronic pancreatitis	4.5			Polyploidy of cells	N/A
Refractory lymphocytic cancer	4.49193			Non-colon gastrointestinal cancer	N/A
Allergy	4.48968			Cerebral disorder	N/A
Stage IV epithelial cancer	4.4652			Dissociation of mitochondrial matrix	N/A
Cell death of cortical neurons	4.46238			Organization of actin filaments	N/A
Movement of vascular endothelial cells	4.45312			Cystadenocarcinoma	N/A
Grade 3 breast carcinoma	4.44541			Refractory lymphocytic cancer	N/A
Stage IB-II non-small cell lung cancer	4.44192			Fusariosis	N/A
Metabolism of dicarboxylic acid	4.44192			Upper gastrointestinal tract cancer	N/A
Cell movement of breast cell lines	4.4387			Cutaneous melanoma	N/A
Inflammation of lung	0			Stabilization of mRNA	N/A
Metastatic melanoma	4.43203			Adult form Niemann-Pick disease type C1	N/A
Stage IV advanced non-small cell lung carcinoma	4.4222			Reorganization of actin cytoskeleton	N/A
Quantity of actin filaments	4.4222			Schizophrenia	N/A
Branching of cells	4.41461			Quantity of ganglioside GM2	N/A
Advanced ovarian cancer	4.40881			Systemic autoimmune syndrome	N/A
Tubular adenocarcinoma	4.39224			Entry into cell cycle progression of fibrosarcoma cells	N/A
Survival of organism	4.38728			Severe psychological disorder	N/A
Advanced large cell lung carcinoma	4.38666			Limb defect	N/A
Hepatocellular carcinoma	0			Cataract disease	N/A
Acute lymphoblastic lymphoma	4.3674			Hepatocellular carcinoma	N/A
Prostate cancer	4.36507			Familial encephalopathy	N/A
Stage IV large cell lung carcinoma	4.36506			Organization of fibrils	N/A
Serous adenocarcinoma	4.36406			Cytostasis of brain cancer cell lines	N/A
Cell movement of myeloid cells	4.36007			Clearance of cholesterol	N/A
Stage I-III lung squamous cell carcinoma	4.32949			Organization of extracellular matrix	N/A
Progressive muscular dystrophy	4.32669			Hematuria	N/A
Cell viability of colorectal cancer cell lines	4.32669			Niemann-Pick disease, type D	N/A
Progressive metastatic lung cancer	4.31698			Inhibition of Escherichia coli 25922	N/A
Stabilization of mRNA	4.30964			Organization of cellular membrane	N/A
Rasmussen encephalitis	4.30862			Spindle checkpoint of cervical cancer cell lines	N/A
Oral cavity carcinoma	4.30802			Quantity of sphinganine	N/A
Quantity of asialo GM2 ganglioside	0			Quantity of asialo GM2 ganglioside	N/A
Pancreatic adenocarcinoma	4.29534			Pelvic adenocarcinoma	N/A
Esophageal squamous cell carcinoma	4.29292			Advanced serous ovarian adenocarcinoma	N/A
Stage I-II cancer	4.28988			Regrowth of fibroblast cell lines	N/A
Recurrent fallopian tube serous adenocarcinoma	4.28796			Pelvic serous carcinoma	N/A
Accumulation of filaments	4.28796			Methylation of epinephrine	N/A
Redistribution of lipid	4.28796			Quantity of thalamic cells	N/A
Fusion of cellular membrane	4.28289			Abnormal morphology of renal glomerulus	N/A
L group histiocytosis	4.28289			Stage IV non-small cell lung carcinoma	N/A
MLL translocation acute lymphocytic leukemia	4.28289			Chronic pancreatitis	N/A
Size of cells	4.27871			Mass of placenta	N/A
Gastro-esophageal carcinoma	4.27576			Advanced adenocarcinoma	N/A
Relapsed metastasis	4.27538			Stage IV epithelial cancer	N/A
Peritoneal carcinoma	4.27538			Apoptosis of preodontoblasts	N/A
Metabolism of sterol	4.273			Plexiform neurofibroma	N/A
Relapsed lymphocytic cancer	4.25955			Sea-blue histiocyte syndrome	N/A
Cell movement of monocytes	4.25347			Astrocytosis of brain	N/A
Breast adenocarcinoma	4.24057			Proliferation of ectomesenchymal cells	N/A
Morphology of nervous tissue	4.23482			Tongue carcinoma	N/A
Malignant neoplasm of male genital organ	4.22937			Low grade brain glioma	N/A
Binding of leukemia cell lines	4.22903			Cell death of osteosarcoma cells	0
High-risk neoplasia	4.22903			Malignant genitourinary solid tumor	N/A
Autosomal recessive myopathy	4.22281			Recurrent fallopian tube serous adenocarcinoma	N/A
Hepatitis B virus-related hepatocellular carcinoma	4.22259			Severe COVID-19	N/A
Unresectable recurrent non-small cell lung cancer	4.22259			Dementia	N/A
Invasive breast carcinoma	4.22028			Eosinophilia	N/A
Development of neurons	4.21997			Stage IV advanced non-small cell lung carcinoma	N/A
Gene rearrangement positive acute lymphoblastic leukemia	4.21585			Fibrous tissue tumor	N/A
Tongue carcinoma	4.21386			Progressive encephalopathy	N/A
Cell viability of embryonic stem cell lines	4.21386			Muscle tumor	N/A
Primary solid tumor	4.21242			Homeostasis of cholesterol	N/A
Recurrent cancer	4.20014			Genevieve type spondyloepimetaphyseal dysplasia	N/A
Primary tumor	4.19138			Elimination of dopamine	N/A
Remodeling of actin filaments	4.18859			Grade 3 breast carcinoma	N/A
Transport of Golgi vesicles	4.18859			Arrest in cell cycle progression of oocytes	N/A
Maintenance of intercellular junctions	4.18859			Morphology of cellular protrusions	N/A
Shape change of fibroblast cell lines	4.183			Autosomal dominant spastic paraplegia type 3	N/A
Advanced serous ovarian adenocarcinoma	4.18289			Relapsed lymphocytic cancer	N/A
Replication of Influenza A virus	4.18215			Acrocephalopolysyndactyly type II	N/A
Storage of lipid	0			Abnormality of limb	N/A
Metastatic KRAS mutation positive malignant solid tumor	4.17106			Vascular lesion	0
Mixed glioma	4.17106			Dystrophy of muscle	N/A
Advanced estrogen receptor positive breast cancer	4.17106			Primary atelectasis	N/A
Visceral metastasis	4.16002			Release of cholesterol	N/A
Aggregation of blood platelets	4.15465			Endometrium tumor	N/A
Morphology of cellular protrusions	4.15217			Autosomal dominant mental retardation type 44	N/A
Ductal breast carcinoma	4.15142			Metabolism of cellular protein	N/A
Stage I lung adenocarcinoma	4.14256			Morphology of limb	N/A
Metastasis of cells	4.13817			Metastatic KRAS mutation positive malignant solid tumor	N/A
Infectious lung disease	0			Conversion of L-proline	N/A
Diabetic foot ulcer disorder	0			Termination of spindle checkpoint of cervical cancer cell lines	N/A
Abnormal morphology of renal glomerulus	0			Autosomal dominant intellectual developmental disorder with macrocephaly type 63	N/A
Bethlem myopathy	0			Neuromuscular disease	N/A
Plexiform neurofibroma	0			Malignant neoplasm of large intestine	N/A
Cell death of fibroblasts	0			Head and neck carcinoma	N/A
Size of body	0			Lymphoproliferative disorder	N/A
Clearance of cholesterol	0			Atherosclerosis of carotid sinus	N/A
Lesioning of aorta	0			Methylation of isoproterenol	N/A
Splicing of mRNA	0			Quantity of vascular endothelial cells	N/A
Quantity of lung cells	0			Stenosis of spiral modiolar artery	N/A
Size of animal	0			Interdigital tinea pedis	N/A
Nerve sheath tumor	0			Prolonged psychosis	N/A
Abnormal morphology of digit	0			Uterine tumor	N/A
Transcription-coupled nucleotide-excision repair	0			Emery-Dreifuss muscular dystrophy	N/A
Accumulation of sphingomyelin	0			Quantity of lung cells	N/A
Severe sepsis	0			Plasma cell dyscrasia	N/A
Abnormal morphology of head	0			Morphogenesis of artery	N/A
Metabolism of cellular protein	0			Degranulation of blood platelets	N/A
Quantity of sphinganine	0			Grade 4 high grade glioma	N/A
Surface area of atherosclerotic lesion	0			Methylation of dopamine	N/A
Immunodeficiency	0			G1 phase of fibroblast cell lines	N/A
Abnormal morphology of kidney	0			Hepatitis B virus-related hepatocellular carcinoma	N/A
Grade 3-4 glioma cancer	0			Stage I-III lung squamous cell carcinoma	N/A
Apoptosis of connective tissue cells	0			Morphology of head	N/A
Abnormal morphology of respiratory system	0			Genitourinary carcinoma	N/A
Morphology of head	0			Breast adenocarcinoma	N/A
Ploidy of tumor cell lines	0			Refractory advanced cancer	N/A
Ullrich congenital muscular dystrophy	0			Hereditary antithrombin III deficiency	N/A
Peyronie disease	0			Large intestine carcinoma	N/A
Advanced Dupuytren contracture	0			Coffin-Siris syndrome type 5	N/A
Preservation of cells	0			Advanced Dupuytren contracture	N/A
Quantity of ganglioside GM2	0			Density of vasa vasorum	N/A
Catabolism of lipoprotein	0			Inflammation of muscle	N/A
M phase of fibroblasts	0			Chromoblastomycosis	N/A
Cerebral disorder	0			Aggressive prostate carcinoma	N/A
Leukemia	0			Ullrich congenital muscular dystrophy type 2	N/A
Efflux of cholesterol	0			Mature lymphocytic neoplasm	N/A
Hyper-IgE syndrome	0			Female genital tract cancer	N/A
Efflux of phosphatidylcholine	0			Expansion of tunica media	N/A
Malignant myeloid neoplasm	0			Benign pelvic disease	N/A
Development of neuroepithelial tumor	0			Huntington Disease	N/A
Bone marrow cancer	0			Relapsed metastasis	N/A
Atherosclerosis of aortic sinus	0			Grade 3-4 glioma cancer	N/A
Cleavage of embryo	0			Splicing of mRNA	N/A
Formation of fatty lesion	0			Morphology of nervous tissue	N/A
Atherosclerosis of aortic arch	0			Mature B cell malignant tumor	N/A
Morphology of myelin sheath	0			Childhood central nervous system tumor	N/A
Grade 4 high grade glioma	0			Infection by Herpesviridae	N/A
Grade 4 malignant glioma	0			Development of maxillary incisor	N/A
Grade 4 astrocytoma	0			Multinucleation of somatic cells	N/A
Brain astrocytoma	0			Acute lymphoblastic lymphoma	N/A
Abnormality of limb	0			Skin cancer	N/A
Quantity of ganglioside GM1	0			Mixed glioma	N/A
Necrosis of prostate cancer cell lines	0			Deformation of thalamus	N/A
Export of molecule	0			L group histiocytosis	N/A
Primary immunodeficiency disorder	0			Infection by Aspergillus	N/A
Brain cancer	0			Colorectal tumor	N/A
Apoptosis of fibroblasts	0			Surface area of atherosclerotic lesion	N/A
Entry into M phase	0			Kyphoscoliosis	N/A
Replication of mitochondrial DNA	0			Uterine smooth muscle tumor	N/A
Maturation of lung	0			Colorectal carcinoma	N/A
Obesity	0			Lesioning of aortic root	N/A
Quantity of endothelial cells	0			Catabolism of lipoprotein	N/A
Acute lung injury	0			Microfluidity of Plasma Membrane	N/A
Endometrial carcinoma	0			Lack of molar root	N/A
Deposition of lipid	0			Morphology of neurites	N/A
Familial combined hyperlipidemia	0			Infection by Fusarium	N/A
Quantity of type II pneumocytes	0			Deposition of lipid	N/A
Kyphoscoliosis	0			Warburg-Cinotti syndrome	N/A
Morphology of cardiac valve	0			Anemia	N/A
Apoptosis of brain cells	0			Myeloid leukemia	N/A
Apoptosis of tubular cells	0			Rearrangement of actin bundles	N/A
Release of cholesterol	0			Quantity of ganglioside GM3	N/A
Thickness of heart ventricle	0			Systemic infection by Candida	N/A
Excretion of cholesterol	0			Abnormal morphology of basement membrane	N/A
Contracture	0			Inactivation of norepinephrine	N/A
Homeostasis of cholesterol	0			Transport of endosomes	N/A
Schizophrenia	0			Stage II cancer	N/A
Organization of actin cytoskeleton	0			Abnormal morphology of kidney	N/A
Organization of actin filaments	0			Stage IV malignant tumor	N/A
Abnormal morphology of bone	0			Autosomal dominant Emery-Dreifuss muscular dystrophy	N/A
Apoptosis of kidney cells	0			Homeostasis of lipid	N/A
Size of tumor cell lines	0			Secretion of cholesterol	N/A
Abnormal morphology of nose	0			Relapsed metastatic KRAS mutation positive non-small-cell lung cancer	N/A
Cell cycle progression of neuroglia	0			Retinitis pigmentosa and erythrocytic microcytosis	N/A
Quantity of lactosylceramide	0			Recurrent skin cancer	N/A
Lung injury	0			Abnormal morphology of spiral modiolar artery	N/A
Vascularization	0			Tumorigenesis of gastrointestinal tumor	N/A
Development of lung tumor	0			Autosomal dominant mental retardation type 35	N/A
Chronic renal failure	0			Head and neck cancer	N/A
Metabolism of amino acid analogs	0			Storage of triacylglycerol	N/A
Morphology of neurites	0			Glioma cancer	N/A
Gliomatosis cerebri	0			Hypertrophy of mesencephalon	N/A
Hereditary connective tissue disorder	0			Autism spectrum disorder or intellectual disability	N/A
Migration of granulocytes	0			Lipoprotein glomerulopathy	N/A
Methylation of protein	0			Colorectal cancer	N/A
Acute respiratory distress syndrome	0			Organization of actin cytoskeleton	N/A
Abnormal morphology of lens fiber cells	0			Metabolism of formic acid	N/A
Atherosclerosis of aortic root	0			Morphology of axo-glial junction	N/A
Spindle checkpoint of cervical cancer cell lines	0			Parkinsonism	N/A
Primary atelectasis	0			Stage I-II tumor	N/A
Hyperplasia of liver	0			Low grade ovarian serous micropapillary carcinoma	N/A
Limb defect	0			Ductal breast carcinoma	N/A
Aortic atherosclerosis	0			Morphology of nervous system	N/A
Morphology of respiratory tract	0			Cell cycle progression of neuroglia	N/A
Quantity of ganglioside GM3	0			Refractory metastasis	N/A
Abnormal morphology of spermatogonia	0			Apoptosis of embryoblast	N/A
Infection by Herpesviridae	0			Formation of actin bundles	N/A
Length of neurons	0			Advanced large cell lung carcinoma	N/A
Formation of thrombus	0			Alopecia of epidermis	N/A
Abnormal morphology of glomerular capillary	0			Large intestine adenocarcinoma	N/A
Polyploidy of cells	0			Colon cancer	N/A
Morphology of limb	0			Female genital tract serous carcinoma	N/A
Endometrial adenocarcinoma	0			Thickness of heart ventricle	N/A
Cell death of pyramidal neurons	0			Endocrine cancer	N/A
Morphology of axons	0			Advanced ovarian cancer	N/A
Oligomerization	0			Metastatic BRAF V600E mutation positive non-small cell lung cancer	N/A
Cell cycle progression	0			Morphology of axons	N/A
Chronic kidney disease	0			Infection by Microsporum gypseum	N/A
Metabolism of folic acid	0			Formation of thrombus	N/A
Purkinje cell degeneration	0			Utilization of 2-hydroxyestradiol	N/A
Apoptosis of cerebral cortex cells	0			Quantity of ganglioside GM1	N/A
Abnormality of the upper limb	0			Entry into cell cycle progression of melanoma cells	N/A
Mitosis	0			Low grade invasive peritoneal serous micropapillary adenocarcinoma	N/A
Inflammation of body cavity	0			Esophageal candidiasis	N/A
Complement component C4A deficiency	0			Arrest in spindle checkpoint of oocytes	N/A
Interconversion of NAD+	0			Unresectable recurrent non-small cell lung cancer	N/A
Cardiofaciocutaneous syndrome type 3	0			Abnormal morphology of digit	N/A
Hypertrophy of diencephalon	0			Homeostasis of sulfatides	N/A
Inactivation of epinephrine	0			Primary adenocarcinoma	N/A
Dissociation of mitochondrial outer membrane	0			Dermatomyositis	N/A
Hereditary sensory neuropathy type ID	0			Disorder of basal ganglia	N/A
Ploidy of fibrosarcoma cell lines	0			Progressive muscular dystrophy	N/A
Activation of superior temporal gyrus	0			Association of actin	N/A
Association of fibroblasts	0			Primary solid tumor	N/A
Deformation of forebrain	0			Grade 1 invasive serous peritoneal adenocarcinoma	N/A
Mild growth failure	0			Grade 4 malignant glioma	N/A
Binding of chondroitin sulfate proteoglycan	0			Deformation of face	N/A
Mitotic exit of somatic cells	0			Endometrioid endometrial adenocarcinoma	N/A
Cell saturation density of fibroblasts	0			Diabetic foot ulcer disorder	N/A
Initiation of anaphase of keratinocytes	0			Oligomerization	N/A
Checkpoint control of ovarian cancer cells	0			Abdominal cancer	0
Refractory oropharyngeal candidiasis	0			Efflux of phosphatidylcholine	N/A
Cognitive stability	0			Early breast cancer	N/A
Skin infection by Candida	0			G0/S phase transition of fibroblast cell lines	N/A
Uptake of green fluorescent protein	0			Leakage of carotid artery	N/A
Dissociation of odontoblasts	0			Colon carcinoma	N/A
Drusenoid	0			Processing of RNA	N/A
Localization of phagosomes	0			Female genital tract adenocarcinoma	N/A
Bleeding of atherosclerotic lesion	0			Gliomatosis cerebri	N/A
Mucormycosis	0			Invasive breast carcinoma	N/A
Oral candidiasis	0			Morphology of respiratory tract	N/A
Retinitis pigmentosa type 70	0			Infection by Fusarium solani	N/A
Focal segmental glomerulosclerosis type 6	0			Abnormal morphology of limb	N/A
Cognitive flexibility	0			Endocrine carcinoma	N/A
Sideroblastic anemia with B-cell immunodeficiency, periodic fevers, and developmental delay	0			Infection by human herpesvirus 3	N/A
Spondylometaepiphyseal dysplasia, short limb-hand type	0			Formation of lung	N/A
Immunodeficiency 23	0			Breakdown of dopamine	N/A
Infection by Pichia kudriavzevii	0			Transcription-coupled nucleotide-excision repair	N/A
Curvature of head	0			Abnormal morphology of spermatogonia	N/A
Lethal congenital contracture syndrome type 7	0			Abnormal function of skeleton	N/A
Clearance of mesothelial cells	0			Normotriglyceridemic hypobetalipoproteinemia	N/A
Stenosis of ureter	0			Mature B-cell lymphoma	N/A
Dissociation of mitochondrial matrix	0			Hereditary connective tissue disorder	N/A
Fusariosis	0			Pyrimidine 5'-nucleotidase deficient hemolytic anemia	N/A
Adult form Niemann-Pick disease type C1	0			Pancreatic adenocarcinoma	N/A
Entry into cell cycle progression of fibrosarcoma cells	0			MAPKKK cascade	N/A
Cytostasis of brain cancer cell lines	0			Metastatic melanoma	N/A
Niemann-Pick disease, type D	0			Breast or ovarian cancer	N/A
Inhibition of Escherichia coli 25922	0			High-risk neoplasia	N/A
Regrowth of fibroblast cell lines	0			Extrapulmonary aspergillosis	N/A
Methylation of epinephrine	0			Ductal carcinoma	N/A
Quantity of thalamic cells	0			Non-Hodgkin lymphoma	N/A
Apoptosis of preodontoblasts	0			Abnormal morphology of digestive system	N/A
Sea-blue histiocyte syndrome	0			Prostatic tumor	N/A
Proliferation of ectomesenchymal cells	0			Candidiasis of lung	N/A
Genevieve type spondyloepimetaphyseal dysplasia	0			Protrusions of forebrain	N/A
Elimination of dopamine	0			Regression of fatty lesion	N/A
Arrest in cell cycle progression of oocytes	0			Production of germinal center B lymphocytes	N/A
Autosomal dominant spastic paraplegia type 3	0			Abdominal adenocarcinoma	N/A
Acrocephalopolysyndactyly type II	0			Development of genital tumor	N/A
Autosomal dominant mental retardation type 44	0			Leukemia	N/A
Conversion of L-proline	0			Accumulation of sphingomyelin	N/A
Termination of spindle checkpoint of cervical cancer cell lines	0			Burn	N/A
Autosomal dominant intellectual developmental disorder with macrocephaly type 63	0			Hepatomegaly	N/A
Atherosclerosis of carotid sinus	0			Cleavage of embryo	N/A
Methylation of isoproterenol	0			Nerve sheath tumor	N/A
Stenosis of spiral modiolar artery	0			Organization of filaments	N/A
Interdigital tinea pedis	0			Enlargement of cells	N/A
Prolonged psychosis	0			Nonpituitary endocrine tumor	N/A
Methylation of dopamine	0			Waldenström macroglobulinemia	N/A
Hereditary antithrombin III deficiency	0			Cellular infiltration by inflammatory leukocytes	N/A
Coffin-Siris syndrome type 5	0			Pseudohypoaldosteronism type IIE	N/A
Density of vasa vasorum	0			Delay in initiation of removal of interdigital web	N/A
Chromoblastomycosis	0			Complement component C4B deficiency	N/A
Aggressive prostate carcinoma	0			Polyploidy of intestinal cell lines	N/A
Ullrich congenital muscular dystrophy type 2	0			Congenital hypomyelinating neuropathy type 3	N/A
Expansion of tunica media	0			Gastrointestinal carcinoma	N/A
Development of maxillary incisor	0			Accumulation of transport vesicles	N/A
Multinucleation of somatic cells	0			Ingestion of thymocytes	N/A
Deformation of thalamus	0			Stage IB-II non-small cell lung cancer	N/A
Infection by Aspergillus	0			Atrophy of ventricular myocytes	N/A
Lesioning of aortic root	0			Breast or ovarian carcinoma	N/A
Microfluidity of Plasma Membrane	0			Diabetes mellitus	N/A
Lack of molar root	0			Juvenile Niemann-Pick disease type C1	N/A
Infection by Fusarium	0			Metabolism of levodopa	N/A
Warburg-Cinotti syndrome	0			Hydrolysis of dADP	N/A
Systemic infection by Candida	0			Acute respiratory distress syndrome	N/A
Inactivation of norepinephrine	0			Trapping of odontoblasts	N/A
Retinitis pigmentosa and erythrocytic microcytosis	0			B-cell neoplasm	N/A
Abnormal morphology of spiral modiolar artery	0			Size of embryo	N/A
Autosomal dominant mental retardation type 35	0			Deformation of hypothalamus	N/A
Hypertrophy of mesencephalon	0			Morphology of vertebral column	N/A
Lipoprotein glomerulopathy	0			Peritoneal carcinoma	N/A
Metabolism of formic acid	0			Colon adenocarcinoma	N/A
Morphology of axo-glial junction	0			Bladder cancer	N/A
Infection by Microsporum gypseum	0			Urinary tract cancer	N/A
Utilization of 2-hydroxyestradiol	0			Grade 4 astrocytoma	N/A
Entry into cell cycle progression of melanoma cells	0			Excretion of cholesterol	N/A
Esophageal candidiasis	0			Genital tumor	N/A
Arrest in spindle checkpoint of oocytes	0			Degradation of epinephrine	N/A
Homeostasis of sulfatides	0			Quantity of lactosylceramide	N/A
Association of actin	0			Metabolism of purine nucleotide	N/A
Deformation of face	0			Quantity of epithelial tissue	N/A
G0/S phase transition of fibroblast cell lines	0			Regrowth of lung cell lines	N/A
Leakage of carotid artery	0			Lung injury	N/A
Infection by Fusarium solani	0			Intra-abdominal infection by Candida	N/A
Infection by human herpesvirus 3	0			Hereditary myopathy	N/A
Breakdown of dopamine	0			Congenital malformation of face	N/A
Normotriglyceridemic hypobetalipoproteinemia	0			Alzheimer disease	N/A
Pyrimidine 5'-nucleotidase deficient hemolytic anemia	0			Primary carcinoma	N/A
Extrapulmonary aspergillosis	0			Neck neoplasm	N/A
Candidiasis of lung	0			Quantity of NADPH	N/A
Protrusions of forebrain	0			Splicing of RNA	N/A
Regression of fatty lesion	0			Formation of fatty lesion	N/A
Production of germinal center B lymphocytes	0			M phase of fibroblasts	N/A
Pseudohypoaldosteronism type IIE	0			Metabolism of folic acid	N/A
Delay in initiation of removal of interdigital web	0			Gastrointestinal tract cancer	N/A
Complement component C4B deficiency	0			Brain astrocytoma	N/A
Polyploidy of intestinal cell lines	0			Glucocorticoid deficiency 4 with mineralocorticoid deficiency	N/A
Congenital hypomyelinating neuropathy type 3	0			Transmission of lipid	N/A
Accumulation of transport vesicles	0			Extrapulmonary blastomycosis	N/A
Ingestion of thymocytes	0			Brain cancer	N/A
Atrophy of ventricular myocytes	0			Metabolism of amino acid analogs	N/A
Juvenile Niemann-Pick disease type C1	0			Mature B-cell neoplasm	N/A
Metabolism of levodopa	0			Brain metastasis	N/A
Hydrolysis of dADP	0			Abnormal morphology of myelin sheath	N/A
Trapping of odontoblasts	0			Length of dendritic spines	N/A
Deformation of hypothalamus	0			Pulmonary blastomycosis	N/A
Degradation of epinephrine	0			Accumulation of cholesterol	N/A
Regrowth of lung cell lines	0			Uterine leiomyoma	N/A
Intra-abdominal infection by Candida	0			Delay in formation of digit	N/A
Glucocorticoid deficiency 4 with mineralocorticoid deficiency	0			Redistribution of lipid	N/A
Extrapulmonary blastomycosis	0			Mesenteric ischemia	N/A
Pulmonary blastomycosis	0			Atherosclerosis of aortic arch	N/A
Delay in formation of digit	0			Advanced estrogen receptor positive breast cancer	N/A
Mesenteric ischemia	0			Morphology of bone	N/A
Hypopigmentation of retinal pigment epithelium	0			Central nervous system cancer	N/A
Congenital disorders of glycosylation type 2a	0			Nucleocytoplasmic shuttling of molecule	N/A
Inactivation of dopamine	0			Prostate cancer	N/A
Hypertrophy of mantle layer	0			Stage I-II cancer	N/A
Hyperpigmentation of retinal pigment epithelium	0			Hypopigmentation of retinal pigment epithelium	N/A
Bethlem myopathy type 2	0			Thyroid carcinoma	N/A
Infection by Scedosporium	0			Congenital disorders of glycosylation type 2a	N/A
Formation of facial nucleus	0			Accumulation of cholesterol ester	N/A
Mild hypertriglyceridemia	0			Entry into M phase	N/A
Surface area of femur	0			Autosomal recessive myopathy	N/A
Arborization of apical processes	0			Development of neuroepithelial tumor	N/A
Invasive infection	0			Chronic renal failure	N/A
Abnormal morphology of quadriceps femoris	0			Tubular adenocarcinoma	N/A
Localization of dopamine	0			Metabolism of dicarboxylic acid	N/A
Coccidioidomycosis	0			Bethlem myopathy	N/A
Infection by Scedosporium apiospermum	0			Apoptosis of tissue	N/A
Combined oxidative phosphorylation deficiency 27	0			Gastro-esophageal carcinoma	N/A
Infection by Arthroderma otae	0			Thyroid cancer	N/A
Triosephosphate isomerase deficiency	0			Multiple cancers	N/A
Pathogenesis of retinal pigment epithelium	0			Inactivation of dopamine	N/A
Mycetoma	0			Aldosterone producing adrenocortical adenoma	N/A
Abnormal morphology of limb	0			Spondyloepimetaphyseal dysplasia	N/A
Acute leukemia	0			Replication of mitochondrial DNA	N/A
Visceromegaly	0			Delay in mitosis of cervical cancer cell lines	N/A
Aldosterone producing adrenocortical adenoma	0			Stage IIIB-IV non-small cell lung cancer	N/A
Abnormal morphology of digestive system	0			Hypertrophy of mantle layer	N/A
Morphology of aortic valve	0			Benign connective or soft tissue neoplasm	N/A
Quantity of vascular endothelial cells	0			Abnormality of the upper limb	N/A
Storage of triacylglycerol	0			Length of neurons	N/A
Length of dendritic spines	0			Male genital neoplasm	N/A
Transcription	0			Purkinje cell degeneration	N/A
Severe psychological disorder	0			Hyperpigmentation of retinal pigment epithelium	N/A
Degeneration of embryoblast	0			Malignant neoplasm of male genital organ	N/A
Delay in mitosis of cervical cancer cell lines	0			Juvenile dermatomyositis	N/A
Endometrioid endometrial adenocarcinoma	0			Pancreatic cancer	N/A
Eosinophilia	0			Bethlem myopathy type 2	N/A
Perinatal death	0			Cell death of pyramidal neurons	N/A
Transport of endosomes	0			Anogenital cancer	N/A
Small GTPase mediated signal transduction	0			Lesioning of aorta	N/A
Homeostasis of lipid	0			Stage I lung adenocarcinoma	N/A
Quantity of epithelial tissue	0			Infection by Scedosporium	N/A
Transcription of DNA	0			Smooth muscle tumor	N/A
Transmission of lipid	0			Stage IV large cell lung carcinoma	N/A
Ploidy of cells	0			Stage IV non-squamous lung carcinoma	N/A
Morphology of vertebral column	0			Formation of facial nucleus	N/A
Reorganization of actin cytoskeleton	0			Mild hypertriglyceridemia	N/A
Myeloid leukemia	0			Stage IV solid tumor	N/A
Hematuria	0			Contracture	N/A
Morphogenesis of artery	0			Differentiation of myofibroblasts	N/A
Abnormal morphology of myelin sheath	0			Plasma cell neoplasm	N/A
Nucleocytoplasmic shuttling of molecule	0			Tumorigenesis of reproductive tract	N/A
Atherogenesis	0			Surface area of femur	N/A
Morphology of bone	0			Stage II breast cancer	N/A
Repair of DNA	0			Stabilization of protein	N/A
Cataract disease	0			M phase of cervical cancer cell lines	N/A
G1 phase of fibroblast cell lines	0			Arborization of apical processes	N/A
Accumulation of cholesterol	0			Grade 1 invasive serous ovarian carcinoma	N/A
Abnormal morphology of liver	0			Invasive infection	N/A
Colony formation	0			Maturation of lung	N/A
Quantity of dendrites	0			Subcutaneous tumor	N/A
Interconversion of nucleotide	0			MLL translocation acute lymphocytic leukemia	N/A
Abnormal morphology of mesangial matrix	0			Development of lung tumor	N/A
Mass of placenta	0			Fibroma	N/A
Secretion of cholesterol	0			Abnormal morphology of quadriceps femoris	N/A
Quantity of NADPH	0			Homeostasis of triacylglycerol	N/A
Spondyloepimetaphyseal dysplasia	0			Transport of transport vesicles	N/A
Size of head	0			Localization of dopamine	N/A
Cellular infiltration by inflammatory leukocytes	0			Morphology of cardiac valve	N/A
Size of embryo	0			Coccidioidomycosis	N/A
Congenital malformation of face	0			Maintenance of intercellular junctions	N/A
Astrocytosis of brain	0			Hyperplasia of liver	N/A
Abnormal function of skeleton	0			Upper gastrointestinal carcinoma	N/A
Formation of lung	0			B cell cancer	N/A
Congenital neurological disorder	0			Recurrent lymphocytic cancer	N/A
Morphology of limb bone	0			Abnormal morphology of nose	N/A
Accumulation of cholesterol ester	0			Infection by Scedosporium apiospermum	N/A
Familial glomerulopathy	0			Acute lung injury	N/A
Hepatomegaly	0			Pelvic tumor	N/A
Apoptosis of tissue	0			B-cell non-Hodgkin lymphoma	N/A
Migration of neutrophils	0			Infiltration by connective tissue cells	N/A
Enlargement of lymphoid organ	0			Combined oxidative phosphorylation deficiency 27	N/A
M phase of cervical cancer cell lines	0			Catabolism of hydrogen peroxide	N/A
Abnormal morphology of lung	0			Abnormal morphology of respiratory system	N/A
Hepatic injury	0			Connective or soft tissue tumor	N/A
Hyperpigmentation	0			Infection by Arthroderma otae	N/A
Abnormal morphology of basement membrane	0			COVID-19	N/A
Differentiation of myofibroblasts	0			Triosephosphate isomerase deficiency	N/A
MAPKKK cascade	0			Advanced stage carcinoma	N/A
Hypertrophy of cardiomyocytes	0			Pathogenesis of retinal pigment epithelium	N/A
Effacement of pedicels	0			Familial glomerulopathy	N/A
Homeostasis of triacylglycerol	0			Mycetoma	N/A

## Sheet: Reg eff
© 2000-2021 QIAGEN. All rights reserved.
Analysis	ID	Consistency Score	Node Total	Regulator Total	Regulators	Target Total	Target Molecules in Dataset	Disease & Function Total	Diseases & Functions	Known Regulator-Disease/Function Relationship
HK SA/PRGF	1	5.581	33	3	IFNG,PRL,TGFB1	27	A2M,ANPEP,ANXA2,APP,C4A/C4B,C5,CAP1,CD44,COTL1,CTSD,DPYSL3,F2R,ITGAV,MAP2K1,MMP14,NME2,PF4,PKM,PSMA2,PSMC3,RAB6A,RELA,SOD1,TGM2,TUBB4B,VCL,WNT5A	3	Degranulation of myeloid cells,Degranulation of phagocytes,Outgrowth of cells	11% (1/9)
HK SA/PRGF	2	5	22	3	IgG,miR-6846-5p (and other miRNAs w/seed GGGGGCU),RICTOR	16	APP,COTL1,EIF5A,EZR,LGALS1,PEA15,PSMA2,PSMC2,PSMC3,PSMC4,PSMD12,PSME3,PSME4,RELA,SEPTIN9,TGM2	3	Growth of neurites,Outgrowth of cells,Protein kinase cascade	22% (2/9)
HK SA/PRGF	3	3.9	25	2	IFNG,PRL	19	A2M,ANXA2,APP,C4A/C4B,CD44,CTSD,F2R,ITGAV,MAP2K1,MMP14,PF4,PKM,PRKCA,PSMA2,RELA,SERPING1,SOD1,SPARC,WNT5A	4	Apoptosis of kidney cells,Coagulation,Degranulation,Outgrowth of cells	13% (1/8)
HK SA/PRGF	4	3.795	16	2	Mapk,PTEN	10	ADA,APP,CD44,CLTC,MMP14,NME1,NME2,PF4,RELA,SOD1	4	Activation of cells,Engulfment of cells,Immune response of cells,Secretion of molecule	75% (6/8)
HK SA/PRGF	5	2.828	12	1	DICER1	8	ANPEP,CD44,COL18A1,HDAC1,ITGAV,PRKCA,SPARC,WNT5A	3	Cell proliferation of ovarian cancer cell lines,Development of neurons,Organization of cytoskeleton	67% (2/3)
HK SA/PRGF	6	2.268	11	3	AGT,HTT,TWIST1	7	CD44,COL6A1,MMP14,PALLD,PRKD1,RELA,TGM2	1	Cell movement of fibroblast cell lines	33% (1/3)
HK SA/PRGF	7	0.577	5	1	CCR2	3	APP,SPARC,TGM2	1	Endocytosis	100% (1/1)
HK SA/PRGF	8	-3.536	10	1	TP53	8	APP,ATP5F1A,FKBP1A,HSPA5,MAP2K1,RELA,SOD1,TGM2	1	Cell death of neuroblastoma cell lines	100% (1/1)
HK SA/PRGF	9	-4.243	10	1	miR-1237-5p (and other miRNAs w/seed GGGGGCG)	8	AP3D1,GNA11,LGALS1,LOXL2,RELA,STXBP1,TGM2,TOLLIP	1	Activation of cells	0% (0/1)
HK SA/PRGF	10	-6.5	6	1	IgG	4	APP,C5,EZR,LGALS1	1	Binding of blood cells	100% (1/1)
HK SA/PRGF	11	-6.928	14	1	IFNG	12	A2M,APP,CD44,DRG1,F2R,MAP2K1,MAP2K2,PF4,PKM,PRKCA,TUBB3,WNT5A	1	Microtubule dynamics	100% (1/1)
HK SA/PRGF	12	-8.66	5	1	CD38	3	ANXA2,CD44,PKM	1	Secretion of molecule	0% (0/1)
HK SA/PRGF	13	-12.522	7	1	miR-4736 (and other miRNAs w/seed GGCAGGU)	5	AIP,CFL1,HSPA4,NF2,SERPING1	1	Activation of cells	0% (0/1)
HK SA/PRGF	14	-22.024	21	1	IFNG	19	APP,ATG3,C4A/C4B,CD44,CTSD,F2R,FKBP1A,HSPA5,IDH3B,ITGAV,MAP2K1,PEA15,PKM,PRKCA,RELA,SERPING1,SQSTM1,TRIM21,WNT5A	1	Organismal death	100% (1/1)

## Sheet: Netw
© 2000-2021 QIAGEN. All rights reserved.
ID	Analysis	Molecules in Network	Score	Focus Molecules	Top Diseases and Functions
1	HK SA/PRGF	alcohol group acceptor phosphotransferase,ANLN,ATXN2,BCAT1,CAPZA1,CAPZA2,CLTC,CSNK1A1,DPH5,EEF1D,FKBP11,FSCN1,Hdac1/2,HINT1,IDH3B,MTHFD1L,NARS1,Ngf,NUP160,NUP85,PPP1CB,RANGAP1,RELA,RFC4,RNF214,RPS3,SEC13,SLC25A6,TOLLIP,TRIM28,TRIP6,UTP15,WDR61,WTAP,YTHDF2	60	32	[Carbohydrate Metabolism, Post-Translational Modification, Renal and Urological System Development and Function]
1	HK SA/PRGF	14-3-3,26s Proteasome,Akt,APAF1,CCAR2,CELF1,Cop9 Signalosome,COPS5,COPS6,CPSF3,CUL3,EPB41L3,GAR1,GRSF1,GSTK1,HAT1,HISTONE,HNRNPD,Hsp70,MAD2L1,MTHFD1L,MTHFD2,PGM3,PRPF4,PSME3,RAP2A,Rb,RPL31,SELENOF,SMARCE1,SNF8,TOM1,UBA2,Ubiquitin,USP10	63	27	[Amino Acid Metabolism, Cell Death and Survival, RNA Post-Transcriptional Modification]
2	HK SA/PRGF	ADH1B,ADH5,alcohol dehydrogenase,AP3D1,APP,BCAT2,CNTNAP1,COL14A1,Cytochrome bc1,cytochrome C,cytochrome-c oxidase,DAP3,FAM50A,glutathione peroxidase,ISOC2,KLC1,MAP7D1,Mitochondrial complex 1,MRPS2,MRPS31,Neurofilament,NNT,NPC1,PGM3,PRDX3,PRPSAP2,PRRC1,PXDN,Secretase gamma,TIPRL,TM9SF3,TMEM30A,TPD52L2,TRIM16,UQCRH	47	27	[Endocrine System Development and Function, Free Radical Scavenging, Small Molecule Biochemistry]
2	HK SA/PRGF	APOB,APOE,C4A/C4B,CNTNAP1,COL12A1,COL5A1,COL6A1,collagen,Collagen Alpha1,Collagen(s),CYP51A1,DDR2,ERK1/2,GOT,Growth hormone,HDL,HDL-cholesterol,Hsp27,IGF2R,IGFBP3,IL1,IL12 (complex),LDL,LDL-cholesterol,MAP2K3,Mmp,MMRN1,NAPRT,NPC1,NT5DC2,Secretase gamma,SERPINC1,Tgf beta,Tnf (family),TOLLIP	37	18	[Dermatological Diseases and Conditions, Endocrine System Disorders, Organismal Injury and Abnormalities]
3	HK SA/PRGF	60S ribosomal subunit,AMPK,ASNS,ATG3,CAMK2G,CPNE3,CPPED1,CS,DAZAP1,ECHS1,EIF3,EIF3D,EIF3G,EIF4B,HBB,HSD17B10,Immunoglobulin,MCM2,MDH1,METAP1,MPG,MTHFD1,MTORC1,OAT,p70 S6k,PARP,PF4,PF4V1,PKM,RPL32,RPLP0,RTCA,SERINC1,SUCLG2,Vegf	47	27	[Amino Acid Metabolism, Protein Synthesis, Small Molecule Biochemistry]
3	HK SA/PRGF	ARAP1,BCR (complex),BZW2,caspase,CD3,cytochrome C,DDRGK1,DNAJA3,EHD1,Histone h4,Hsp90,Ige,IgG,Igm,Interferon alpha,Jnk,KLC1,KPNA3,MAP2K1,Mek,MYO1E,NFkB (complex),NT5C3A,NXN,PP1 protein complex group,PTK,RBM25,Sos,SRRT,STK3,TBCB,TCR,TPI1,TRIM16,TRIM38	37	18	[Cardiovascular Disease, Cell Death and Survival, Cellular Development]
4	HK SA/PRGF	ACP1,AFG3L2,ATAD3B,CCT8,Ck2,COPS5,DYNLT1,ESYT2,Gsk3,GTPase,KDM3B,MAP2K2,NEK9,NFAT (complex),NME1,NUDT9,PAFAH1B1,phosphatase,PIP4K2B,PPP1R18,PPP2CA,PPP3CA,PRPF4,RBM14,RNA polymerase II,RPLP1,Smad2/3,SUN2,TCP1,TUBA1B,TUBA1C,TUBB,TUBB4B,Tubulin alpha/beta,ZNF428	47	27	[Cancer, Organismal Injury and Abnormalities, Respiratory Disease]
4	HK SA/PRGF	AATF,Alpha catenin,AMPK,Ap1,CaMKII,Ck2,Collagen type I (complex),COMT,Creb,cytokine,DNAJC8,ERK,estrogen receptor,FSH,FSTL1,Histone h3,IL12 (family),Immunoglobulin,Insulin,INTS3,Mapk,NDUFA5,NME2,OAT,P38 MAPK,PI3K (complex),PIGU,POLR2H,RAS,RFC4,RNA polymerase II,Rnr,TRIO,UTP14A,Vegf	24	13	[Connective Tissue Disorders, Developmental Disorder, RNA Post-Transcriptional Modification]
5	HK SA/PRGF	AASDHPPT,APOB,Apolipoprotein,caspase,CDC37,CTSD,DPYSL3,DRG1,FADD,Focal adhesion kinase,FXR1,GPD2,GRPEL1,HDL-cholesterol,HSPA5,IKK (complex),IL1,Interferon alpha,LACTB2,LRRC8C,LSM2,METTL7A,NF2,PRKAA,PRKCA,SART1,SCP2,SIGMAR1,snRNP,SNRPE,SOD1,TMEM214,TUBB3,UBE2I,USP10	44	26	[Cell-To-Cell Signaling and Interaction, Cellular Compromise, Cellular Function and Maintenance]
5	HK SA/PRGF	ATL1,atypical protein kinase C,BCL2,beta-estradiol,BIN3,CEP72,CNPY2,CYB5R1,DYNLL1,EIF2AK3,FMR1,FRAT1,HOMER1,HSPA13,MAPT,MGAT2,mir-322,NNT,NT5C2,NUP54,palmitic acid,PCM1,PPP1R9B,PPP2CB,PPP2R5D,Rar,RNF214,Shc,SLC16A3,THUMPD3,TRAF3IP3,TRNT1,tubulin (family),UQCRFS1,XBP1	24	13	[Energy Production, Lipid Metabolism, Small Molecule Biochemistry]
6	HK SA/PRGF	apyrase,BASP1,BLVRB,Bvr,chymotrypsin,DNMBP,ECI1,elastase,ENAH,FLOT1,G6PD,GDI1,GPIIB-IIIA,IKKA/B,JCAD,LPP,LSS,NFkB (complex),OSBPL9,P glycoprotein,PALLD,PDCD11,PPP4R1,PTMS,RAB,RAB2A,RAB6A,RAB7A,RAB9A,trypsin,UBE2,VAPA,VASP,YIF1A,ZYX	39	24	[Cell Morphology, Cellular Assembly and Organization, Cellular Movement]
6	HK SA/PRGF	ADGRG1,ADGRG4,ADRB2,ARHGAP17,CARS2,CDH1,CDH13,Clathrin,CLTC,ECI1,EGFR,GAB1,Gpcr,GPER1,GPRC5B,GSPT1,HPCAL1,JCAD,L-threonine,miR-155-5p (miRNAs w/seed UAAUGCU),MYC,Myc Mediated Apoptosis Signaling,N-acetylneuraminic acid,NANS,NFIC,OPRD1,PPP1R37,PSAT1,RAB23,SAP30BP,SCTR,SH3GLB1,Shc,SNCA,UQCRB	22	12	[Cell Morphology, Cellular Assembly and Organization, Cellular Function and Maintenance]
7	HK SA/PRGF	ANPEP,API5,Beta Secretase,Cofilin,COL12A1,COL18A1,DNAJC5,Dynamin,ERK,EXOC4,EXOC5,Exocyst,Fgfr,G-Actin,IRGQ,MAP3K20,NAPA,Raf,SCAMP3,SCFD2,SEC22B,SEC24A,SEC63,Septin,SEPTIN11,SEPTIN9,SNAP23,STX8,STXBP1,SUMO,Syntaxin,TPM1,TPM2,Tropomyosin,USE1	37	23	[Cellular Assembly and Organization, Cellular Function and Maintenance, Molecular Transport]
8	HK SA/PRGF	A2M,adenosine-tetraphosphatase,AGK,Ap1,ATIC,ATP synthase,ATP5F1A,ATP5F1C,ATP5PD,CD3,CD44,CDKN2AIP,chemokine,COQ9,Cyclin A,cytokine,E2f,EIF5A,HNRNPA1,HNRNPF,HNRNPH2,Metalloprotease,NAPRT,P-TEFb,P4HB,PLEC,PROTEASE,PRPF19,Rac,Rb,SQOR,SQSTM1,SRRM2,TCR,U2AF2	33	21	[Cellular Assembly and Organization, Energy Production, RNA Post-Transcriptional Modification]
9	HK SA/PRGF	19S proteasome,20s proteasome,26s Proteasome,Alpha tubulin,APC/APC2,ATPase,Ctbp,Cyclin E,EIF4G1,FAF1,FDXR,FUBP1,Ikb,Jnk,LRP,MAP1LC3,MHC CLASS I (family),NPLOC4,NSFL1C,PFDN5,PSMA,PSMA2,PSMC,PSMC2,PSMC3,PSMC4,PSMD12,PSME3,PSME4,RNF213,Smad,SRR,TXNL1,Ubiquitin,UBXN1	26	18	[Gene Expression, RNA Damage and Repair, RNA Post-Transcriptional Modification]
10	HK SA/PRGF	Akt,c-Src,C1q,C4A/C4B,C4BPA,C5,C8A,CDK4/6,CFH,COL5A1,Collagen type III,Collagen type ix,Collagen type V,Collagen type VI,Complement,Complement component 1,DDX47,Fibrin,Fibrinogen,IK,Integrin alpha V beta 3,Integrinα,IRS,ITGA2,ITGAV,Kallikrein,MAC,NUCB2,PLPP3,SERPING1,TALDO1,TFPI2,TMX3,VLDL,VWF	24	17	[Developmental Disorder, Hereditary Disorder, Immunological Disease]
11	HK SA/PRGF	Akap9,ALDH18A1,ALOX15,AMBP,ANXA2,APCDD1,APOA1,BCCIP,beta-estradiol,Clathrin,CNBP,CTNNB1,Cxcl15,ECI1,ERP44,FANCD2,HBB,HP,INTS3,ITIH4,KRR1,MPST,NR2C2,PBDC1,PGRMC2,PUS1,RAB23,Rnr,RPS19,RRP9,SNX17,STAB1,STAT3,UAP1L1,UGGT1	24	17	[Cardiovascular Disease, Cellular Development, Organismal Injury and Abnormalities]
12	HK SA/PRGF	Actin,ACTN4,ADAM9,aldo,Alpha Actinin,Alpha catenin,Arp2/3,calpain,CAP1,CCDC124,CFL1,Collagen type I (complex),Collagen type IV,COTL1,DIP2B,EPS8,Erm,EZR,F Actin,Integrin,Laminin (complex),MARCKS,Mucin,NME2,PI3K (complex),Rab5,Rap1,Rho gdi,ROCK,SNX9,Talin,TGFBR,TXNDC17,UTRN,VCL	20	15	[Cell Morphology, Cellular Assembly and Organization, Cellular Function and Maintenance]
13	HK SA/PRGF	ADA,AIP,DR1,Fc gamma receptor,GOT,Hdac,Histone H2b,Histone h4,HSP,Hsp70,Hsp90,HSPA13,HSPA4,HSPB6,Ifn,IFN Beta,IFN type 1,Iga,IL12 (complex),LBP,Mapk,mediator,MHC Class I (complex),MHC Class II (complex),NuRD,OGDH,Pias,Pka catalytic subunit,PRKRA,Pro-inflammatory Cytokine,PTGES3,RPAP3,Tlr,TRIM21,TTC27	17	13	[Developmental Disorder, Hereditary Disorder, Metabolic Disease]
14	HK SA/PRGF	ANAPC1,Angiotensin II receptor type 1,ANO6,APC (complex),APOA4,Cbp/p300,CDC27,Cyclin B,DNA-PK,Dynein,ELMO2,EMILIN1,ERK1/2,FCGR1A/2A/3A,Ferritin,GC-GCR dimer,Hat,HDL,HEBP1,hemoglobin,histone deacetylase,HP,HPX,JUN/JUNB/JUND,LEMD2,MAD2L1,N-cor,Nr1h,Pdi,PKC alpha/beta,Rar,Rxr,SNX1,Stat3-Stat3,thyroid hormone receptor	15	12	[Cardiovascular Disease, Cellular Compromise, Organismal Injury and Abnormalities]
15	HK SA/PRGF	ACAT2,ADD3,ADRB,AHCYL1,Calcineurin protein(s),CaMKII,Caspase 3/7,CFL2,CK1,Creb,EGLN,FBN2,FKBP1A,GRHPR,Histone H1,HMGCL,Importin beta,ITPR,L-type Calcium Channel,Ldh (complex),Mek,Mlc,Na ,K -ATPase,NPM3,Pkc(s),Pkg,PP1 protein complex group,PP2A,Ppp2c,PRG4,Rsk,SRM,SUN1,TCF,VLDL-cholesterol	15	12	[Cancer, Endocrine System Disorders, Organismal Injury and Abnormalities]
16	HK SA/PRGF	ALDH1B1,ATG16L1,C22orf31,CG,CoREST,EIF4E2,HDAC1,Hdac1/2,HDAC2,HISTONE,Histone h3,IL12 (family),LGR6,MCTS1,Mta,NAV1,NuRD,ODC1,PLK4,PYM1,Rcor3,Sin3A Complex,Sin3b,SLC35D1,SOCS2-AS1,SPICE1,SULT1B1,TARS1,Tcam1,TFPI2,TGM5,TIP60,TMEM33,UBE2L3,Zfp932	15	12	[Cell Morphology, Cell-mediated Immune Response, Cellular Development]
17	HK SA/PRGF	Adaptor protein 1,AKT1S1,Alp,COL6A1,collagen,Collagen Alpha1,collagen type i (family),Collagen(s),Cyclin D,DDR2,Ecm,Eotaxin,estrogen receptor,Fcer1,FSTL1,GBP1,growth factor,Hif1,Hsp27,IL-1R,LDL-cholesterol,LOXL2,Mmp,MMP14,Osteocalcin,P38 MAPK,Pdgf (complex),Serine Protease,SPARC,Tgf beta,THOP1,TIAL1,Tnf (family),tubulin (family),WNT5A	13	11	[Cell-To-Cell Signaling and Interaction, Cellular Movement, Connective Tissue Development and Function]
18	HK SA/PRGF	ADCY,BETA TUBULIN,Calmodulin,CCDC88A,COPB2,Endothelin,F2R,FSH,G protein,G protein alpha,G-protein beta,G-protein gamma,GNA11,GNRH,Gpcr,Growth hormone,Insulin,Lh,MAP2K1,MAP2K1/2,p85 (pik3r),PDGF BB,Pdgfr,PLC,PLIN3,PRKD1,Proinsulin,RAS,Ras homolog,Shc,STAT,TGM2,tubulin,TXNDC12,YES1	12	10	[Cellular Assembly and Organization, Cellular Movement, Post-Translational Modification]
19	HK SA/PRGF	14-3-3,ALT,atypical protein kinase C,BCR (complex),CCAR2,CRABP2,FCGRT,FHL1,Ige,IgG,IgG1,IgG2a,Igg3,Igm,LDL,LGALS1,NADPH oxidase,Nfat (family),PEA15,PI3K (family),PI3K p85,Pka,PLC gamma,Pld,PTK,PTPN9,SDC2,Sfk,Sod,Sos,SRC (family),STAT5a/b,TBCB,tyrosine kinase,Wnt	10	9	[Cancer, Cell-To-Cell Signaling and Interaction, Organismal Injury and Abnormalities]
20	HK SA/PRGF	ABRACL,ACP1,ALKBH2,ARL2BP,ARL3,atypical protein kinase C,Bladder Cancer Signaling,CDCA2,CDCA7,CDKN1A,CLEC3B,COL5A1,CRIP1,CYS1,CZIB,ERBB2,ESF1,growth factor,IL17B,LOXL2,mir-24,NET1,Notch,NPHP3,OSMR,Pancreatic Adenocarcinoma Signaling,PDE8A,RFC4,SPDEF,SPRR2A,Tmsb4x (includes others),TSPAN13,UNC119,UNC119B,valine	7	7	[Cell Cycle, Cell-To-Cell Signaling and Interaction, Cellular Assembly and Organization]
